# Supplementary material for: Identification of peptides from honeybee gut symbionts as potential antimicrobial agents against Melissococcus plutonius
Source: Nat Commun. 2023 Nov 24;14:7650. doi: 10.1038/s41467-023-43352-6 (PMC10673953; doi:10.1038/s41467-023-43352-6)
Supplement: Supplementary file 4 — Supplementary Data 1 [file 41467_2023_43352_MOESM4_ESM.xlsx]

## Sheet: S1.1
Supplementary Data 1. List of bee gut bacterial genomes.
Genus	Strain	Genbank accession	Host
Apibacter	B3912	WINP00000000	Apis cerana
Apibacter	B3924	WINM00000000	Apis cerana
Apibacter	B3913	WINO00000000	Apis cerana
Apibacter	B3813	WINT00000000	Apis cerana
Apibacter	B3918	WINN00000000	Apis cerana
Apibacter	B2966	CP049714	Apis cerana
Apibacter	B2912	WINV00000000	Apis cerana
Apibacter	B3883	WINS00000000	Apis cerana
Apibacter	B3889	WINQ00000000	Apis cerana
Apibacter	B3935	WINL00000000	Apis cerana
Apibacter	B3887	WINR00000000	Apis cerana
Apibacter	wkB309	NZ_PSZL00000000	Apis cerana
Apibacter	B3706	CP049715	Apis cerana
Apibacter	B3239	WINU00000000	Apis cerana
Apibacter	B3546	WINW00000000	Apis cerana
Apibacter	wkB180	NZ_PSZM00000000	Apis dorsata
Apibacter	wkB301	NZ_PSZN00000000	Apis dorsata
Apibacter	R-53146	FCOR00000000	Bombus lapidarius
Apibacter	A-bin1	JAGGHJ000000000	Bombus terrestris
Bifidobacterium	ESL0447	CP048272	Apis cerana
Bifidobacterium	Bin2	KQ033859	Apis mellifera
Bifidobacterium	1460B	NZ_PCHJ00000000	Honeybee hindgut
Bifidobacterium	M0109	JACFQF000000000	Apis mellifera
Bifidobacterium	W8102	VMHK00000000	Apis mellifera
Bifidobacterium	W8120	JACFRT000000000	Apis mellifera
Bifidobacterium	W8112	JACFQN000000000	Apis mellifera
Bifidobacterium	W8115	JACFRS000000000	Apis mellifera
Bifidobacterium	Bin7	KQ033885	Apis mellifera
Bifidobacterium	W8116	JACFSA000000000	Apis mellifera
Bifidobacterium	W8113	JACFQZ000000000	Apis mellifera
Bifidobacterium	W8104	JACFRW000000000	Apis mellifera
Bifidobacterium	W8106	JACFRY000000000	Apis mellifera
Bifidobacterium	W8103	JACFRV000000000	Apis mellifera
Bifidobacterium	W8105	JACFRX000000000	Apis mellifera
Bifidobacterium	W8101	JACFRU000000000	Apis mellifera
Bifidobacterium	W8107	JACFRZ000000000	Apis mellifera
Bifidobacterium	M0353	JACFSB000000000	Apis mellifera
Bifidobacterium	B14384H11	JACFPL000000000	Apis mellifera
Bifidobacterium	ESL0170	NZ_QGLH00000000	Apis mellifera
Bifidobacterium	DSM 20089	JDTU00000000	Apis mellifera
Bifidobacterium	PRL2011	NC_018720	Apis mellifera var. ligustica
Bifidobacterium	W8114	JACFRA000000000	Apis mellifera
Bifidobacterium	W8118	JACFPB000000000	Apis mellifera
Bifidobacterium	W8130	JACFPC000000000	Apis mellifera
Bifidobacterium	W8109	JACFPA000000000	Apis mellifera
Bifidobacterium	W8110	JACFQO000000000	Apis mellifera
Bifidobacterium	wkB338	NPOR00000000	Apis mellifera
Bifidobacterium	B14448H7	JACFRB000000000	Apis mellifera
Bifidobacterium	Hma3	KQ034040	Apis mellifera
Bifidobacterium	M0399	JACFSD000000000	Apis mellifera
Bifidobacterium	W6238G3	JACFSC000000000	Apis mellifera
Bifidobacterium	W8117	JACFQG000000000	Apis mellifera
Bifidobacterium	ESL0198	NZ_QGLJ00000000	Apis mellifera
Bifidobacterium	M0404	JACFQP000000000	Apis mellifera
Bifidobacterium	W8111	VMHJ00000000	Apis mellifera
Bifidobacterium	ESL0199	NZ_QGLK00000000	Apis mellifera
Bifidobacterium	ESL0200	NZ_QGLL00000000	Apis mellifera
Bifidobacterium	W8108	JACFOZ000000000	Apis mellifera
Bifidobacterium	M0307	JACFSL000000000	Apis mellifera
Bifidobacterium	DSM 20214	CP006018	Apis mellifera
Bifidobacterium	DSM 20216	JDUF00000000	Apis mellifera
Bifidobacterium	LMG18911	CP007287	Apis mellifera
Bifidobacterium	Bma6	JXBX00000000	Apis mellifera
Bifidobacterium	ESL0197	NZ_QGLI00000000	Apis mellifera
Bifidobacterium	7101	AWUN00000000	Apis mellifera
Bifidobacterium	A11	NAGZ00000000	Apis mellifera
Bifidobacterium	wkB344	NPOQ00000000	Apis mellifera
Bifidobacterium	DSM 22766	JGYK00000000	Bombus lucorum
Bifidobacterium	DSM 22767	NZ_JDUS00000000	Bombus lucorum
Bifidobacterium	R-53250	FMAM00000000	Bombus spp.
Bifidobacterium	DSM 19703	ATLK00000000	Bombus spp.
Bifidobacterium	R-52791	FMBL00000000	Bombus lapidarius
Bifidobacterium	DSM 22924	NZ_MWWS00000000	Bombus spp.
Bifidobacterium	B-bin1	JAGGHK000000000	Bombus terrestris
Bifidobacterium	XV2	NZ_PDCH00000000	Xylocopa violacea
Bifidobacterium	XV10	NZ_PDCG00000000	Xylocopa violacea
Gilliamella	wkB72	LZEI00000000	Apis cerana
Gilliamella	wkB195	LZGP00000000	Apis cerana
Gilliamella	ESL0443	CP048263	Apis mellifera
Gilliamella	wkB308	LZGN00000000	Apis cerana
Gilliamella	ESL0405	CP048265	Apis mellifera
Gilliamella	wkB171	LYST00000000	Apis andreniformis
Gilliamella	wkB292	LZGO00000000	Apis cerana
Gilliamella	wkB178	LZGK00000000	Apis dorsata
Gilliamella	wkB112	LZGL00000000	Apis dorsata
Gilliamella	wkB108	LZGM00000000	Apis dorsata
Gilliamella	A-7-12	NARP00000000	Apis mellifera
Gilliamella	A-9-12	NART00000000	Apis mellifera
Gilliamella	A-1-24	MZNE00000000	Apis mellifera
Gilliamella	AW13	NARU00000000	Apis mellifera
Gilliamella	A-2-24	MZNF00000000	Apis mellifera
Gilliamella	N-22	NASB00000000	Apis mellifera
Gilliamella	N-28	NASC00000000	Apis mellifera
Gilliamella	N-G5	NASA00000000	Apis mellifera
Gilliamella	P46G	MCIV00000000	Apis mellifera
Gilliamella	P54G	LZGJ00000000	Apis mellifera
Gilliamella	NO5	NAHV00000000	Apis mellifera
Gilliamella	NO6	NAHR00000000	Apis mellifera
Gilliamella	NO10	NAHU00000000	Apis mellifera
Gilliamella	NO8	NAHS00000000	Apis mellifera
Gilliamella	N-12-12	NAHT00000000	Apis mellifera
Gilliamella	N-15-12	NAHX00000000	Apis mellifera
Gilliamella	N-9-4	NAHW00000000	Apis mellifera
Gilliamella	ESL0178	NZ_QGLQ00000000	Apis mellifera
Gilliamella	DSM 104097	NZ_QICT00000000	Apis mellifera
Gilliamella	wkB1	CP007445	Apis mellifera
Gilliamella	A8	MZNG00000000	Apis mellifera
Gilliamella	A9	NARS00000000	Apis mellifera
Gilliamella	wkB7	LZGG01000000	Apis mellifera
Gilliamella	N10	NARV00000000	Apis mellifera
Gilliamella	N2	NARW00000000	Apis mellifera
Gilliamella	N4	NARN00000000	Apis mellifera
Gilliamella	N6	NARZ00000000	Apis mellifera
Gilliamella	A-8-12	NARR00000000	Apis mellifera
Gilliamella	Aw-17	MZNI00000000	Apis mellifera
Gilliamella	A-12-12	NARO00000000	Apis mellifera
Gilliamella	A-7-24	NARQ00000000	Apis mellifera
Gilliamella	AW11	NARX00000000	Apis mellifera
Gilliamella	AM4	NARY00000000	Apis mellifera
Gilliamella	AM6	MZNH00000000	Apis mellifera
Gilliamella	W8136	JACFQU000000000	Apis mellifera
Gilliamella	B02	JAIM00000000	Apis mellifera
Gilliamella	B14448G7	JACFPW000000000	Apis mellifera
Gilliamella	B14448G11	JACFPX000000000	Apis mellifera
Gilliamella	B14448G12	JACFPY000000000	Apis mellifera
Gilliamella	B14384G12	JACFPU000000000	Apis mellifera
Gilliamella	B14384G15	JACFPV000000000	Apis mellifera
Gilliamella	N-G2	NAST00000000	Apis mellifera
Gilliamella	N-W3	NASW00000000	Apis mellifera
Gilliamella	W8131	VMHL00000000	Apis mellifera
Gilliamella	A7	NASN00000000	Apis mellifera
Gilliamella	W8145	JACFRC000000000	Apis mellifera
Gilliamella	B14384G7	JACFPZ000000000	Apis mellifera
Gilliamella	B14384G10	JACFQA000000000	Apis mellifera
Gilliamella	B14384G13	JACFQB000000000	Apis mellifera
Gilliamella	B14384H2	JACFQC000000000	Apis mellifera
Gilliamella	ESL0172	NZ_QGLO00000000	Apis mellifera
Gilliamella	M6-3G	MCIU00000000	Apis mellifera
Gilliamella	W8126	JACFPE000000000	Apis mellifera
Gilliamella	W8127	VMHM00000000	Apis mellifera
Gilliamella	M1-2G	LZGQ00000000	Apis mellifera
Gilliamella	A-4-12	NASK00000000	Apis mellifera
Gilliamella	NO1	NASJ00000000	Apis mellifera
Gilliamella	NO12	NASH00000000	Apis mellifera
Gilliamella	NO13	NASG00000000	Apis mellifera
Gilliamella	NO14	NASF00000000	Apis mellifera
Gilliamella	NO15	NASI00000000	Apis mellifera
Gilliamella	NO16	NASE00000000	Apis mellifera
Gilliamella	NO3	NASD00000000	Apis mellifera
Gilliamella	NO4	NASM00000000	Apis mellifera
Gilliamella	P83G	LZGH00000000	Apis mellifera
Gilliamella	M0320	JACFQD000000000	Apis mellifera
Gilliamella	W8128	JACFSE000000000	Apis mellifera
Gilliamella	W8129	JACFRD000000000	Apis mellifera
Gilliamella	W8123	JACFRE000000000	Apis mellifera
Gilliamella	AM1	NASL00000000	Apis mellifera
Gilliamella	M0364	JACFSF000000000	Apis mellifera
Gilliamella	P17	JAIO00000000	Apis mellifera
Gilliamella	A-TSA1	NASO00000000	Apis mellifera
Gilliamella	A-TSA2	NASP00000000	Apis mellifera
Gilliamella	A-TSA3	NASQ00000000	Apis mellifera
Gilliamella	A-TSA4	NASR00000000	Apis mellifera
Gilliamella	P62G	LZGI00000000	Apis mellifera
Gilliamella	ESL0169	NZ_QGLN00000000	Apis mellifera
Gilliamella	N-G1	NASS00000000	Apis mellifera
Gilliamella	N-G3	NASU00000000	Apis mellifera
Gilliamella	N-G4	NASV00000000	Apis mellifera
Gilliamella	ESL0182	NZ_QGLR00000000	Apis mellifera
Gilliamella	ESL0177	NZ_QGLP00000000	Apis mellifera
Gilliamella	I20	JAIN00000000	Apis mellifera
Gilliamella	App2-1	LZGR00000000	Bombus appositus
Gilliamella	App4-10	LZGS00000000	Bombus appositus
Gilliamella	Pra-s54	WTEZ01000000	Bombus pratorum
Gilliamella	Pra-s60	WTFA01000000	Bombus pratorum
Gilliamella	Pas-s27	WTEW01000000	Bombus pascuorum
Gilliamella	Pra-s52	WTEY01000000	Bombus pratorum
Gilliamella	Pra-s65	WTFB01000000	Bombus pratorum
Gilliamella	Pas-s25	WTEV01000000	Bombus pascuorum
Gilliamella	App6-5	LZGT00000000	Bombus appositus
Gilliamella	R-54852	FMWR00000000	Bombus pascuorum
Gilliamella	R-53248	FMAQ00000000	Bombus pascuorum
Gilliamella	Pas-s95	WTFC01000000	Bombus pascuorum
Gilliamella	R-53144	FMBA00000000	Bombus lapidarius
Gilliamella	Choc5-1	LZHH00000000	Bombus impatiens
Gilliamella	Choc6-1	LZHI00000000	Bombus impatiens
Gilliamella	Choc3-5	LZHF00000000	Bombus impatiens
Gilliamella	Choc4-2	LZHG00000000	Bombus impatiens
Gilliamella	wkB11	JFON00000000	Bombus bimaculatus
Gilliamella	wkB18	LZHM00000000	Bombus vagans
Gilliamella	Fer4-1	LZGZ00000000	Bombus fervidus
Gilliamella	Nev6-6	LZHP00000000	Bombus nevadensis
Gilliamella	WF3-4	LZGW00000000	Bombus pensylvanicus
Gilliamella	HK2	LZGV00000000	Bombus pensylvanicus
Gilliamella	HK7	LZGU00000000	Bombus pensylvanicus
Gilliamella	Fer1-1	LZGX00000000	Bombus fervidus
Gilliamella	Fer2-1	LZGY00000000	Bombus fervidus
Gilliamella	Nev3-1	LZHN00000000	Bombus nevadensis
Gilliamella	Nev5-1	LZHO00000000	Bombus nevadensis
Gilliamella	Bif1-4	LZHC00000000	Bombus bifarius
Gilliamella	G-bin1	JAGGHM000000000	Bombus terrestris
Gilliamella	R-54662	FMWS00000000	Bombus terrestris
Gilliamella	G-bin2	JAGGHR000000000	Bombus terrestris
Gilliamella	G-bin3	JAGGHS000000000	Bombus terrestris
Gilliamella	G-bin4	JAGGHP000000000	Bombus terrestris
Gilliamella	G-bin5	JAGGHQ000000000	Bombus terrestris
Gilliamella	Bim3-2	LZHE00000000	Bombus bimaculatus
Gilliamella	Bim1-2	LZHD00000000	Bombus bimaculatus
Gilliamella	Gris3-2	LZHB00000000	Bombus griseocollis
Gilliamella	Occ4-3	LZHR00000000	Bombus occidentalis
Gilliamella	GillExp13	LZHJ00000000	Bombus impatiens
Gilliamella	Imp1-1	LZHK00000000	Bombus impatiens
Gilliamella	wkB30	JFZX00000000	Bombus vagans
Gilliamella	Gris1-4	LZHA00000000	Bombus griseocollis
Gilliamella	Imp1-6	LZHL00000000	Bombus impatiens
Gilliamella	G-bin6	JAGGHL000000000	Bombus terrestris
Gilliamella	G-bin7	JAGGHO000000000	Bombus terrestris
Gilliamella	Occ3-1	LZHQ00000000	Bombus occidentalis
Gilliamella	G-bin8	JAGGHN000000000	Bombus terrestris
Gilliamella	G-bin9	JAGGHT000000000	Bombus terrestris
Gilliamella	Lep-s21	WTEU01000000	Bombus lepidus
Gilliamella	Lep-s5	WTET01000000	Bombus lepidus
Gilliamella	Lep-s35	WTEX01000000	Bombus lepidus
Candidatus Schmidhempelia	Bimp	AWGA01000136	Bombus impatiens
Candidatus Schmidhempelia	Sch-bin1	JAGGIB000000000	Bombus terrestris
Lactobacillus Firm-4	LV-8.1	QOCS00000000	Bombus appositus
Lactobacillus Firm-4	F4-bin1	JAGGHU000000000	Bombus terrestris
Lactobacillus Firm-4	F4-bin2	JAGGHV000000000	Bombus terrestris
Lactobacillus Firm-4	BI-1.1	QOCR01000009	Bombus impatiens
Lactobacillus Firm-4	BI-2.5	CP031513	Bombus impatiens
Lactobacillus Firm-4	Bin4	JXJQ00000000	Apis mellifera
Lactobacillus Firm-4	W8092	JACFPF000000000	Apis mellifera
Lactobacillus Firm-4	ESL0394	JAAEDY000000000	Apis mellifera
Lactobacillus Firm-4	Hon2	JXBZ00000000	Apis mellifera
Lactobacillus Firm-4	ESL0294	JAAEEA000000000	Apis mellifera
Lactobacillus Firm-4	ESL0449	JAAEDX000000000	Apis mellifera
Lactobacillus Firm-4	ESL0295	JAAEDZ000000000	Apis mellifera
Lactobacillus Firm-4	W8088	JACFRI000000000	Apis mellifera
Lactobacillus Firm-4	W8085	JACFRF000000000	Apis mellifera
Lactobacillus Firm-4	W8087	JACFRH000000000	Apis mellifera
Lactobacillus Firm-4	W8090	JACFRK000000000	Apis mellifera
Lactobacillus Firm-4	W8086	JACFRG000000000	Apis mellifera
Lactobacillus Firm-4	W8089	JACFRJ000000000	Apis mellifera
Lactobacillus Firm-5	ESL0411	CP048270	Apis cerana
Lactobacillus Firm-5	ESL0413	CP048269	Apis cerana
Lactobacillus Firm-5	ESL0409	CP048271	Apis cerana
Lactobacillus Firm-5	ESL0416	CP048268	Apis cerana
Lactobacillus Firm-5	F5-bin1	JAGGHX000000000	Bombus terrestris
Lactobacillus Firm-5	F5-bin2	JAGGHW000000000	Bombus terrestris
Lactobacillus Firm-5	F5-bin3	JAGGHY000000000	Bombus terrestris
Lactobacillus Firm-5	ESL0185	NZ_CP029476	Apis mellifera
Lactobacillus Firm-5	LMG 26964	NZ_PDKP00000000	Apis mellifera L.
Lactobacillus Firm-5	R-53131	FMAN00000000	Apis mellifera
Lactobacillus Firm-5	Hma11	JXLG00000000	Apis mellifera
Lactobacillus Firm-5	W8172	JACFPG000000000	Apis mellifera
Lactobacillus Firm-5	M0403	JACFQV000000000	Apis mellifera
Lactobacillus Firm-5	M0390	JACFPH000000000	Apis mellifera
Lactobacillus Firm-5	ESL0263	NZ_REHL00000000	Apis mellifera
Lactobacillus Firm-5	F5-bin5	JAGGHZ000000000	Bombus terrestris
Lactobacillus Firm-5	wkB10	JRJB00000000	Apis mellifera
Lactobacillus Firm-5	M0396	JACFQE000000000	Apis mellifera
Lactobacillus Firm-5	Hma2	JXLH00000000	Apis mellifera
Lactobacillus Firm-5	Biut2	JXBY00000000	Apis mellifera
Lactobacillus Firm-5	ESL0261	NZ_REHN00000000	Apis mellifera
Lactobacillus Firm-5	ESL0186	NZ_CP029477	Apis mellifera
Lactobacillus Firm-5	ESL0260	NZ_REHO00000000	Apis mellifera
Lactobacillus Firm-5	ESL0184	NZ_QGLG00000000	Apis mellifera
Lactobacillus Firm-5	ESL0259	NZ_REHP00000000	Apis mellifera
Lactobacillus Firm-5	Hma8	JXLI00000000	Apis mellifera
Lactobacillus Firm-5	M0392	JACFPJ000000000	Apis mellifera
Lactobacillus Firm-5	M0393	JACFPK000000000	Apis mellifera
Lactobacillus Firm-5	W8171	JACFPI000000000	Apis mellifera
Lactobacillus Firm-5	wkB8	CP009531	Apis mellifera
Lactobacillus Firm-5	W8093	JACFRL000000000	Apis mellifera
Lactobacillus Firm-5	Bma5	JXJR00000000	Apis mellifera
Lactobacillus Firm-5	ESL0183	NZ_CP029544	Apis mellifera
Lactobacillus Firm-5	ESL0262	NZ_REHM00000000	Apis mellifera
Lactobacillus Firm-5	M0398	JACFRO000000000	Apis mellifera
Lactobacillus Firm-5	W8173	JACFRM000000000	Apis mellifera
Lactobacillus Firm-5	W8174	JACFRN000000000	Apis mellifera
Lactobacillus Firm-5	ESL0228	NZ_REHJ00000000	Bombus bohemicus
Lactobacillus Firm-5	ESL0245	NZ_REHD00000000	Bombus bohemicus
Lactobacillus Firm-5	ESL0247	NZ_REHB00000000	Bombus bohemicus
Lactobacillus Firm-5	ESL0246	NZ_REHC00000000	Bombus bohemicus
Lactobacillus Firm-5	ESL0234	NZ_REHG00000000	Bombus pascuorum
Lactobacillus Firm-5	ESL0236	NZ_REHF00000000	Bombus pascuorum
Lactobacillus Firm-5	ESL0237	NZ_REHE00000000	Bombus pascuorum
Lactobacillus Firm-5	ESL0225	NZ_REHK00000000	Bombus pascuorum
Lactobacillus Firm-5	ESL0230	NZ_REHI00000000	Bombus pascuorum
Lactobacillus Firm-5	ESL0233	NZ_REHH00000000	Bombus terrestris
Lactobacillus Firm-5	F5-bin4	JAGGIA000000000	Bombus terrestris
Lactobacillus Firm-5	H70-3	NZ_NPNG00000000	Bombus spp.
Lactobacillus Firm-5	R-53102	NZ_FOMN00000000	Unknown
Lactobacillus kunkeei	Fhon13	JXCT00000000	Apis mellifera
Lactobacillus kunkeei	AR114	JPYX00000000	Apis mellifera
Lactobacillus kunkeei	EFB6	AZBY00000000	Apis mellifera
Lactobacillus kunkeei	FF30-6	BDDX00000000	Apis mellifera
Lactobacillus kunkeei	Fhon2	JXCU00000000	Apis mellifera
Lactobacillus kunkeei	LAan	JXCV00000000	Apis andreniformis
Lactobacillus kunkeei	LAce	JXCW00000000	Apis cerana
Lactobacillus kunkeei	LAfl	JXCX00000000	Apis florea
Lactobacillus kunkeei	LAko	JXCY00000000	Apis koschevnikovi
Lactobacillus kunkeei	LAla	JXCZ00000000	Apis laboriosa
Lactobacillus kunkeei	LAni	JXDA00000000	Apis nigrocincta
Lactobacillus kunkeei	LAnu	JXDD00000000	Apis nuluensis
Lactobacillus kunkeei	LMbe	JXDE00000000	Melipona beecheii
Lactobacillus kunkeei	LMbo	JXDF00000000	Meliponula bocandei
Lactobacillus kunkeei	MP2	CP012920	Apis mellifera
Lactobacillus kunkeei	M0345	JACFQW000000000	Apis mellifera
Lactobacillus kunkeei	LAdo	JXDC00000000	Apis dorsata
Snodgrassella	wkB237	MEIM00000000	Apis andreniformis
Snodgrassella	wkB273	MEIL00000000	Apis florea
Snodgrassella	wkB298	MEIK00000000	Apis cerana
Snodgrassella	O02	JAIL00000000	Apis mellifera
Snodgrassella	W6238H11	JACFSH000000000	Apis mellifera
Snodgrassella	W6238H14	JACFSI000000000	Apis mellifera
Snodgrassella	E1	NXEN00000000	Apis mellifera
Snodgrassella	A12	NAGX00000000	Apis mellifera
Snodgrassella	MS1-3	MEIX00000000	Apis mellifera
Snodgrassella	wkB2	CP007446	Apis mellifera
Snodgrassella	wkB9	MEIN00000000	Apis mellifera
Snodgrassella	A11	NAGZ00000000	Apis mellifera
Snodgrassella	A2	NAHC01000000	Apis mellifera
Snodgrassella	A3	NAHE01000000	Apis mellifera
Snodgrassella	A5	NAHF01000000	Apis mellifera
Snodgrassella	A-1-12	NAHB00000000	Apis mellifera
Snodgrassella	A-10-12	NAGY01000000	Apis mellifera
Snodgrassella	A-11-12	NAHA00000000	Apis mellifera
Snodgrassella	A-2-12	NAHD01000000	Apis mellifera
Snodgrassella	A-9-24	NAHH01000000	Apis mellifera
Snodgrassella	A-5-24	NAHG01000000	Apis mellifera
Snodgrassella	Aw-18	NAGW01000000	Apis mellifera
Snodgrassella	Aw-20	MVDP01000000	Apis mellifera
Snodgrassella	J21	AVQL00000000	Apis mellifera
Snodgrassella	PEB0171	MEIV00000000	Apis mellifera
Snodgrassella	PEB0178	MEIW00000000	Apis mellifera
Snodgrassella	M0118	JACFQK000000000	Apis mellifera
Snodgrassella	M0112	JACFQL000000000	Apis mellifera
Snodgrassella	M0110	JACFQM000000000	Apis mellifera
Snodgrassella	O11	JAIK00000000	Apis mellifera
Snodgrassella	N9	NAHK01000000	Apis mellifera
Snodgrassella	W8158	JACFSM000000000	Apis mellifera
Snodgrassella	wkB332	MEIJ00000000	Apis mellifera
Snodgrassella	wkB339	MEII00000000	Apis mellifera
Snodgrassella	W8124	JACFRP000000000	Apis mellifera
Snodgrassella	N-W7	NAHJ01000000	Apis mellifera
Snodgrassella	ESL0196	NZ_QGLS00000000	Apis mellifera
Snodgrassella	W8135	JACFQX000000000	Apis mellifera
Snodgrassella	W8134	JACFQY000000000	Apis mellifera
Snodgrassella	W8132	JACFRQ000000000	Apis mellifera
Snodgrassella	N-S3	NAHN00000000	Apis mellifera
Snodgrassella	P14	JACG00000000	Apis mellifera
Snodgrassella	M0351	JACFSG000000000	Apis mellifera
Snodgrassella	N-23	NAHQ00000000	Apis mellifera
Snodgrassella	N-S1	NAHL00000000	Apis mellifera
Snodgrassella	N-S2	NAHM01000000	Apis mellifera
Snodgrassella	N-S4	NAHO00000000	Apis mellifera
Snodgrassella	N-S5	NAHP00000000	Apis mellifera
Snodgrassella	N-W4	NAHI01000000	Apis mellifera
Snodgrassella	App2-2	MDVB00000000	Bombus appositus
Snodgrassella	App4-8	MDVC00000000	Bombus appositus
Snodgrassella	App6-4	MDVD00000000	Bombus appositus
Snodgrassella	Nev3CBA3	MEIS00000000	Bombus nevadensis
Snodgrassella	Nev4-2	MEIR00000000	Bombus nevadensis
Snodgrassella	HK9x	MEIT00000000	Bombus pensylvanicus
Snodgrassella	Pens2-2-5	MDUZ00000000	Bombus pensylvanicus
Snodgrassella	Fer4-2	MDVG00000000	Bombus fervidus
Snodgrassella	WF3-3	MEIO00000000	Bombus pensylvanicus
Snodgrassella	HK3	MEIU00000000	Bombus pensylvanicus
Snodgrassella	Occ4-2	MEIQ00000000	Bombus occidentalis
Snodgrassella	S-bin1	JAGGIE000000000	Bombus terrestris
Snodgrassella	S-bin2	JAGGIG000000000	Bombus terrestris
Snodgrassella	S-bin3	JAGGID000000000	Bombus terrestris
Snodgrassella	S-bin4	JAGGIH000000000	Bombus terrestris
Snodgrassella	S-bin5	JAGGIC000000000	Bombus terrestris
Snodgrassella	S-bin6	JAGGIJ000000000	Bombus terrestris
Snodgrassella	S-bin7	JAGGII000000000	Bombus terrestris
Snodgrassella	S-bin8	JAGGIF000000000	Bombus terrestris
Snodgrassella	wkB12	CP007445	Bombus bimaculatus
Snodgrassella	Gris2-3-4	MDUY00000000	Bombus griseocollis
Snodgrassella	Gris1-3	MDVH00000000	Bombus griseocollis
Snodgrassella	Gris1-6	MDVI00000000	Bombus griseocollis
Snodgrassella	Gris3-4	MDVJ00000000	Bombus griseocollis
Snodgrassella	wkB29	JFZV00000000	Bombus vagans
Snodgrassella	Snod2-1-5	MDVA00000000	Bombus impatiens
Snodgrassella	Ruf1-X	MEIP00000000	Bombus rufocinctus
Snodgrassella	Fer1-2	MDVE00000000	Bombus fervidus
Snodgrassella	Fer2-2	MDVF00000000	Bombus fervidus
Snodgrassella	S-bin9	JAGGIK000000000	Bombus terrestris
Parasaccharibacter	G7-7-3c	CP020554	Apis mellifera
Saccharibacter	3.A.1	MNPT00000000	Honey
Saccharibacter	AM169	NZ_CBLY000000000	Apis mellifera
Saccharibacter	M18	MNPS00000000	Apis mellifera
Parasaccharibacter	AS1	MEJG00000000	Apis mellifera larvae
Saccharibacter	DSM-15669	ARJS01000000	Pollen sample
Commensalibacter	ESL0284	NZ_QGLT00000000	Apis mellifera
Commensalibacter	M0134	JACFQH000000000	Apis mellifera
Commensalibacter	M0266	JACFPM000000000	Apis mellifera
Commensalibacter	M0270	JACFPN000000000	Apis mellifera
Commensalibacter	M0267	JACFPO000000000	Apis mellifera
Commensalibacter	M0265	JACFPP000000000	Apis mellifera
Commensalibacter	M0133	JACFQI000000000	Apis mellifera
Commensalibacter	M0268	JACFPQ000000000	Apis mellifera
Commensalibacter	M0355	JACFQQ000000000	Apis mellifera
Commensalibacter	M0357	JACFQR000000000	Apis mellifera
Commensalibacter	M0355	JACFQQ000000000	Apis mellifera
Commensalibacter	B14384M3	JACFPT000000000	Apis mellifera
Commensalibacter	W6292M3	JACFQT000000000	Apis mellifera
Commensalibacter	W8133	JACFPR000000000	Apis mellifera
Commensalibacter	W8163	JACFSR000000000	Apis mellifera
Commensalibacter	M0391	JACFPD000000000	Apis mellifera
Commensalibacter	M0402	JACFQS000000000	Apis mellifera
Commensalibacter	M0407	JACFQJ000000000	Apis mellifera
Commensalibacter	B14384M2	JACFPS000000000	Apis mellifera
Bombella	ESL0368	CP046394	Apis mellifera
Bombella	ESL0385	WNIJ00000000	Apis mellifera
Bombella	R-52487	JATM	Crop of Bombus lapidarius
Bartonella	BBC0122	CP015625	Apis mellifera
Bartonella	B10834H15	JACFOL000000000	Apis mellifera
Bartonella	B10834G3	JACFOM000000000	Apis mellifera
Bartonella	W8125	JACFRR000000000	Apis mellifera
Bartonella	BBC0178	CP015820	Apis mellifera
Bartonella	BBC0244	CP015821	Apis mellifera
Bartonella	W8097	JACFON000000000	Apis mellifera
Bartonella	M0283	JACFSK000000000	Apis mellifera
Bartonella	W8122	JACFOO000000000	Apis mellifera
Bartonella	M0176	JACFOP000000000	Apis mellifera
Bartonella	M0177	JACFOY000000000	Apis mellifera
Bartonella	M0187	JACFOR000000000	Apis mellifera
Bartonella	M0190	JACFOS000000000	Apis mellifera
Bartonella	M0191	JACFOT000000000	Apis mellifera
Bartonella	M0192	JACFOU000000000	Apis mellifera
Bartonella	M0193	JACFOV000000000	Apis mellifera
Bartonella	M0280	JACFSJ000000000	Apis mellifera
Bartonella	P0291	JACFOQ000000000	Apis mellifera
Bartonella	PEB0122	LXYU00000000	Apis mellifera
Bartonella	PEB0149	LXYT00000000	Apis mellifera
Bartonella	PEB0150	LXYS00000000	Apis mellifera
Bartonella	W8098	JACFOW000000000	Apis mellifera
Bartonella	W8099	JACFSN000000000	Apis mellifera
Bartonella	B10834G6	JACFOX000000000	Apis mellifera
Bartonella	W8151	JACFSO000000000	Apis mellifera
Bartonella	W8152	JACFSP000000000	Apis mellifera
Bartonella	W8167	JACFSQ000000000	Apis mellifera
Frischella	DSM-104328	QGTI01000067	Apis mellifera
Frischella	ESL0167	NZ_QGLM00000000	Apis mellifera
Frischella	PEB0191	CP009056	Apis mellifera
Entomomonas	ESL0073	CP029478	Apis mellifera
Entomomonas	QZS01	CP029822	Apis cerana
Melissococcus	B5	JSAW01000002	EFB infected honey bee larva
Melissococcus	ATCC-35311	NC_015516	Unkown species of honey bee
Melissococcus	DAT561	NC_016938	Apis mellifera
Melissococcus	S1	NZ_CP006683	EFB-infected honey bee colony
Melissococcus	764-5B	NZ_JSAV00000000	EFB infected honey bee larva
Melissococcus	765-6B	NZ_JSAX00000000	EFB infected honey bee larva
Melissococcus	21.1	NZ_JSAY00000000	EFB infected honey bee larva
Melissococcus	90	NZ_JSAZ00000000	EFB infected honey bee larva
Melissococcus	49.3	NZ_JSBA00000000	EFB infected honey bee larva
Melissococcus	119	NZ_JSBB00000000	EFB infected honey bee larva
Melissococcus	H6	NZ_JSBC00000000	EFB infected honey bee larva
Melissococcus	L9	NZ_JSBD00000000	EFB infected honey bee larva
Melissococcus	60	NZ_JSBE00000000	EFB infected honey bee larva
Melissococcus	82	NZ_JSBF00000000	EFB infected honey bee larva
Paenibacillus	ERIC-I	CP019651	Apis mellifera
Paenibacillus	Eric-IV	CP019659	Apis mellifera
Paenibacillus	CCM-38	CP020327	Apis mellifera
Paenibacillus	BRL-230010	NZ_AARF00000000	Apis mellifera
Paenibacillus	DSM-25719	NZ_ADFW00000000	Apis mellifera
Paenibacillus	B-3650	NZ_ADZY00000000	Apis mellifera
Paenibacillus	DSM-25430	NZ_CP019652	Apis mellifera
Paenibacillus	Eric-III	NZ_CP019655	Apis mellifera
Paenibacillus	ATCC-9545	NZ_CP019687	Apis mellifera
Paenibacillus	ATCC-13537	NZ_CP019794	Apis mellifera
Paenibacillus	SAG-10367	NZ_CP020557	Apis mellifera
Paenibacillus	MEX14	NZ_LAWY00000000	Apis mellifera
Spiroplasma	KC3	NZ_AGBZ00000000	Apis mellifera
Spiroplasma	IPMB4A	NZ_AMGI00000000	Apis mellifera
Spiroplasma	CH-1	NZ_PHSJ00000000	Apis mellifera
