# Supplementary material for: Identification of peptides from honeybee gut symbionts as potential antimicrobial agents against Melissococcus plutonius
Source: Nat Commun. 2023 Nov 24;14:7650. doi: 10.1038/s41467-023-43352-6 (PMC10673953; doi:10.1038/s41467-023-43352-6)
Supplement: Supplementary file 5 — Supplementary Data 2 [file 41467_2023_43352_MOESM5_ESM.xlsx]

## Sheet: Sheet1
Supplementary Data 2. List of BGCs from the bacterial genomes with known categories.
Genus	strain	BGC Name	Product Prediction	BiG-SCAPE class
Schmidhempelia	Bimp	AWGA01000014.1	hserlactone	Others
Schmidhempelia	Bimp	AWGA01000024.1	thiopeptide	RiPPs
Schmidhempelia	Bimp	AWGA01000044.1	lassopeptide	RiPPs
Gilliamella	wkB7	CM004509.1	NRPS	NRPS
Gilliamella	wkB7	CM004509.1	NRPS	NRPS
Gilliamella	wkB1	CP007445.1	NRPS	NRPS
Entomomonas	ESL0073	CP029478.1	NRPS	NRPS
Entomomonas	ESL0073	CP029478.1	arylpolyene	Others
Entomomonas	ESL0073	CP029478.1	NRPS	NRPS
Gilliamella	R-53248	FMAQ01000002.1	butyrolactone	Others
Gilliamella	R-54852	FMWR01000001.1	butyrolactone	Others
Gilliamella	R-54662	FMWS01000026.1	arylpolyene	Others
Gilliamella	R-54662	FMWS01000039.1	thiopeptide	RiPPs
Gilliamella	ESL0405	Ga0307800	arylpolyene	Others
Gilliamella	ESL0405	Ga0307800	NRPS	NRPS
Gilliamella	ESL0405	Ga0307800	thiopeptide	RiPPs
Gilliamella	ESL0443	Ga0307803	thiopeptide	RiPPs
Gilliamella	ESL0443	Ga0307803	arylpolyene.acyl_amino_acids	Others
Lactobacillus	ESL0409	Ga0307804	lanthipeptide-class-iv	RiPPs
Melissococcus	DAT561	NC_018265.1	lanthipeptide-class-iv	RiPPs
Bifidobacterium	ESL0447	Ga0312305	thiopeptide.LAP	RiPPs
Gilliamella	B02	JAIM01000008.1	NRPS	NRPS
Gilliamella	B02	JAIM01000120.1	NRPS	NRPS
Gilliamella	I20	JAIN01000010.1	arylpolyene	Others
Gilliamella	P17	JAIO01000092.1	arylpolyene	Others
Gilliamella	wkB11	JFON01000001.1	arylpolyene	Others
Gilliamella	wkB11	JFON01000002.1	butyrolactone	Others
Gilliamella	wkB30	JFZX01000014.1	thiopeptide	RiPPs
Gilliamella	wkB72	LZEI01000009.1	arylpolyene	Others
Gilliamella	P83G	LZGH01000022.1	arylpolyene	Others
Gilliamella	P83G	LZGH01000024.1	thiopeptide	RiPPs
Gilliamella	P62G	LZGI01000017.1	arylpolyene	Others
Gilliamella	P62G	LZGI01000020.1	thiopeptide	RiPPs
Gilliamella	P54G	LZGJ01000025.1	NRPS	NRPS
Gilliamella	wkB112	LZGL01000013.1	arylpolyene	Others
Gilliamella	wkB108	LZGM01000059.1	arylpolyene	Others
Gilliamella	wkB308	LZGN01000038.1	arylpolyene.butyrolactone	Others
Gilliamella	wkB308	LZGN01000038.1	butyrolactone	Others
Gilliamella	wkB308	LZGN01000040.1	resorcinol.arylpolyene	Others
Gilliamella	wkB195	LZGP01000001.1	thiopeptide	RiPPs
Gilliamella	wkB195	LZGP01000011.1	arylpolyene	Others
Gilliamella	M1-2G	LZGQ01000001.1	thiopeptide	RiPPs
Gilliamella	App2-1	LZGR01000019.1	thiopeptide	RiPPs
Gilliamella	App2-1	LZGR01000048.1	CDPS	Others
Gilliamella	App2-1	LZGR01000061.1	arylpolyene	Others
Gilliamella	App2-1	LZGR01000071.1	NRPS.T1PKS	PKS-NRP_Hybrids
Gilliamella	App4-10	LZGS01000004.1	arylpolyene	Others
Gilliamella	App4-10	LZGS01000010.1	thiopeptide	RiPPs
Gilliamella	App4-10	LZGS01000018.1	NRPS.T1PKS	PKS-NRP_Hybrids
Gilliamella	App4-10	LZGS01000035.1	CDPS	Others
Gilliamella	WF3-4	LZGW01000017.1	arylpolyene	Others
Gilliamella	Fer1-1	LZGX01000073.1	phenazine	Others
Gilliamella	Fer2-1	LZGY01000058.1	CDPS	Others
Gilliamella	Fer4-1	LZGZ01000033.1	NRPS	NRPS
Gilliamella	Fer4-1	LZGZ01000178.1	NRPS	NRPS
Gilliamella	Gris3-2	LZHB01000023.1	arylpolyene	Others
Gilliamella	Gris3-2	LZHB01000071.1	thiopeptide	RiPPs
Gilliamella	Bif1-4	LZHC01000016.1	thiopeptide	RiPPs
Gilliamella	Bim1-2	LZHD01000051.1	arylpolyene	Others
Gilliamella	Bim1-2	LZHD01000105.1	thiopeptide	RiPPs
Gilliamella	Bim3-2	LZHE01000013.1	arylpolyene	Others
Gilliamella	Choc3-5	LZHF01000025.1	arylpolyene	Others
Gilliamella	Choc3-5	LZHF01000070.1	butyrolactone	Others
Gilliamella	Choc4-2	LZHG01000001.1	butyrolactone	Others
Gilliamella	Choc4-2	LZHG01000014.1	arylpolyene	Others
Gilliamella	Choc5-1	LZHH01000076.1	arylpolyene	Others
Gilliamella	Choc5-1	LZHH01000102.1	CDPS	Others
Gilliamella	Choc6-1	LZHI01000012.1	arylpolyene	Others
Gilliamella	Choc6-1	LZHI01000037.1	butyrolactone	Others
Gilliamella	GillExp13	LZHJ01000042.1	thiopeptide	RiPPs
Gilliamella	GillExp13	LZHJ01000069.1	arylpolyene	Others
Gilliamella	wkB18	LZHM01000076.1	arylpolyene	Others
Gilliamella	wkB18	LZHM01000083.1	butyrolactone	Others
Gilliamella	Nev3-1	LZHN01000014.1	CDPS	Others
Gilliamella	Nev5-1	LZHO01000013.1	CDPS	Others
Gilliamella	Nev5-1	LZHQ01000011.1	CDPS	Others
Gilliamella	Nev5-1	LZHQ01000028.1	thiopeptide	RiPPs
Gilliamella	Occ4-3	LZHR01000007.1	CDPS	Others
Gilliamella	Occ4-3	LZHR01000073.1	arylpolyene	Others
Gilliamella	Occ4-3	LZHR01000118.1	thiopeptide	RiPPs
Gilliamella	M6-3G	MCIU01000029.1	thiopeptide	RiPPs
Gilliamella	M6-3G	MCIU01000053.1	NRPS	NRPS
Gilliamella	P46G	MCIV01000624.1	T3PKS	PKSother
Gilliamella	P46G	MCIV01000696.1	RRE-containing	RiPPs
Lactobacillus	wkB8	NZ_CP009531.1	lanthipeptide-class-iv	RiPPs
Gilliamella	P46G	MCIV01000905.1	NRPS	NRPS
Gilliamella	P46G	MCIV01001069.1	siderophore	Others
Gilliamella	P46G	MCIV01001272.1	siderophore	Others
Gilliamella	P46G	MCIV01001362.1	RRE-containing	RiPPs
Gilliamella	P46G	MCIV01001575.1	terpene	Terpene
Gilliamella	P46G	MCIV01002357.1	NRPS	NRPS
Gilliamella	P46G	MCIV01002378.1	NRPS	NRPS
Gilliamella	P46G	MCIV01002489.1	ladderane	Others
Gilliamella	P46G	MCIV01002680.1	NRPS	NRPS
Bifidobacterium	DSM 22924	MWWS01000002.1	RRE-containing	RiPPs
Bifidobacterium	DSM 22924	MWWS01000004.1	T3PKS	PKSother
Gilliamella	A-1-24	MZNE01000046.1	NRPS	NRPS
Gilliamella	A-1-24	MZNF01000013.1	NRPS	NRPS
Gilliamella	A-1-24	MZNG01000053.1	NRPS	NRPS
Gilliamella	AM6	MZNH01000045.1	NRPS	NRPS
Gilliamella	AM6	MZNH01000090.1	NRPS	NRPS
Gilliamella	AM6	MZNH01000142.1	NRPS	NRPS
Gilliamella	AM6	MZNH01000165.1	NRPS	NRPS
Gilliamella	AM6	MZNH01000375.1	NRPS	NRPS
Gilliamella	AM6	MZNH01000376.1	NRPS	NRPS
Gilliamella	AM6	MZNH01000446.1	butyrolactone	Others
Gilliamella	Aw-17	MZNI01000013.1	NRPS	NRPS
Gilliamella	Aw-17	MZNI01000043.1	NRPS	NRPS
Gilliamella	Aw-17	MZNI01000062.1	butyrolactone	Others
Gilliamella	NO6	NAHR01000008.1	NRPS	NRPS
Gilliamella	NO8	NAHS01000045.1	NRPS	NRPS
Gilliamella	N-12-12	NAHT01000017.1	NRPS	NRPS
Gilliamella	NO10	NAHU01000019.1	NRPS	NRPS
Gilliamella	NO5	NAHV01000008.1	NRPS	NRPS
Gilliamella	N-9-4	NAHW01000004.1	NRPS	NRPS
Gilliamella	N-15-12	NAHX01000210.1	NRPS	NRPS
Gilliamella	N4	NARN01000011.1	NRPS	NRPS
Gilliamella	N4	NARN01000033.1	NRPS	NRPS
Gilliamella	N4	NARN01000051.1	NRPS	NRPS
Gilliamella	A-12-12	NARO01000015.1	NRPS	NRPS
Gilliamella	A-12-12	NARO01000025.1	NRPS	NRPS
Gilliamella	A-12-12	NARO01000029.1	CDPS	Others
Gilliamella	A-12-12	NARO01000054.1	butyrolactone	Others
Gilliamella	A-7-12	NARP01000018.1	NRPS	NRPS
Gilliamella	A-7-24	NARQ01000010.1	NRPS	NRPS
Gilliamella	A-7-24	NARQ01000017.1	NRPS	NRPS
Gilliamella	A-7-24	NARQ01000056.1	butyrolactone	Others
Gilliamella	A-8-12	NARR01000003.1	NRPS	NRPS
Gilliamella	A-8-12	NARR01000040.1	NRPS	NRPS
Gilliamella	A-8-12	NARR01000060.1	butyrolactone	Others
Gilliamella	A9	NARS01000048.1	NRPS	NRPS
Gilliamella	A-9-12	NART01000010.1	NRPS	NRPS
Gilliamella	AW13	NARU01000059.1	NRPS	NRPS
Gilliamella	N10	NARV01000022.1	NRPS	NRPS
Gilliamella	N10	NARV01000046.1	NRPS	NRPS
Gilliamella	N10	NARV01000114.1	NRPS	NRPS
Gilliamella	N10	NARV01000161.1	NRPS-like	NRPS
Gilliamella	N2	NARW01000005.1	NRPS	NRPS
Gilliamella	N2	NARW01000035.1	NRPS	NRPS
Gilliamella	N2	NARW01000049.1	NRPS	NRPS
Gilliamella	N2	NARW01000068.1	NRPS-like	NRPS
Gilliamella	AW11	NARX01000013.1	NRPS	NRPS
Gilliamella	AW11	NARX01000037.1	NRPS	NRPS
Gilliamella	AW11	NARX01000160.1	butyrolactone	Others
Gilliamella	AM4	NARY01000050.1	NRPS	NRPS
Gilliamella	AM4	NARY01000051.1	NRPS	NRPS
Gilliamella	AM4	NARY01000084.1	NRPS	NRPS
Gilliamella	AM4	NARY01000105.1	NRPS	NRPS
Gilliamella	AM4	NARY01000106.1	butyrolactone	Others
Gilliamella	AM4	NARY01000154.1	NRPS	NRPS
Gilliamella	N6	NARZ01000015.1	NRPS-like	NRPS
Gilliamella	N6	NARZ01000039.1	NRPS	NRPS
Gilliamella	N6	NARZ01000042.1	NRPS	NRPS
Gilliamella	N6	NARZ01000062.1	NRPS	NRPS
Gilliamella	N-G5	NASA01000005.1	NRPS	NRPS
Gilliamella	N-22	NASB01000005.1	NRPS	NRPS
Gilliamella	N-22	NASB01000013.1	NRPS.T1PKS	PKS-NRP_Hybrids
Gilliamella	N-22	NASB01000036.1	CDPS	Others
Gilliamella	N-28	NASC01000014.1	NRPS	NRPS
Gilliamella	N-28	NASC01000053.1	NRPS	NRPS
Gilliamella	N-28	NASC01000076.1	NRPS	NRPS
Gilliamella	N-28	NASC01000107.1	CDPS	Others
Gilliamella	NO3	NASD01000010.1	arylpolyene	Others
Gilliamella	NO3	NASD01000012.1	thiopeptide	RiPPs
Gilliamella	NO16	NASE01000001.1	thiopeptide	RiPPs
Gilliamella	NO16	NASE01000014.1	arylpolyene	Others
Gilliamella	NO14	NASF01000016.1	arylpolyene	Others
Gilliamella	NO14	NASF01000033.1	thiopeptide	RiPPs
Gilliamella	NO13	NASG01000005.1	arylpolyene	Others
Gilliamella	NO13	NASG01000012.1	thiopeptide	RiPPs
Gilliamella	NO12	NASH01000016.1	arylpolyene	Others
Gilliamella	NO12	NASH01000023.1	thiopeptide	RiPPs
Gilliamella	NO1	NASI01000034.1	arylpolyene	Others
Gilliamella	NO15	NASJ01000005.1	thiopeptide	RiPPs
Gilliamella	NO15	NASJ01000009.1	arylpolyene	Others
Gilliamella	A-4-12	NASK01000094.1	thiopeptide	RiPPs
Gilliamella	A-4-12	NASK01000095.1	arylpolyene	Others
Gilliamella	AM1	NASL01000029.1	arylpolyene	Others
Gilliamella	NO4	NASM01000024.1	arylpolyene	Others
Gilliamella	A7	NASN01000005.1	arylpolyene	Others
Gilliamella	A7	NASN01000025.1	thiopeptide	RiPPs
Gilliamella	A7	NASN01000043.1	NRPS	NRPS
Gilliamella	A-TSA1	NASO01000014.1	arylpolyene	Others
Gilliamella	A-TSA1	NASO01000034.1	thiopeptide	RiPPs
Gilliamella	A-TSA2	NASP01000013.1	arylpolyene	Others
Gilliamella	A-TSA2	NASP01000016.1	thiopeptide	RiPPs
Gilliamella	A-TSA3	NASQ01000006.1	thiopeptide	RiPPs
Gilliamella	A-TSA3	NASQ01000010.1	arylpolyene	Others
Gilliamella	A-TSA4	NASR01000009.1	thiopeptide	RiPPs
Gilliamella	A-TSA4	NASR01000010.1	arylpolyene	Others
Gilliamella	N-G1	NASS01000008.1	thiopeptide	RiPPs
Gilliamella	N-G1	NASS01000016.1	arylpolyene	Others
Gilliamella	N-G2	NAST01000004.1	thiopeptide	RiPPs
Gilliamella	N-G2	NAST01000014.1	arylpolyene	Others
Gilliamella	N-G3	NASU01000005.1	thiopeptide	RiPPs
Gilliamella	N-G3	NASU01000006.1	arylpolyene	Others
Gilliamella	N-G4	NASV01000034.1	arylpolyene	Others
Gilliamella	N-G4	NASV01000038.1	thiopeptide	RiPPs
Gilliamella	N-W3	NASW01000003.1	thiopeptide	RiPPs
Gilliamella	N-W3	NASW01000010.1	arylpolyene	Others
Melissococcus	ATCC-35311	NC_015517.1	T3PKS	PKSother
Lactobacillus	ESL0183	NZ_CP029544.1	lanthipeptide-class-iv	RiPPs
Melissococcus	DAT561	NC_018265.1	T3PKS	PKSother
Paenibacillus	DSM-25430	NC_023134.1	RiPP-like	RiPPs
Paenibacillus	DSM-25430	NC_023134.1	sactipeptide.NRPS-like	Others
Paenibacillus	DSM-25430	NC_023134.1	ladderane	Others
Paenibacillus	DSM-25430	NC_023134.1	NRPS	NRPS
Paenibacillus	DSM-25430	NC_023134.1	RiPP-like	RiPPs
Paenibacillus	DSM-25430	NC_023134.1	NRPS.prodigiosin.T1PKS.phosphonate.transAT-PKS	Others
Paenibacillus	DSM-25430	NC_023134.1	RRE-containing	RiPPs
Paenibacillus	DSM-25430	NC_023134.1	NRPS.phosphonate	Others
Lactobacillus	ESL0183	NZ_CP029544.1	lanthipeptide-class-iv	RiPPs
Paenibacillus	DSM-25430	NC_023134.1	cyclic-lactone-autoinducer	RiPPs
Paenibacillus	DSM-25430	NC_023134.1	RiPP-like	RiPPs
Paenibacillus	DSM-25430	NC_023134.1	RiPP-like	RiPPs
Paenibacillus	BRL-230010	NZ_AARF01000021.1	NRPS-like	NRPS
Paenibacillus	BRL-230010	NZ_AARF01000044.1	RiPP-like	RiPPs
Paenibacillus	BRL-230010	NZ_AARF01000134.1	RRE-containing.sactipeptide.NRPS-like	Others
Paenibacillus	BRL-230010	NZ_AARF01000147.1	RiPP-like	RiPPs
Paenibacillus	BRL-230010	NZ_AARF01000161.1	RiPP-like	RiPPs
Paenibacillus	BRL-230010	NZ_AARF01000328.1	phosphonate	Others
Paenibacillus	DSM-25719	NZ_ADFW01000001.1	cyclic-lactone-autoinducer	RiPPs
Paenibacillus	DSM-25719	NZ_ADFW01000001.1	NRPS.phosphonate	Others
Paenibacillus	DSM-25719	NZ_ADFW01000001.1	NRPS.prodigiosin.T1PKS.phosphonate.transAT-PKS	Others
Paenibacillus	DSM-25719	NZ_ADFW01000001.1	RiPP-like	RiPPs
Paenibacillus	DSM-25719	NZ_ADFW01000001.1	RiPP-like	RiPPs
Paenibacillus	DSM-25719	NZ_ADFW01000001.1	NRPS	NRPS
Paenibacillus	DSM-25719	NZ_ADFW01000001.1	cyclic-lactone-autoinducer	RiPPs
Paenibacillus	DSM-25719	NZ_ADFW01000001.1	cyclic-lactone-autoinducer	RiPPs
Lactobacillus	ESL0183	NZ_CP029545.1	lanthipeptide-class-iv	RiPPs
Paenibacillus	DSM-25719	NZ_ADFW01000001.1	RiPP-like	RiPPs
Paenibacillus	DSM-25719	NZ_ADFW01000001.1	sactipeptide.NRPS-like.ranthipeptide	Others
Paenibacillus	DSM-25719	NZ_ADFW01000001.1	RiPP-like	RiPPs
Paenibacillus	DSM-25719	NZ_ADFW01000001.1	RiPP-like	RiPPs
Paenibacillus	DSM-25719	NZ_ADFW01000001.1	RiPP-like	RiPPs
Paenibacillus	DSM-25719	NZ_ADFW01000001.1	RiPP-like	RiPPs
Paenibacillus	DSM-25719	NZ_ADFW01000001.1	RiPP-like	RiPPs
Paenibacillus	DSM-25719	NZ_ADFW01000002.1	ladderane	Others
Bifidobacterium	ESL0198	NZ_QGLJ01000009.1	lanthipeptide-class-iv	RiPPs
Paenibacillus	B-3650	NZ_ADZY03000001.1	cyclic-lactone-autoinducer	RiPPs
Paenibacillus	B-3650	NZ_ADZY03000002.1	RiPP-like	RiPPs
Paenibacillus	B-3650	NZ_ADZY03000013.1	sactipeptide	RiPPs
Paenibacillus	B-3650	NZ_ADZY03000016.1	NRPS.NRPS-like	NRPS
Lactobacillus	ESL0247	NZ_REHB01000006.1	lanthipeptide-class-iv	RiPPs
Paenibacillus	B-3650	NZ_ADZY03000048.1	RiPP-like	RiPPs
Paenibacillus	B-3650	NZ_ADZY03000075.1	NRPS.transAT-PKS	PKS-NRP_Hybrids
Paenibacillus	B-3650	NZ_ADZY03000095.1	RiPP-like	RiPPs
Paenibacillus	B-3650	NZ_ADZY03000108.1	RRE-containing	RiPPs
Paenibacillus	B-3650	NZ_ADZY03000117.1	RiPP-like	RiPPs
Paenibacillus	B-3650	NZ_ADZY03000133.1	NRPS	NRPS
Lactobacillus	ESL0246	NZ_REHC01000006.1	lanthipeptide-class-iv	RiPPs
Paenibacillus	B-3650	NZ_ADZY03000183.1	NRPS-like.phosphonate	Others
Paenibacillus	B-3650	NZ_ADZY03000215.1	RiPP-like	RiPPs
Paenibacillus	B-3650	NZ_ADZY03000222.1	NRPS.phosphonate	Others
Paenibacillus	B-3650	NZ_ADZY03000224.1	ladderane	Others
Paenibacillus	B-3650	NZ_ADZY03000225.1	RiPP-like	RiPPs
Paenibacillus	B-3650	NZ_ADZY03000258.1	NRPS-like	NRPS
Paenibacillus	B-3650	NZ_ADZY03000275.1	RiPP-like	RiPPs
Paenibacillus	B-3650	NZ_ADZY03000296.1	NRPS	NRPS
Paenibacillus	B-3650	NZ_ADZY03000317.1	cyclic-lactone-autoinducer	RiPPs
Paenibacillus	B-3650	NZ_ADZY03000323.1	RiPP-like	RiPPs
Paenibacillus	B-3650	NZ_ADZY03000327.1	NRPS.T1PKS	PKS-NRP_Hybrids
Bifidobacterium	DSM 19703	NZ_ATLK01000001.1	T3PKS	PKSother
Snodgrassella	J21	NZ_AVQL01000436.1	arylpolyene	Others
Snodgrassella	J21	NZ_AVQL01000447.1	terpene	Terpene
Lactobacillus	ESL0245	NZ_REHD01000006.1	lanthipeptide-class-iv	RiPPs
Saccharibacter	AM169	NZ_CBLY010000004.1	T1PKS	PKSI
Saccharibacter	AM169	NZ_CBLY010000004.1	redox-cofactor	Others
Saccharibacter	AM169	NZ_CBLY010000006.1	terpene	Terpene
Saccharibacter	AM169	NZ_CBLY010000007.1	arylpolyene	Others
Paenibacillus	BRL-230010	NZ_CH981375.1	ladderane	Others
Paenibacillus	BRL-230010	NZ_CH981376.1	NRPS.prodigiosin.T1PKS.phosphonate.transAT-PKS	Others
Paenibacillus	BRL-230010	NZ_CH981378.1	NRPS	NRPS
Paenibacillus	BRL-230010	NZ_CH981416.1	cyclic-lactone-autoinducer	RiPPs
Lactobacillus	ESL0262	NZ_REHM01000003.1	lanthipeptide-class-iv	RiPPs
Lactobacillus	ESL0262	NZ_REHM01000008.1	lanthipeptide-class-iv	RiPPs
Paenibacillus	BRL-230010	NZ_CH981470.1	RiPP-like	RiPPs
Paenibacillus	BRL-230010	NZ_CH981472.1	NRPS	NRPS
Paenibacillus	BRL-230010	NZ_CH981479.1	RiPP-like	RiPPs
Paenibacillus	BRL-230010	NZ_CH981484.1	RiPP-like	RiPPs
Paenibacillus	BRL-230010	NZ_CH981486.1	RiPP-like	RiPPs
Paenibacillus	BRL-230010	NZ_CH981513.1	RiPP-like	RiPPs
Melissococcus	S1	NZ_CP006684.1	T3PKS	PKSother
Snodgrassella	wkB2	NZ_CP007446.1	arylpolyene	Others
Snodgrassella	wkB2	NZ_CP007446.1	terpene	Terpene
Frischella	PEB0191	NZ_CP009056.1	NRPS.T1PKS.butyrolactone	Others
Frischella	PEB0191	NZ_CP009056.1	arylpolyene.CDPS	Others
Lactobacillus	ESL0262	NZ_REHM01000009.1	lanthipeptide-class-iv	RiPPs
Lactobacillus	W8093	NODE_28_length_78487_cov_176.542257	lanthipeptide-class-iv	RiPPs
Lactobacillus	MP2	NZ_CP012920.1	T3PKS	PKSother
Bartonella	BBC0122	NZ_CP015625.1	terpene	Terpene
Bartonella	BBC0122	NZ_CP015625.1	arylpolyene	Others
Bartonella	BBC0122	NZ_CP015625.1	redox-cofactor	Others
Bartonella	BBC0178	NZ_CP015820.1	terpene	Terpene
Bartonella	BBC0178	NZ_CP015820.1	arylpolyene	Others
Bartonella	BBC0178	NZ_CP015820.1	redox-cofactor	Others
Bartonella	BBC0244	NZ_CP015821.1	terpene	Terpene
Bartonella	BBC0244	NZ_CP015821.1	arylpolyene	Others
Bartonella	BBC0244	NZ_CP015821.1	redox-cofactor	Others
Paenibacillus	ERIC-I	NZ_CP019651.1	RRE-containing	RiPPs
Paenibacillus	ERIC-I	NZ_CP019651.1	sactipeptide.NRPS-like	Others
Paenibacillus	ERIC-I	NZ_CP019651.1	RiPP-like	RiPPs
Lactobacillus	ESL0416	Ga0312304	lanthipeptide-class-iii	RiPPs
Paenibacillus	ERIC-I	NZ_CP019651.1	cyclic-lactone-autoinducer	RiPPs
Paenibacillus	ERIC-I	NZ_CP019651.1	cyclic-lactone-autoinducer	RiPPs
Paenibacillus	ERIC-I	NZ_CP019651.1	NRPS	NRPS
Paenibacillus	ERIC-I	NZ_CP019651.1	RiPP-like	RiPPs
Paenibacillus	ERIC-I	NZ_CP019651.1	RiPP-like	RiPPs
Paenibacillus	ERIC-I	NZ_CP019651.1	NRPS.prodigiosin.T1PKS.phosphonate.transAT-PKS	Others
Paenibacillus	ERIC-I	NZ_CP019651.1	NRPS.phosphonate	Others
Paenibacillus	ERIC-I	NZ_CP019651.1	cyclic-lactone-autoinducer	RiPPs
Gilliamella	P46G	MCIV01000868.1	lanthipeptide-class-iii	RiPPs
Paenibacillus	ERIC-I	NZ_CP019651.1	ladderane	Others
Paenibacillus	ERIC-I	NZ_CP019651.1	RiPP-like	RiPPs
Paenibacillus	ERIC-I	NZ_CP019651.1	RiPP-like	RiPPs
Paenibacillus	ERIC-I	NZ_CP019651.1	RiPP-like	RiPPs
Paenibacillus	ERIC-I	NZ_CP019651.1	RiPP-like	RiPPs
Paenibacillus	ERIC-I	NZ_CP019651.1	RiPP-like	RiPPs
Paenibacillus	Eric-III	NZ_CP019655.1	RiPP-like	RiPPs
Paenibacillus	Eric-III	NZ_CP019655.1	RiPP-like	RiPPs
Paenibacillus	Eric-III	NZ_CP019655.1	RiPP-like	RiPPs
Paenibacillus	Eric-III	NZ_CP019655.1	cyclic-lactone-autoinducer	RiPPs
Paenibacillus	Eric-III	NZ_CP019655.1	RiPP-like	RiPPs
Paenibacillus	Eric-III	NZ_CP019655.1	NRPS	NRPS
Paenibacillus	Eric-III	NZ_CP019655.1	RiPP-like	RiPPs
Paenibacillus	Eric-III	NZ_CP019655.1	RiPP-like	RiPPs
Paenibacillus	Eric-III	NZ_CP019655.1	NRPS.prodigiosin.T1PKS.phosphonate.transAT-PKS	Others
Paenibacillus	Eric-III	NZ_CP019655.1	LAP.RiPP-like	RiPPs
Paenibacillus	Eric-III	NZ_CP019655.1	RRE-containing.phosphonate	Others
Lactobacillus	R-53102	NZ_FOMN01000001.1	lanthipeptide-class-iii	RiPPs
Paenibacillus	Eric-III	NZ_CP019655.1	ladderane	Others
Bifidobacterium	Hma3	NZ_KQ034040.1	lanthipeptide-class-iii	RiPPs
Lactobacillus	H70-3	NZ_NPNG01000003.1	lanthipeptide-class-iii	RiPPs
Paenibacillus	Eric-III	NZ_CP019655.1	RiPP-like	RiPPs
Paenibacillus	Eric-III	NZ_CP019655.1	sactipeptide.NRPS-like	Others
Paenibacillus	Eric-III	NZ_CP019655.1	ranthipeptide	RiPPs
Paenibacillus	Eric-III	NZ_CP019655.1	RiPP-like	RiPPs
Paenibacillus	Eric-IV	NZ_CP019659.1	RiPP-like	RiPPs
Paenibacillus	Eric-IV	NZ_CP019659.1	RiPP-like	RiPPs
Paenibacillus	Eric-IV	NZ_CP019659.1	RiPP-like	RiPPs
Paenibacillus	Eric-IV	NZ_CP019659.1	cyclic-lactone-autoinducer	RiPPs
Paenibacillus	Eric-IV	NZ_CP019659.1	RiPP-like	RiPPs
Paenibacillus	Eric-IV	NZ_CP019659.1	NRPS	NRPS
Paenibacillus	Eric-IV	NZ_CP019659.1	RiPP-like	RiPPs
Paenibacillus	Eric-IV	NZ_CP019659.1	RiPP-like	RiPPs
Paenibacillus	Eric-IV	NZ_CP019659.1	NRPS.T1PKS	PKS-NRP_Hybrids
Paenibacillus	Eric-IV	NZ_CP019659.1	LAP.RiPP-like	RiPPs
Paenibacillus	Eric-IV	NZ_CP019659.1	RRE-containing.phosphonate	Others
Lactobacillus	ESL0247	NZ_REHB01000008.1	lanthipeptide-class-iii	RiPPs
Paenibacillus	Eric-IV	NZ_CP019659.1	ladderane	Others
Lactobacillus	ESL0246	NZ_REHC01000008.1	lanthipeptide-class-iii	RiPPs
Lactobacillus	ESL0245	NZ_REHD01000009.1	lanthipeptide-class-iii	RiPPs
Paenibacillus	Eric-IV	NZ_CP019659.1	RiPP-like	RiPPs
Paenibacillus	Eric-IV	NZ_CP019659.1	sactipeptide.NRPS-like	Others
Paenibacillus	Eric-IV	NZ_CP019659.1	ranthipeptide	RiPPs
Paenibacillus	Eric-IV	NZ_CP019659.1	RiPP-like	RiPPs
Paenibacillus	ATCC-9545	NZ_CP019687.1	ladderane	Others
Lactobacillus	ESL0237	NZ_REHE01000007.1	lanthipeptide-class-iii	RiPPs
Paenibacillus	ATCC-9545	NZ_CP019687.1	cyclic-lactone-autoinducer	RiPPs
Paenibacillus	ATCC-9545	NZ_CP019687.1	NRPS.phosphonate	Others
Paenibacillus	ATCC-9545	NZ_CP019687.1	NRPS.prodigiosin.NRPS-like.transAT-PKS	Others
Paenibacillus	ATCC-9545	NZ_CP019687.1	NRPS.T1PKS.phosphonate	Others
Paenibacillus	ATCC-9545	NZ_CP019687.1	RiPP-like	RiPPs
Paenibacillus	ATCC-9545	NZ_CP019687.1	RiPP-like	RiPPs
Paenibacillus	ATCC-9545	NZ_CP019687.1	NRPS	NRPS
Paenibacillus	ATCC-9545	NZ_CP019687.1	cyclic-lactone-autoinducer	RiPPs
Paenibacillus	ATCC-9545	NZ_CP019687.1	cyclic-lactone-autoinducer	RiPPs
Lactobacillus	ESL0236	NZ_REHF01000007.1	lanthipeptide-class-iii	RiPPs
Paenibacillus	ATCC-9545	NZ_CP019687.1	RiPP-like	RiPPs
Paenibacillus	ATCC-9545	NZ_CP019687.1	sactipeptide.NRPS-like.ranthipeptide	Others
Paenibacillus	ATCC-9545	NZ_CP019687.1	RiPP-like	RiPPs
Paenibacillus	ATCC-9545	NZ_CP019687.1	RiPP-like	RiPPs
Paenibacillus	ATCC-9545	NZ_CP019687.1	RiPP-like	RiPPs
Paenibacillus	ATCC-9545	NZ_CP019687.1	RiPP-like	RiPPs
Paenibacillus	ATCC-9545	NZ_CP019687.1	RiPP-like	RiPPs
Paenibacillus	ATCC-13537	NZ_CP019794.1	NRPS.prodigiosin.T1PKS.phosphonate.transAT-PKS	Others
Paenibacillus	ATCC-13537	NZ_CP019794.1	RRE-containing.LAP	RiPPs
Paenibacillus	ATCC-13537	NZ_CP019794.1	RRE-containing.phosphonate	Others
Lactobacillus	ESL0234	NZ_REHG01000007.1	lanthipeptide-class-iii	RiPPs
Paenibacillus	ATCC-13537	NZ_CP019794.1	ladderane	Others
Lactobacillus	ESL0233	NZ_REHH01000007.1	lanthipeptide-class-iii	RiPPs
Lactobacillus	ESL0230	NZ_REHI01000006.1	lanthipeptide-class-iii	RiPPs
Paenibacillus	ATCC-13537	NZ_CP019794.1	RiPP-like	RiPPs
Paenibacillus	ATCC-13537	NZ_CP019794.1	sactipeptide.NRPS-like	Others
Paenibacillus	ATCC-13537	NZ_CP019794.1	ranthipeptide	RiPPs
Paenibacillus	ATCC-13537	NZ_CP019794.1	RiPP-like	RiPPs
Paenibacillus	ATCC-13537	NZ_CP019794.1	RiPP-like	RiPPs
Paenibacillus	ATCC-13537	NZ_CP019794.1	RiPP-like	RiPPs
Paenibacillus	ATCC-13537	NZ_CP019794.1	RiPP-like	RiPPs
Paenibacillus	ATCC-13537	NZ_CP019794.1	cyclic-lactone-autoinducer	RiPPs
Paenibacillus	ATCC-13537	NZ_CP019794.1	RiPP-like	RiPPs
Paenibacillus	ATCC-13537	NZ_CP019794.1	NRPS	NRPS
Paenibacillus	ATCC-13537	NZ_CP019794.1	RiPP-like	RiPPs
Paenibacillus	ATCC-13537	NZ_CP019794.1	RiPP-like	RiPPs
Paenibacillus	CCM-38	NZ_CP020327.1	cyclic-lactone-autoinducer	RiPPs
Lactobacillus	ESL0228	NZ_REHJ01000008.1	lanthipeptide-class-iii	RiPPs
Paenibacillus	CCM-38	NZ_CP020327.1	ladderane	Others
Lactobacillus	ESL0225	NZ_REHK01000007.1	lanthipeptide-class-iii	RiPPs
Lactobacillus	F5-bin4	NODE_12_length_147844_cov_25.401024	lanthipeptide-class-iii	RiPPs
Paenibacillus	CCM-38	NZ_CP020327.1	RiPP-like	RiPPs
Paenibacillus	CCM-38	NZ_CP020327.1	sactipeptide.NRPS-like	Others
Paenibacillus	CCM-38	NZ_CP020327.1	ranthipeptide	RiPPs
Paenibacillus	CCM-38	NZ_CP020327.1	RiPP-like	RiPPs
Paenibacillus	CCM-38	NZ_CP020327.1	RiPP-like	RiPPs
Paenibacillus	CCM-38	NZ_CP020327.1	RiPP-like	RiPPs
Paenibacillus	CCM-38	NZ_CP020327.1	RiPP-like	RiPPs
Paenibacillus	CCM-38	NZ_CP020327.1	RiPP-like	RiPPs
Paenibacillus	CCM-38	NZ_CP020327.1	NRPS	NRPS
Paenibacillus	CCM-38	NZ_CP020327.1	RiPP-like	RiPPs
Paenibacillus	CCM-38	NZ_CP020327.1	RiPP-like	RiPPs
Paenibacillus	CCM-38	NZ_CP020327.1	NRPS.T1PKS	PKS-NRP_Hybrids
Paenibacillus	CCM-38	NZ_CP020327.1	RRE-containing.LAP.RiPP-like	RiPPs
Paenibacillus	CCM-38	NZ_CP020327.1	RRE-containing.phosphonate	Others
Parasaccharibacter	G7-7-3c	NZ_CP020554.1	T1PKS	PKSI
Parasaccharibacter	G7-7-3c	NZ_CP020554.1	redox-cofactor	Others
Parasaccharibacter	G7-7-3c	NZ_CP020554.1	arylpolyene	Others
Parasaccharibacter	G7-7-3c	NZ_CP020554.1	terpene	Terpene
Paenibacillus	SAG-10367	NZ_CP020557.1	RiPP-like	RiPPs
Paenibacillus	SAG-10367	NZ_CP020557.1	NRPS	NRPS
Bifidobacterium	W8118	NODE_9_length_52243_cov_319.619253	lanthipeptide-class-iii	RiPPs
Paenibacillus	SAG-10367	NZ_CP020557.1	ladderane.lanthipeptide-class-ii	Others
Paenibacillus	SAG-10367	NZ_CP020557.1	NRPS.T1PKS	PKS-NRP_Hybrids
Paenibacillus	SAG-10367	NZ_CP020557.1	RiPP-like	RiPPs
Paenibacillus	SAG-10367	NZ_CP020557.1	sactipeptide.NRPS-like	Others
Paenibacillus	SAG-10367	NZ_CP020557.1	ranthipeptide	RiPPs
Paenibacillus	SAG-10367	NZ_CP020557.1	RiPP-like	RiPPs
Paenibacillus	SAG-10367	NZ_CP020557.1	RiPP-like	RiPPs
Paenibacillus	SAG-10367	NZ_CP020557.1	RiPP-like	RiPPs
Paenibacillus	SAG-10367	NZ_CP020557.1	RiPP-like	RiPPs
Paenibacillus	SAG-10367	NZ_CP020557.1	RiPP-like	RiPPs
Paenibacillus	SAG-10367	NZ_CP020557.1	cyclic-lactone-autoinducer	RiPPs
Paenibacillus	SAG-10367	NZ_CP020557.1	RRE-containing.phosphonate	Others
Paenibacillus	SAG-10367	NZ_CP020557.1	RRE-containing.LAP	RiPPs
Paenibacillus	SAG-10367	NZ_CP020557.1	NRPS.prodigiosin.T1PKS.phosphonate.transAT-PKS	Others
Lactobacillus	F5-bin2	NODE_12_length_46684_cov_11.841419	lanthipeptide-class-iii	RiPPs
Paenibacillus	DSM-25719	NZ_ADFW01000001.1	lanthipeptide-class-ii	RiPPs
Paenibacillus	B-3650	NZ_ADZY03000027.1	lanthipeptide-class-ii	RiPPs
Paenibacillus	BRL-230010	NZ_CH981418.1	lanthipeptide-class-ii	RiPPs
Lactobacillus	BI-2.5	NZ_CP031513.1	RiPP-like	RiPPs
Apibacter	R-53146	NZ_FCOR01000003.1	T1PKS.hglE-KS	PKSother
Bifidobacterium	R-53250	NZ_FMAM01000001.1	RiPP-like	RiPPs
Bifidobacterium	R-53250	NZ_FMAM01000006.1	T3PKS	PKSother
Bifidobacterium	R-52791	NZ_FMBL01000002.1	T3PKS	PKSother
Paenibacillus	ERIC-I	NZ_CP019651.1	lanthipeptide-class-ii	RiPPs
Lactobacillus	R-53102	NZ_FOMN01000001.1	RiPP-like	RiPPs
Lactobacillus	R-53102	NZ_FOMN01000011.1	RiPP-like	RiPPs
Snodgrassella	P14	NZ_JACG01000003.1	arylpolyene	Others
Snodgrassella	wkB29	NZ_JFZV01000003.1	terpene	Terpene
Snodgrassella	wkB12	NZ_JFZW01000002.1	terpene	Terpene
Bifidobacterium	DSM 22767	NZ_JGYP01000001.1	RiPP-like	RiPPs
Bifidobacterium	DSM 22767	NZ_JGYP01000002.1	T3PKS	PKSother
Melissococcus	764-5B	NZ_JSAV01000011.1	T3PKS	PKSother
Melissococcus	B5	NZ_JSAW01000005.1	T3PKS	PKSother
Melissococcus	765-6B	NZ_JSAX01000009.1	T3PKS	PKSother
Melissococcus	21.1	NZ_JSAY01000007.1	T3PKS	PKSother
Melissococcus	90	NZ_JSAZ01000012.1	T3PKS	PKSother
Melissococcus	49.3	NZ_JSBA01000007.1	T3PKS	PKSother
Melissococcus	119	NZ_JSBB01000013.1	T3PKS	PKSother
Melissococcus	H6	NZ_JSBC01000008.1	T3PKS	PKSother
Melissococcus	L9	NZ_JSBD01000011.1	T3PKS	PKSother
Melissococcus	60	NZ_JSBE01000007.1	T3PKS	PKSother
Melissococcus	82	NZ_JSBF01000011.1	T3PKS	PKSother
Lactobacillus	LAan	NZ_JXCV01000002.1	RiPP-like	RiPPs
Lactobacillus	LAan	NZ_JXCV01000009.1	T3PKS	PKSother
Lactobacillus	LAce	NZ_JXCW01000001.1	RiPP-like	RiPPs
Lactobacillus	LAce	NZ_JXCW01000004.1	T3PKS	PKSother
Paenibacillus	Eric-III	NZ_CP019655.1	lanthipeptide-class-ii	RiPPs
Lactobacillus	LAfl	NZ_JXCX01000009.1	T3PKS	PKSother
Lactobacillus	LAni	NZ_JXDA01000005.1	T3PKS	PKSother
Lactobacillus	LMbe	NZ_JXDE01000012.1	T3PKS	PKSother
Lactobacillus	LMbo	NZ_JXDF01000017.1	T3PKS	PKSother
Saccharibacter	DSM-15669	NZ_KB899333.1	terpene	Terpene
Saccharibacter	DSM-15669	NZ_KB899335.1	T1PKS	PKSI
Saccharibacter	DSM-15669	NZ_KB899335.1	redox-cofactor	Others
Saccharibacter	DSM-15669	NZ_KB899349.1	arylpolyene	Others
Bifidobacterium	Bma6	NZ_KQ033865.1	LAP	RiPPs
Lactobacillus	Hon2	NZ_KQ033877.1	cyclic-lactone-autoinducer	RiPPs
Lactobacillus	Hma2	NZ_KQ034007.1	LAP	RiPPs
Paenibacillus	Eric-IV	NZ_CP019659.1	lanthipeptide-class-ii	RiPPs
Lactobacillus	Hma8	NZ_KQ034027.1	RRE-containing	RiPPs
Lactobacillus	Bin4	NZ_KQ034028.1	T3PKS	PKSother
Paenibacillus	ATCC-9545	NZ_CP019687.1	lanthipeptide-class-ii	RiPPs
Paenibacillus	ATCC-13537	NZ_CP019794.1	lanthipeptide-class-ii	RiPPs
Paenibacillus	CCM-38	NZ_CP020327.1	lanthipeptide-class-ii	RiPPs
Lactobacillus	Fhon2	NZ_KQ440388.1	T3PKS	PKSother
Lactobacillus	Fhon13	NZ_KQ440396.1	T3PKS	PKSother
Paenibacillus	MEX14	NZ_LAWY01000002.1	RiPP-like	RiPPs
Paenibacillus	MEX14	NZ_LAWY01000004.1	RiPP-like	RiPPs
Paenibacillus	MEX14	NZ_LAWY01000004.1	NRPS.T1PKS	PKS-NRP_Hybrids
Paenibacillus	MEX14	NZ_LAWY01000006.1	cyclic-lactone-autoinducer	RiPPs
Paenibacillus	MEX14	NZ_LAWY01000008.1	RiPP-like	RiPPs
Paenibacillus	MEX14	NZ_LAWY01000009.1	RRE-containing.sactipeptide.NRPS-like	Others
Paenibacillus	MEX14	NZ_LAWY01000017.1	RiPP-like	RiPPs
Paenibacillus	MEX14	NZ_LAWY01000020.1	NRPS.phosphonate	Others
Paenibacillus	MEX14	NZ_LAWY01000024.1	NRPS	NRPS
Paenibacillus	MEX14	NZ_LAWY01000028.1	RiPP-like	RiPPs
Paenibacillus	MEX14	NZ_LAWY01000033.1	RiPP-like	RiPPs
Paenibacillus	MEX14	NZ_LAWY01000034.1	NRPS.phosphonate	Others
Paenibacillus	MEX14	NZ_LAWY01000037.1	lanthipeptide-class-ii	RiPPs
Lactobacillus	ESL0184	NZ_QGLG01000001.1	lanthipeptide-class-ii	RiPPs
Paenibacillus	MEX14	NZ_LAWY01000038.1	RiPP-like	RiPPs
Paenibacillus	MEX14	NZ_LAWY01000039.1	RiPP-like	RiPPs
Paenibacillus	MEX14	NZ_LAWY01000045.1	NRPS.transAT-PKS	PKS-NRP_Hybrids
Paenibacillus	MEX14	NZ_LAWY01000055.1	NRPS.T1PKS	PKS-NRP_Hybrids
Paenibacillus	MEX14	NZ_LAWY01000076.1	ladderane	Others
Paenibacillus	MEX14	NZ_LAWY01000078.1	cyclic-lactone-autoinducer	RiPPs
Bartonella	PEB0150	NZ_LXYS01000002.1	redox-cofactor	Others
Bartonella	PEB0150	NZ_LXYS01000003.1	arylpolyene	Others
Bartonella	PEB0150	NZ_LXYS01000004.1	terpene	Terpene
Bartonella	PEB0149	NZ_LXYT01000001.1	redox-cofactor	Others
Bartonella	PEB0149	NZ_LXYT01000002.1	terpene	Terpene
Bartonella	PEB0149	NZ_LXYT01000003.1	arylpolyene	Others
Bartonella	PEB0122	NZ_LXYU01000002.1	terpene	Terpene
Bartonella	PEB0122	NZ_LXYU01000003.1	redox-cofactor	Others
Bartonella	PEB0122	NZ_LXYU01000004.1	arylpolyene	Others
Snodgrassella	Gris2-3-4	NZ_MDUY01000020.1	terpene	Terpene
Snodgrassella	Pens2-2-5	NZ_MDUZ01000009.1	terpene	Terpene
Snodgrassella	Pens2-2-5	NZ_MDUZ01000042.1	arylpolyene	Others
Snodgrassella	Snod2-1-5	NZ_MDVA01000006.1	terpene	Terpene
Snodgrassella	App2-2	NZ_MDVB01000011.1	terpene	Terpene
Snodgrassella	App4-8	NZ_MDVC01000050.1	terpene	Terpene
Snodgrassella	App6-4	NZ_MDVD01000044.1	terpene	Terpene
Snodgrassella	Fer1-2	NZ_MDVE01000030.1	terpene	Terpene
Snodgrassella	Fer2-2	NZ_MDVF01000002.1	terpene	Terpene
Snodgrassella	Fer4-2	NZ_MDVG01000079.1	terpene	Terpene
Snodgrassella	Fer4-2	NZ_MDVG01000080.1	arylpolyene	Others
Snodgrassella	Gris1-3	NZ_MDVH01000046.1	terpene	Terpene
Snodgrassella	Gris1-6	NZ_MDVI01000027.1	terpene	Terpene
Snodgrassella	Gris3-4	NZ_MDVJ01000033.1	terpene	Terpene
Snodgrassella	wkB339	NZ_MEII01000010.1	arylpolyene	Others
Snodgrassella	wkB339	NZ_MEII01000018.1	terpene	Terpene
Snodgrassella	wkB332	NZ_MEIJ01000002.1	arylpolyene	Others
Snodgrassella	wkB332	NZ_MEIJ01000027.1	terpene	Terpene
Snodgrassella	wkB298	NZ_MEIK01000016.1	butyrolactone	Others
Snodgrassella	wkB298	NZ_MEIK01000034.1	terpene	Terpene
Snodgrassella	wkB273	NZ_MEIL01000027.1	butyrolactone	Others
Snodgrassella	wkB273	NZ_MEIL01000029.1	arylpolyene	Others
Snodgrassella	wkB273	NZ_MEIL01000029.1	terpene	Terpene
Snodgrassella	wkB237	NZ_MEIM01000001.1	arylpolyene	Others
Snodgrassella	wkB237	NZ_MEIM01000001.1	terpene	Terpene
Snodgrassella	wkB237	NZ_MEIM01000021.1	butyrolactone	Others
Snodgrassella	wkB9	NZ_MEIN01000004.1	terpene	Terpene
Snodgrassella	wkB9	NZ_MEIN01000010.1	arylpolyene	Others
Snodgrassella	WF3-3	NZ_MEIO01000001.1	terpene	Terpene
Snodgrassella	WF3-3	NZ_MEIO01000053.1	arylpolyene	Others
Snodgrassella	Ruf1-X	NZ_MEIP01000002.1	arylpolyene	Others
Snodgrassella	Ruf1-X	NZ_MEIP01000011.1	terpene	Terpene
Snodgrassella	Ruf1-X	NZ_MEIP01000013.1	terpene	Terpene
Snodgrassella	Ruf1-X	NZ_MEIP01000018.1	terpene	Terpene
Snodgrassella	Ruf1-X	NZ_MEIP01000025.1	terpene	Terpene
Snodgrassella	Occ4-2	NZ_MEIQ01000053.1	terpene	Terpene
Snodgrassella	Nev4-2	NZ_MEIR01000060.1	arylpolyene	Others
Snodgrassella	Nev4-2	NZ_MEIR01000080.1	terpene	Terpene
Snodgrassella	Nev3CBA3	NZ_MEIS01000096.1	terpene	Terpene
Snodgrassella	HK9x	NZ_MEIT01000090.1	terpene	Terpene
Snodgrassella	HK9x	NZ_MEIT01000098.1	arylpolyene	Others
Snodgrassella	HK3	NZ_MEIU01000001.1	terpene	Terpene
Snodgrassella	HK3	NZ_MEIU01000054.1	arylpolyene	Others
Snodgrassella	PEB0171	NZ_MEIV01000015.1	terpene	Terpene
Snodgrassella	PEB0171	NZ_MEIV01000053.1	arylpolyene	Others
Snodgrassella	PEB0178	NZ_MEIW01000006.1	terpene	Terpene
Snodgrassella	PEB0178	NZ_MEIW01000044.1	arylpolyene	Others
Snodgrassella	MS1-3	NZ_MEIX01000026.1	arylpolyene	Others
Snodgrassella	MS1-3	NZ_MEIX01000038.1	terpene	Terpene
Parasaccharibacter	AS1	NZ_MEJG01000001.1	terpene	Terpene
Parasaccharibacter	AS1	NZ_MEJG01000002.1	T1PKS.arylpolyene	Others
Parasaccharibacter	AS1	NZ_MEJG01000002.1	redox-cofactor	Others
Saccharibacter	M18	NZ_MNPS01000001.1	terpene	Terpene
Saccharibacter	M18	NZ_MNPS01000001.1	arylpolyene	Others
Saccharibacter	M18	NZ_MNPS01000003.1	redox-cofactor	Others
Saccharibacter	M18	NZ_MNPS01000003.1	T1PKS	PKSI
Saccharibacter	3.A.1	NZ_MNPT01000001.1	terpene	Terpene
Saccharibacter	3.A.1	NZ_MNPT01000004.1	T1PKS	PKSI
Saccharibacter	3.A.1	NZ_MNPT01000004.1	redox-cofactor	Others
Saccharibacter	3.A.1	NZ_MNPT01000005.1	arylpolyene	Others
Snodgrassella	Aw-20	NZ_MVDP01000034.1	arylpolyene	Others
Snodgrassella	Aw-20	NZ_MVDP01000064.1	terpene	Terpene
Snodgrassella	Aw-18	NZ_NAGW01000069.1	arylpolyene	Others
Snodgrassella	Aw-18	NZ_NAGW01000087.1	terpene	Terpene
Snodgrassella	A12	NZ_NAGX01000179.1	terpene	Terpene
Snodgrassella	A12	NZ_NAGX01000206.1	arylpolyene	Others
Snodgrassella	A-10-12	NZ_NAGY01000058.1	arylpolyene	Others
Snodgrassella	A-10-12	NZ_NAGY01000062.1	terpene	Terpene
Snodgrassella	A11	NZ_NAGZ01000108.1	arylpolyene	Others
Snodgrassella	A11	NZ_NAGZ01000117.1	terpene	Terpene
Snodgrassella	A-11-12	NZ_NAHA01000084.1	arylpolyene	Others
Snodgrassella	A-11-12	NZ_NAHA01000090.1	terpene	Terpene
Snodgrassella	A-1-12	NZ_NAHB01000050.1	arylpolyene	Others
Snodgrassella	A-1-12	NZ_NAHB01000058.1	terpene	Terpene
Snodgrassella	A2	NZ_NAHC01000078.1	arylpolyene	Others
Snodgrassella	A2	NZ_NAHC01000079.1	terpene	Terpene
Snodgrassella	A-2-12	NZ_NAHD01000069.1	arylpolyene	Others
Snodgrassella	A-2-12	NZ_NAHD01000075.1	terpene	Terpene
Snodgrassella	A3	NZ_NAHE01000103.1	arylpolyene	Others
Snodgrassella	A3	NZ_NAHE01000106.1	terpene	Terpene
Snodgrassella	A5	NZ_NAHF01000113.1	arylpolyene	Others
Snodgrassella	A5	NZ_NAHF01000117.1	terpene	Terpene
Snodgrassella	A-5-24	NZ_NAHG01000142.1	terpene	Terpene
Snodgrassella	A-5-24	NZ_NAHG01000151.1	arylpolyene	Others
Snodgrassella	A-9-24	NZ_NAHH01000059.1	arylpolyene	Others
Snodgrassella	A-9-24	NZ_NAHH01000062.1	terpene	Terpene
Snodgrassella	N-W4	NZ_NAHI01000044.1	terpene	Terpene
Snodgrassella	N-W4	NZ_NAHI01000071.1	arylpolyene	Others
Snodgrassella	N-W7	NZ_NAHJ01000052.1	arylpolyene	Others
Snodgrassella	N-W7	NZ_NAHJ01000061.1	terpene	Terpene
Snodgrassella	N9	NZ_NAHK01000110.1	arylpolyene	Others
Snodgrassella	N9	NZ_NAHK01000125.1	terpene	Terpene
Snodgrassella	N-S1	NZ_NAHL01000092.1	arylpolyene	Others
Snodgrassella	N-S1	NZ_NAHL01000094.1	terpene	Terpene
Snodgrassella	N-S2	NZ_NAHM01000043.1	terpene	Terpene
Snodgrassella	N-S2	NZ_NAHM01000069.1	arylpolyene	Others
Snodgrassella	N-S3	NZ_NAHN01000066.1	arylpolyene	Others
Snodgrassella	N-S3	NZ_NAHN01000079.1	terpene	Terpene
Snodgrassella	N-S4	NZ_NAHO01000033.1	arylpolyene	Others
Snodgrassella	N-S4	NZ_NAHO01000037.1	terpene	Terpene
Snodgrassella	N-S5	NZ_NAHP01000066.1	arylpolyene	Others
Snodgrassella	N-S5	NZ_NAHP01000077.1	terpene	Terpene
Snodgrassella	N-23	NZ_NAHQ01000090.1	terpene	Terpene
Snodgrassella	N-23	NZ_NAHQ01000116.1	arylpolyene	Others
Lactobacillus	H70-3	NZ_NPNG01000002.1	RiPP-like	RiPPs
Lactobacillus	H70-3	NZ_NPNG01000003.1	RiPP-like	RiPPs
Lactobacillus	ESL0230	NZ_REHI01000006.1	lanthipeptide-class-ii	RiPPs
Snodgrassella	E1	NZ_NXEN01000019.1	terpene	Terpene
Snodgrassella	E1	NZ_NXEN01000063.1	arylpolyene	Others
Apibacter	wkB301	NZ_PSZM01000046.1	hglE-KS	PKSother
Apibacter	wkB180	NZ_PSZN01000002.1	hglE-KS	PKSother
Paenibacillus	DSM-25430	NC_023134.1	lanthipeptide-class-i	RiPPs
Paenibacillus	DSM-25719	NZ_ADFW01000002.1	lanthipeptide-class-i	RiPPs
Frischella	ESL0167	NZ_QGLM01000007.1	NRPS.T1PKS	PKS-NRP_Hybrids
Frischella	ESL0167	NZ_QGLM01000007.1	butyrolactone	Others
Frischella	ESL0167	NZ_QGLM01000014.1	acyl_amino_acids	Others
Frischella	ESL0167	NZ_QGLM01000018.1	arylpolyene	Others
Snodgrassella	ESL0196	NZ_QGLS01000008.1	arylpolyene	Others
Snodgrassella	ESL0196	NZ_QGLS01000009.1	terpene	Terpene
Commensalibacter	ESL0284	NZ_QGLT01000003.1	terpene	Terpene
Commensalibacter	ESL0284	NZ_QGLT01000005.1	T1PKS	PKSI
Frischella	DSM-104328	NZ_QGTI01000008.1	NRPS.T1PKS.butyrolactone	Others
Frischella	DSM-104328	NZ_QGTI01000010.1	arylpolyene.CDPS	Others
Lactobacillus	BI-1.1	NZ_QOCR01000001.1	RiPP-like	RiPPs
Lactobacillus	LV-8.1	NZ_QOCS01000004.1	RiPP-like	RiPPs
Lactobacillus	LV-8.1	NZ_QOCS01000020.1	LAP	RiPPs
Paenibacillus	B-3650	NZ_ADZY03000177.1	lanthipeptide-class-i	RiPPs
Lactobacillus	FF30-6	NZ_BDDX01000012.1	lanthipeptide-class-i	RiPPs
Lactobacillus	ESL0247	NZ_REHB01000009.1	RiPP-like	RiPPs
Paenibacillus	BRL-230010	NZ_CH981429.1	lanthipeptide-class-i	RiPPs
Lactobacillus	wkB8	NZ_CP009531.1	lanthipeptide-class-i	RiPPs
Lactobacillus	ESL0246	NZ_REHC01000008.1	RiPP-like	RiPPs
Paenibacillus	ERIC-I	NZ_CP019651.1	lanthipeptide-class-i	RiPPs
Paenibacillus	Eric-III	NZ_CP019655.1	lanthipeptide-class-i	RiPPs
Lactobacillus	ESL0245	NZ_REHD01000010.1	RiPP-like	RiPPs
Lactobacillus	ESL0237	NZ_REHE01000006.1	RiPP-like	RiPPs
Paenibacillus	Eric-III	NZ_CP019655.1	lanthipeptide-class-i	RiPPs
Lactobacillus	ESL0237	NZ_REHF01000006.1	RiPP-like	RiPPs
Paenibacillus	Eric-IV	NZ_CP019659.1	lanthipeptide-class-i	RiPPs
Lactobacillus	ESL0234	NZ_REHG01000006.1	RiPP-like	RiPPs
Paenibacillus	Eric-IV	NZ_CP019659.1	lanthipeptide-class-i	RiPPs
Paenibacillus	ATCC-9545	NZ_CP019687.1	lanthipeptide-class-i	RiPPs
Lactobacillus	ESL0233	NZ_REHH01000007.1	RiPP-like	RiPPs
Lactobacillus	ESL0230	NZ_REHI01000006.1	RiPP-like	RiPPs
Paenibacillus	ATCC-13537	NZ_CP019794.1	lanthipeptide-class-i	RiPPs
Lactobacillus	ESL0230	NZ_REHI01000006.1	RiPP-like	RiPPs
Paenibacillus	ATCC-13537	NZ_CP019794.1	lanthipeptide-class-i	RiPPs
Paenibacillus	CCM-38	NZ_CP020327.1	lanthipeptide-class-i	RiPPs
Lactobacillus	ESL0225	NZ_REHK01000006.1	RiPP-like	RiPPs
Paenibacillus	CCM-38	NZ_CP020327.1	lanthipeptide-class-i	RiPPs
Lactobacillus	ESL0225	NZ_REHK01000007.1	RiPP-like	RiPPs
Lactobacillus	ESL0263	NZ_REHL01000004.1	NRPS	NRPS
Paenibacillus	SAG-10367	NZ_CP020557.1	lanthipeptide-class-i	RiPPs
Lactobacillus	ESL0183	NZ_CP029544.1	lanthipeptide-class-i	RiPPs
Lactobacillus	Lace	NZ_JXCW01000008.1	lanthipeptide-class-i	RiPPs
Lactobacillus	Hma8	NZ_KQ034026.1	lanthipeptide-class-i	RiPPs
Bifidobacterium	XV10	PDCG01000003.1	RiPP-like	RiPPs
Bifidobacterium	XV2	PDCH01000016.1	LAP	RiPPs
Apibacter	wkB309	PSZL01000001.1	T1PKS.hglE-KS	PKSother
Gilliamella	ESL0169	QGLN01000003.1	arylpolyene	Others
Gilliamella	ESL0169	QGLN01000003.1	thiopeptide	RiPPs
Gilliamella	ESL0172	QGLO01000004.1	NRPS	NRPS
Gilliamella	ESL0172	QGLO01000004.1	thiopeptide	RiPPs
Gilliamella	ESL0177	QGLP01000004.1	arylpolyene	Others
Gilliamella	ESL0178	QGLQ01000009.1	NRPS	NRPS
Gilliamella	DSM 104097	QICT01000007.1	NRPS	NRPS
Apibacter	B2966	B2966_Apibacter_scf7180000000002	T1PKS.hglE-KS	PKSother
Apibacter	B3706	B3706_Apibacter_scf7180000000002	T1PKS.hglE-KS	PKSother
Snodgrassella	S-bin2	NODE_1_length_144043_cov_4.976835	terpene	Terpene
Gilliamella	M0364	NODE_1_length_826876_cov_248.484122	arylpolyene	Others
Bartonella	M0283	NODE_1_length_2533476_cov_197.252052	terpene	Terpene
Schmidhempelia	Sch-bin1	NODE_85_length_28635_cov_4.857593	hserlactone	Others
Lactobacillus	ESL0449	NZ_JAAEDX010000001.1	cyclic-lactone-autoinducer	RiPPs
Apibacter	B3239	B3239_Apibacter_NODE_2	T1PKS.hglE-KS	PKSother
Apibacter	B3887	B3887_Apibacter_NODE_2	T1PKS.hglE-KS	PKSother
Commensalibacter	M0391	NODE_2_length_351004_cov_272.211245	terpene	Terpene
Bartonella	B10834H15	NODE_2_length_860553_cov_177.163897	arylpolyene	Others
Bartonella	B10834H15	NODE_2_length_860553_cov_177.163897	redox-cofactor	Others
Snodgrassella	S-bin4	NODE_53_length_17972_cov_13.866272	RiPP-like	RiPPs
Lactobacillus	ESL0295	NZ_JAAEDZ010000002.1	cyclic-lactone-autoinducer	RiPPs
Apibacter	B2912	B2912_Apibacter_NODE_3	T1PKS.hglE-KS	PKSother
Apibacter	B3813	B3813_Apibacter_NODE_3	T1PKS.hglE-KS	PKSother
Apibacter	B3883	B3883_Apibacter_NODE_3	T1PKS.hglE-KS	PKSother
Apibacter	B3889	B3889_Apibacter_NODE_3	T1PKS.hglE-KS	PKSother
Apibacter	B3912	B3912_Apibacter_NODE_3	T1PKS.hglE-KS	PKSother
Apibacter	B3913	B3913_Apibacter_NODE_3	T1PKS.hglE-KS	PKSother
Apibacter	B3918	B3918_Apibacter_NODE_3	T1PKS.hglE-KS	PKSother
Apibacter	B3935	B3935_Apibacter_NODE_3	T1PKS.hglE-KS	PKSother
Gilliamella	G-bin5	NODE_18_length_105636_cov_7.897936	thiopeptide	RiPPs
Commensalibacter	M0402	NODE_3_length_352020_cov_302.512410	terpene	Terpene
Gilliamella	G-bin7	NODE_9_length_147634_cov_58.534764	arylpolyene	Others
Lactobacillus	ESL0294	NZ_JAAEEA010000003.1	cyclic-lactone-autoinducer	RiPPs
Lactobacillus	F5-bin4	NODE_12_length_147844_cov_25.401024	RiPP-like	RiPPs
Lactobacillus	Bma5	NZ_KQ034047.1	lanthipeptide-class-i	RiPPs
Commensalibacter	M0391	NODE_4_length_57592_cov_266.071278	T1PKS	PKSI
Snodgrassella	S-bin6	NODE_6_length_202315_cov_71.530822	arylpolyene	Others
Commensalibacter	M0402	NODE_5_length_57522_cov_293.812038	T1PKS	PKSI
Snodgrassella	S-bin8	NODE_9_length_167624_cov_15.076010	terpene	Terpene
Snodgrassella	S-bin2	NODE_6_length_74466_cov_6.102152	arylpolyene	Others
Gilliamella	M0320	NODE_7_length_137528_cov_252.278355	thiopeptide	RiPPs
Gilliamella	B14448G7	NODE_8_length_121551_cov_127.304719	butyrolactone	Others
Lactobacillus	Bma5	NZ_KQ034055.1	lanthipeptide-class-i	RiPPs
Snodgrassella	S-bin5	NODE_20_length_73697_cov_28.663725	terpene	Terpene
Gilliamella	B14384G12	NODE_11_length_103790_cov_163.882590	butyrolactone	Others
Paenibacillus	MEX14	NZ_LAWY01000035.1	lanthipeptide-class-i	RiPPs
Lactobacillus	ESL0262	NZ_REHM01000007.1	lanthipeptide-class-i	RiPPs
Gilliamella	G-bin4	NODE_22_length_66532_cov_9.787054	thiopeptide	RiPPs
Apibacter	B3924	B3924_Apibacter_C357	T1PKS.hglE-KS	PKSother
Gilliamella	G-bin2	NODE_14_length_55983_cov_5.952617	thiopeptide	RiPPs
Gilliamella	G-bin6	NODE_15_length_25228_cov_10.753449	arylpolyene	Others
Lactobacillus	F4-bin1	NODE_16_length_20216_cov_14.031978	LAP	RiPPs
Gilliamella	G-bin3	NODE_21_length_35129_cov_28.306602	arylpolyene	Others
Apibacter	B3546	B3546_Apibacter_C305	T1PKS.hglE-KS	PKSother
Gilliamella	G-bin2	NODE_24_length_33931_cov_6.750015	arylpolyene	Others
Gilliamella	W8136	NODE_26_length_27348_cov_276.031178	NRPS	NRPS
Gilliamella	G-bin5	NODE_64_length_34464_cov_12.464617	arylpolyene	Others
Gilliamella	G-bin9	NODE_28_length_27492_cov_15.590297	thiopeptide	RiPPs
Gilliamella	G-bin4	NODE_54_length_35162_cov_11.639929	arylpolyene	Others
Snodgrassella	S-bin5	NODE_130_length_16215_cov_13.012871	arylpolyene	Others
Snodgrassella	S-bin4	NODE_248_length_6738_cov_3.912913	arylpolyene	Others
Gilliamella	G-bin8	NODE_138_length_6404_cov_2.643749	phenazine	Others
Schmidhempelia	Sch-bin1	NODE_576_length_3479_cov_4.758762	arylpolyene	Others
Snodgrassella	S-bin4	NODE_827_length_2516_cov_3.545713	terpene	Terpene
Snodgrassella	S-bin4	NODE_1160_length_1818_cov_2.528077	arylpolyene	Others
Snodgrassella	S-bin4	NODE_1496_length_1367_cov_3.586890	arylpolyene	Others
Entomomonas	QZS01	scf7180000000004	arylpolyene	Others
Entomomonas	QZS01	scf7180000000004	NRPS	NRPS
Entomomonas	QZS01	scf7180000000004	NRPS	NRPS
Entomomonas	QZS01	scf7180000000004	NRPS	NRPS
