# Supplementary material for: Identification of peptides from honeybee gut symbionts as potential antimicrobial agents against Melissococcus plutonius
Source: Nat Commun. 2023 Nov 24;14:7650. doi: 10.1038/s41467-023-43352-6 (PMC10673953; doi:10.1038/s41467-023-43352-6)
Supplement: Supplementary file 6 — Supplementary Data 3 [file 41467_2023_43352_MOESM6_ESM.xlsx]

## Sheet: Supplementary Data 3
Supplementary Data 3. Biosynthesis gene cluster families (GCFs) and gene cluster clans (GCCs) in the 477 bee gut bacterial genomes based on interactive sequence similarity network analysis using BiG-SCAPE.
BGC Name	Product Prediction	BiG-SCAPE class	Clan Number	Family Number
AWGA01000014.1	hserlactone	Others	C_0	F_0
AWGA01000024.1	thiopeptide	RiPPs	C_1	F_1
AWGA01000044.1	lassopeptide	RiPPs	C_2001	F_2
B2912_Apibacter_NODE_3	T1PKS.hglE-KS	PKSother	C_0	F_2584
B2966_Apibacter_scf7180000000002	T1PKS.hglE-KS	PKSother	C_0	F_2584
B3239_Apibacter_NODE_2	T1PKS.hglE-KS	PKSother	C_0	F_2584
B3546_Apibacter_C305	T1PKS.hglE-KS	PKSother	C_0	F_2584
B3706_Apibacter_scf7180000000002	T1PKS.hglE-KS	PKSother	C_0	F_2584
B3813_Apibacter_NODE_3	T1PKS.hglE-KS	PKSother	C_0	F_2584
B3883_Apibacter_NODE_3	T1PKS.hglE-KS	PKSother	C_0	F_2584
B3887_Apibacter_NODE_2	T1PKS.hglE-KS	PKSother	C_0	F_2584
B3889_Apibacter_NODE_3	T1PKS.hglE-KS	PKSother	C_0	F_2584
B3912_Apibacter_NODE_3	T1PKS.hglE-KS	PKSother	C_0	F_2584
B3913_Apibacter_NODE_3	T1PKS.hglE-KS	PKSother	C_0	F_2584
B3918_Apibacter_NODE_3	T1PKS.hglE-KS	PKSother	C_0	F_2584
B3924_Apibacter_C357	T1PKS.hglE-KS	PKSother	C_0	F_2584
B3935_Apibacter_NODE_3	T1PKS.hglE-KS	PKSother	C_0	F_2584
CM004509.1	NRPS	NRPS	C_2325	F_2045
CM004509.1	NRPS	NRPS	C_2044	F_2044
CP007445.1	NRPS	NRPS	C_2034	F_2034
CP029478.1	arylpolyene	Others	C_2653	F_2653
CP029478.1	NRPS	NRPS	C_2136	F_2651
CP029478.1	NRPS	NRPS	C_2000	F_2654
FMAQ01000002.1	butyrolactone	Others	C_2559	F_1920
FMWR01000001.1	butyrolactone	Others	C_1921	F_1921
FMWS01000026.1	arylpolyene	Others	C_2136	F_1989
FMWS01000039.1	thiopeptide	RiPPs	C_2044	F_2632
Ga0307800	arylpolyene	Others	C_2136	F_1989
Ga0307800	NRPS	NRPS	C_1921	F_1925
Ga0307800	thiopeptide	RiPPs	C_2044	F_2632
Ga0307803	arylpolyene.acyl_amino_acids	Others	C_1965	F_1991
Ga0307803	thiopeptide	RiPPs	C_0	F_1942
Ga0307804	lanthipeptide-class-iv	RiPPs	C_2000	F_1929
Ga0312304	lanthipeptide-class-iii	RiPPs	C_2168	F_1930
Ga0312305	thiopeptide.LAP	RiPPs	C_2255	F_1931
JAIM01000008.1	NRPS	NRPS	C_2034	F_2034
JAIM01000120.1	NRPS	NRPS	C_1933	F_1933
JAIN01000010.1	arylpolyene	Others	C_2136	F_1989
JAIO01000092.1	arylpolyene	Others	C_2645	F_1935
JFON01000001.1	arylpolyene	Others	C_1921	F_1982
JFON01000002.1	butyrolactone	Others	C_2424	F_1983
JFZX01000014.1	thiopeptide	RiPPs	C_2044	F_2632
LZEI01000009.1	arylpolyene	Others	C_2174	F_1939
LZGH01000022.1	arylpolyene	Others	C_0	F_1942
LZGH01000024.1	thiopeptide	RiPPs	C_1965	F_1991
LZGI01000017.1	arylpolyene	Others	C_0	F_1942
LZGI01000020.1	thiopeptide	RiPPs	C_1965	F_1991
LZGJ01000025.1	NRPS	NRPS	C_2034	F_2034
LZGL01000013.1	arylpolyene	Others	C_2136	F_1989
LZGM01000059.1	arylpolyene	Others	C_2136	F_1989
LZGN01000038.1	arylpolyene.butyrolactone	Others	C_2136	F_1989
LZGN01000038.1	butyrolactone	Others	C_2424	F_1983
LZGN01000040.1	resorcinol.arylpolyene	Others	C_2390	F_1949
LZGP01000001.1	thiopeptide	RiPPs	C_1965	F_1991
LZGP01000011.1	arylpolyene	Others	C_1921	F_1982
LZGQ01000001.1	thiopeptide	RiPPs	C_1965	F_1991
LZGR01000019.1	thiopeptide	RiPPs	C_2044	F_2632
LZGR01000048.1	CDPS	Others	C_1965	F_1963
LZGR01000061.1	arylpolyene	Others	C_2136	F_1989
LZGR01000071.1	NRPS.T1PKS	PKS-NRP_Hybrids	C_1	F_2196
LZGS01000004.1	arylpolyene	Others	C_2136	F_1989
LZGS01000010.1	thiopeptide	RiPPs	C_2044	F_2632
LZGS01000018.1	NRPS.T1PKS	PKS-NRP_Hybrids	C_1	F_2196
LZGS01000035.1	CDPS	Others	C_1965	F_1963
LZGW01000017.1	arylpolyene	Others	C_2136	F_1989
LZGX01000073.1	phenazine	Others	C_1	F_1962
LZGY01000058.1	CDPS	Others	C_1965	F_1963
LZGZ01000033.1	NRPS	NRPS	C_2153	F_1964
LZGZ01000178.1	NRPS	NRPS	C_1965	F_1965
LZHB01000023.1	arylpolyene	Others	C_2136	F_1989
LZHB01000071.1	thiopeptide	RiPPs	C_2044	F_2632
LZHC01000016.1	thiopeptide	RiPPs	C_2044	F_2632
LZHD01000051.1	arylpolyene	Others	C_2136	F_1989
LZHD01000105.1	thiopeptide	RiPPs	C_2044	F_2632
LZHE01000013.1	arylpolyene	Others	C_2136	F_1989
LZHF01000025.1	arylpolyene	Others	C_1921	F_1982
LZHF01000070.1	butyrolactone	Others	C_2424	F_1983
LZHG01000001.1	butyrolactone	Others	C_2424	F_1983
LZHG01000014.1	arylpolyene	Others	C_1921	F_1982
LZHH01000076.1	arylpolyene	Others	C_2136	F_1989
LZHH01000102.1	CDPS	Others	C_1977	F_1977
LZHI01000012.1	arylpolyene	Others	C_1921	F_1982
LZHI01000037.1	butyrolactone	Others	C_2424	F_1983
LZHJ01000042.1	thiopeptide	RiPPs	C_2044	F_2632
LZHJ01000069.1	arylpolyene	Others	C_2136	F_1989
LZHM01000076.1	arylpolyene	Others	C_1921	F_1982
LZHM01000083.1	butyrolactone	Others	C_2424	F_1983
LZHN01000014.1	CDPS	Others	C_2583	F_1984
LZHO01000013.1	CDPS	Others	C_1965	F_1963
LZHQ01000011.1	CDPS	Others	C_2559	F_1986
LZHQ01000028.1	thiopeptide	RiPPs	C_2044	F_2632
LZHR01000007.1	CDPS	Others	C_1933	F_1988
LZHR01000073.1	arylpolyene	Others	C_2136	F_1989
LZHR01000118.1	thiopeptide	RiPPs	C_2044	F_2632
MCIU01000029.1	thiopeptide	RiPPs	C_1965	F_1991
MCIU01000053.1	NRPS	NRPS	C_2034	F_2043
MCIV01000624.1	T3PKS	PKSother	C_1993	F_1993
MCIV01000696.1	RRE-containing	RiPPs	C_2000	F_1994
MCIV01000868.1	lanthipeptide-class-iii	RiPPs	C_2015	F_1995
MCIV01000905.1	NRPS	NRPS	C_2034	F_2034
MCIV01001069.1	siderophore	Others	C_2424	F_1997
MCIV01001272.1	siderophore	Others	C_2390	F_1998
MCIV01001362.1	RRE-containing	RiPPs	C_2559	F_1999
MCIV01001575.1	terpene	Terpene	C_2000	F_2000
MCIV01002357.1	NRPS	NRPS	C_2001	F_2001
MCIV01002378.1	NRPS	NRPS	C_2044	F_2002
MCIV01002489.1	ladderane	Others	C_2136	F_2003
MCIV01002680.1	NRPS	NRPS	C_2559	F_2004
MWWS01000002.1	RRE-containing	RiPPs	C_2390	F_2005
MWWS01000004.1	T3PKS	PKSother	C_2136	F_2006
MZNE01000046.1	NRPS	NRPS	C_2034	F_2034
MZNF01000013.1	NRPS	NRPS	C_2034	F_2034
MZNG01000053.1	NRPS	NRPS	C_2034	F_2034
MZNH01000045.1	NRPS	NRPS	C_2325	F_2045
MZNH01000090.1	NRPS	NRPS	C_2583	F_2011
MZNH01000142.1	NRPS	NRPS	C_1	F_2012
MZNH01000165.1	NRPS	NRPS	C_1921	F_2046
MZNH01000375.1	NRPS	NRPS	C_2015	F_2015
MZNH01000376.1	NRPS	NRPS	C_2015	F_2015
MZNH01000446.1	butyrolactone	Others	C_2015	F_2016
MZNI01000013.1	NRPS	NRPS	C_2044	F_2044
MZNI01000043.1	NRPS	NRPS	C_2325	F_2045
MZNI01000062.1	butyrolactone	Others	C_2424	F_2040
NAHR01000008.1	NRPS	NRPS	C_2034	F_2034
NAHS01000045.1	NRPS	NRPS	C_2034	F_2043
NAHT01000017.1	NRPS	NRPS	C_2034	F_2034
NAHU01000019.1	NRPS	NRPS	C_2034	F_2034
NAHV01000008.1	NRPS	NRPS	C_2034	F_2034
NAHW01000004.1	NRPS	NRPS	C_2034	F_2034
NAHX01000210.1	NRPS	NRPS	C_2034	F_2043
NARN01000011.1	NRPS	NRPS	C_2044	F_2044
NARN01000033.1	NRPS	NRPS	C_1921	F_2046
NARN01000051.1	NRPS	NRPS	C_2325	F_2045
NARO01000015.1	NRPS	NRPS	C_2044	F_2044
NARO01000025.1	NRPS	NRPS	C_2325	F_2045
NARO01000029.1	CDPS	Others	C_2325	F_2032
NARO01000054.1	butyrolactone	Others	C_2424	F_2040
NARP01000018.1	NRPS	NRPS	C_2034	F_2034
NARQ01000010.1	NRPS	NRPS	C_2325	F_2045
NARQ01000017.1	NRPS	NRPS	C_2044	F_2044
NARQ01000056.1	butyrolactone	Others	C_2424	F_2040
NARR01000003.1	NRPS	NRPS	C_2044	F_2044
NARR01000040.1	NRPS	NRPS	C_2325	F_2045
NARR01000060.1	butyrolactone	Others	C_2424	F_2040
NARS01000048.1	NRPS	NRPS	C_2034	F_2043
NART01000010.1	NRPS	NRPS	C_2044	F_2044
NARU01000059.1	NRPS	NRPS	C_2034	F_2043
NARV01000022.1	NRPS	NRPS	C_2044	F_2044
NARV01000046.1	NRPS	NRPS	C_2325	F_2045
NARV01000114.1	NRPS	NRPS	C_1921	F_2046
NARV01000161.1	NRPS-like	NRPS	C_2653	F_2047
NARW01000005.1	NRPS	NRPS	C_2044	F_2044
NARW01000035.1	NRPS	NRPS	C_1921	F_2046
NARW01000049.1	NRPS	NRPS	C_2325	F_2045
NARW01000068.1	NRPS-like	NRPS	C_2653	F_2047
NARX01000013.1	NRPS	NRPS	C_2044	F_2044
NARX01000037.1	NRPS	NRPS	C_2325	F_2045
NARX01000160.1	butyrolactone	Others	C_2424	F_2040
NARY01000050.1	NRPS	NRPS	C_2015	F_2015
NARY01000051.1	NRPS	NRPS	C_2015	F_2015
NARY01000084.1	NRPS	NRPS	C_1921	F_2046
NARY01000105.1	NRPS	NRPS	C_2325	F_2045
NARY01000106.1	butyrolactone	Others	C_2015	F_2016
NARY01000154.1	NRPS	NRPS	C_2034	F_2034
NARZ01000015.1	NRPS-like	NRPS	C_2653	F_2047
NARZ01000039.1	NRPS	NRPS	C_1921	F_2046
NARZ01000042.1	NRPS	NRPS	C_2325	F_2045
NARZ01000062.1	NRPS	NRPS	C_2044	F_2044
NASA01000005.1	NRPS	NRPS	C_2034	F_2034
NASB01000005.1	NRPS	NRPS	C_2034	F_2034
NASB01000013.1	NRPS.T1PKS	PKS-NRP_Hybrids	C_2645	F_2067
NASB01000036.1	CDPS	Others	C_2001	F_2072
NASC01000014.1	NRPS	NRPS	C_2034	F_2034
NASC01000053.1	NRPS	NRPS	C_1933	F_2070
NASC01000076.1	NRPS	NRPS	C_2645	F_2067
NASC01000107.1	CDPS	Others	C_2001	F_2072
NASD01000010.1	arylpolyene	Others	C_0	F_1942
NASD01000012.1	thiopeptide	RiPPs	C_1965	F_1991
NASE01000001.1	thiopeptide	RiPPs	C_1965	F_1991
NASE01000014.1	arylpolyene	Others	C_0	F_1942
NASF01000016.1	arylpolyene	Others	C_0	F_1942
NASF01000033.1	thiopeptide	RiPPs	C_1965	F_1991
NASG01000005.1	arylpolyene	Others	C_0	F_1942
NASG01000012.1	thiopeptide	RiPPs	C_1965	F_1991
NASH01000016.1	arylpolyene	Others	C_0	F_1942
NASH01000023.1	thiopeptide	RiPPs	C_1965	F_1991
NASI01000034.1	arylpolyene	Others	C_0	F_1942
NASJ01000005.1	thiopeptide	RiPPs	C_1965	F_1991
NASJ01000009.1	arylpolyene	Others	C_0	F_1942
NASK01000094.1	thiopeptide	RiPPs	C_1965	F_1991
NASK01000095.1	arylpolyene	Others	C_0	F_1942
NASL01000029.1	arylpolyene	Others	C_0	F_1942
NASM01000024.1	arylpolyene	Others	C_0	F_1942
NASN01000005.1	arylpolyene	Others	C_0	F_1942
NASN01000025.1	thiopeptide	RiPPs	C_1965	F_1991
NASN01000043.1	NRPS	NRPS	C_2034	F_2043
NASO01000014.1	arylpolyene	Others	C_0	F_1942
NASO01000034.1	thiopeptide	RiPPs	C_1965	F_1991
NASP01000013.1	arylpolyene	Others	C_0	F_1942
NASP01000016.1	thiopeptide	RiPPs	C_1965	F_1991
NASQ01000006.1	thiopeptide	RiPPs	C_1965	F_1991
NASQ01000010.1	arylpolyene	Others	C_0	F_1942
NASR01000009.1	thiopeptide	RiPPs	C_1965	F_1991
NASR01000010.1	arylpolyene	Others	C_0	F_1942
NASS01000008.1	thiopeptide	RiPPs	C_1965	F_1991
NASS01000016.1	arylpolyene	Others	C_0	F_1942
NAST01000004.1	thiopeptide	RiPPs	C_1965	F_1991
NAST01000014.1	arylpolyene	Others	C_0	F_1942
NASU01000005.1	thiopeptide	RiPPs	C_1965	F_1991
NASU01000006.1	arylpolyene	Others	C_0	F_1942
NASV01000034.1	arylpolyene	Others	C_0	F_1942
NASV01000038.1	thiopeptide	RiPPs	C_1965	F_1991
NASW01000003.1	thiopeptide	RiPPs	C_1965	F_1991
NASW01000010.1	arylpolyene	Others	C_0	F_1942
NC_015517.1	T3PKS	PKSother	C_2034	F_2111
NC_018265.1	lanthipeptide-class-iv	RiPPs	C_1921	F_2112
NC_018265.1	T3PKS	PKSother	C_2267	F_2113
NC_023134.1	cyclic-lactone-autoinducer	RiPPs	C_2034	F_2171
NC_023134.1	ladderane	Others	C_2334	F_2142
NC_023134.1	lanthipeptide-class-i	RiPPs	C_2267	F_2165
NC_023134.1	NRPS	NRPS	C_2034	F_2169
NC_023134.1	NRPS.phosphonate	Others	C_0	F_2398
NC_023134.1	NRPS.prodigiosin.T1PKS.phosphonate.transAT-PKS	Others	C_2000	F_2413
NC_023134.1	RiPP-like	RiPPs	C_2583	F_2120
NC_023134.1	RiPP-like	RiPPs	C_1993	F_2270
NC_023134.1	RiPP-like	RiPPs	C_2192	F_2268
NC_023134.1	RiPP-like	RiPPs	C_2192	F_2139
NC_023134.1	RRE-containing	RiPPs	C_2168	F_2168
NC_023134.1	sactipeptide.NRPS-like	Others	C_2645	F_2125
NODE_1_length_144043_cov_4.976835	terpene	Terpene	C_2424	F_2424
NODE_1_length_2533476_cov_197.252052	terpene	Terpene	C_2390	F_2207
NODE_1_length_826876_cov_248.484122	arylpolyene	Others	C_2215	F_2622
NODE_11_length_103790_cov_163.882590	butyrolactone	Others	C_2034	F_2629
NODE_1160_length_1818_cov_2.528077	arylpolyene	Others	C_2267	F_2649
NODE_12_length_147844_cov_25.401024	lanthipeptide-class-iii	RiPPs	C_2255	F_2531
NODE_12_length_147844_cov_25.401024	RiPP-like	RiPPs	C_2429	F_2619
NODE_12_length_46684_cov_11.841419	lanthipeptide-class-iii	RiPPs	C_2255	F_2206
NODE_130_length_16215_cov_13.012871	arylpolyene	Others	C_2174	F_2543
NODE_138_length_6404_cov_2.643749	phenazine	Others	C_1	F_1962
NODE_14_length_55983_cov_5.952617	thiopeptide	RiPPs	C_2530	F_2634
NODE_1496_length_1367_cov_3.586890	arylpolyene	Others	C_2577	F_2650
NODE_15_length_25228_cov_10.753449	arylpolyene	Others	C_2034	F_2034
NODE_16_length_20216_cov_14.031978	LAP	RiPPs	C_2001	F_2636
NODE_18_length_105636_cov_7.897936	thiopeptide	RiPPs	C_2044	F_2632
NODE_2_length_351004_cov_272.211245	terpene	Terpene	C_2429	F_2175
NODE_2_length_860553_cov_177.163897	arylpolyene	Others	C_2215	F_2622
NODE_2_length_860553_cov_177.163897	redox-cofactor	Others	C_2424	F_2424
NODE_20_length_73697_cov_28.663725	terpene	Terpene	C_2429	F_2429
NODE_21_length_35129_cov_28.306602	arylpolyene	Others	C_2136	F_1989
NODE_22_length_66532_cov_9.787054	thiopeptide	RiPPs	C_2044	F_2632
NODE_24_length_33931_cov_6.750015	arylpolyene	Others	C_2136	F_1989
NODE_248_length_6738_cov_3.912913	arylpolyene	Others	C_2645	F_2645
NODE_26_length_27348_cov_276.031178	NRPS	NRPS	C_2325	F_2045
NODE_28_length_27492_cov_15.590297	thiopeptide	RiPPs	C_1921	F_2046
NODE_28_length_78487_cov_176.542257	lanthipeptide-class-iv	RiPPs	C_2325	F_2198
NODE_3_length_352020_cov_302.512410	terpene	Terpene	C_2192	F_2545
NODE_4_length_57592_cov_266.071278	T1PKS	PKSI	C_2215	F_2622
NODE_5_length_57522_cov_293.812038	T1PKS	PKSI	C_2215	F_2622
NODE_53_length_17972_cov_13.866272	RiPP-like	RiPPs	C_2015	F_2604
NODE_54_length_35162_cov_11.639929	arylpolyene	Others	C_2136	F_1989
NODE_576_length_3479_cov_4.758762	arylpolyene	Others	C_2583	F_2647
NODE_6_length_202315_cov_71.530822	arylpolyene	Others	C_2174	F_2543
NODE_6_length_74466_cov_6.102152	arylpolyene	Others	C_2424	F_2546
NODE_64_length_34464_cov_12.464617	arylpolyene	Others	C_2136	F_1989
NODE_7_length_137528_cov_252.278355	thiopeptide	RiPPs	C_2424	F_2546
NODE_8_length_121551_cov_127.304719	butyrolactone	Others	C_2429	F_2175
NODE_827_length_2516_cov_3.545713	terpene	Terpene	C_2391	F_2648
NODE_85_length_28635_cov_4.857593	hserlactone	Others	C_0	F_0
NODE_9_length_147634_cov_58.534764	arylpolyene	Others	C_2136	F_1989
NODE_9_length_167624_cov_15.076010	terpene	Terpene	C_2429	F_2429
NODE_9_length_52243_cov_319.619253	lanthipeptide-class-iii	RiPPs	C_2479	F_2627
NZ_AARF01000021.1	NRPS-like	NRPS	C_2215	F_2126
NZ_AARF01000044.1	RiPP-like	RiPPs	C_2255	F_2127
NZ_AARF01000134.1	RRE-containing.sactipeptide.NRPS-like	Others	C_2334	F_2142
NZ_AARF01000147.1	RiPP-like	RiPPs	C_2034	F_2171
NZ_AARF01000161.1	RiPP-like	RiPPs	C_2136	F_2136
NZ_AARF01000328.1	phosphonate	Others	C_1993	F_2270
NZ_ADFW01000001.1	cyclic-lactone-autoinducer	RiPPs	C_2479	F_2221
NZ_ADFW01000001.1	cyclic-lactone-autoinducer	RiPPs	C_1993	F_2270
NZ_ADFW01000001.1	cyclic-lactone-autoinducer	RiPPs	C_1921	F_2172
NZ_ADFW01000001.1	lanthipeptide-class-ii	RiPPs	C_0	F_2398
NZ_ADFW01000001.1	NRPS	NRPS	C_2136	F_2136
NZ_ADFW01000001.1	NRPS.phosphonate	Others	C_2034	F_2169
NZ_ADFW01000001.1	NRPS.prodigiosin.T1PKS.phosphonate.transAT-PKS	Others	C_2215	F_2215
NZ_ADFW01000001.1	RiPP-like	RiPPs	C_2192	F_2139
NZ_ADFW01000001.1	RiPP-like	RiPPs	C_1965	F_2140
NZ_ADFW01000001.1	RiPP-like	RiPPs	C_2390	F_2141
NZ_ADFW01000001.1	RiPP-like	RiPPs	C_2334	F_2142
NZ_ADFW01000001.1	RiPP-like	RiPPs	C_2479	F_2143
NZ_ADFW01000001.1	RiPP-like	RiPPs	C_2034	F_2171
NZ_ADFW01000001.1	RiPP-like	RiPPs	C_1977	F_2226
NZ_ADFW01000001.1	RiPP-like	RiPPs	C_2168	F_2168
NZ_ADFW01000001.1	sactipeptide.NRPS-like.ranthipeptide	Others	C_2044	F_2224
NZ_ADFW01000002.1	ladderane	Others	C_2267	F_2267
NZ_ADFW01000002.1	lanthipeptide-class-i	RiPPs	C_2192	F_2268
NZ_ADZY03000001.1	cyclic-lactone-autoinducer	RiPPs	C_2424	F_2150
NZ_ADZY03000002.1	RiPP-like	RiPPs	C_2479	F_2143
NZ_ADZY03000013.1	sactipeptide	RiPPs	C_2334	F_2142
NZ_ADZY03000016.1	NRPS.NRPS-like	NRPS	C_2153	F_2153
NZ_ADZY03000027.1	lanthipeptide-class-ii	RiPPs	C_1965	F_2140
NZ_ADZY03000048.1	RiPP-like	RiPPs	C_2044	F_2224
NZ_ADZY03000075.1	NRPS.transAT-PKS	PKS-NRP_Hybrids	C_2000	F_2413
NZ_ADZY03000095.1	RiPP-like	RiPPs	C_2136	F_2136
NZ_ADZY03000108.1	RRE-containing	RiPPs	C_2334	F_2142
NZ_ADZY03000117.1	RiPP-like	RiPPs	C_1977	F_2226
NZ_ADZY03000133.1	NRPS	NRPS	C_2015	F_2160
NZ_ADZY03000177.1	lanthipeptide-class-i	RiPPs	C_2192	F_2268
NZ_ADZY03000183.1	NRPS-like.phosphonate	Others	C_1993	F_2270
NZ_ADZY03000215.1	RiPP-like	RiPPs	C_0	F_2398
NZ_ADZY03000222.1	NRPS.phosphonate	Others	C_1921	F_2164
NZ_ADZY03000224.1	ladderane	Others	C_2267	F_2165
NZ_ADZY03000225.1	RiPP-like	RiPPs	C_2390	F_2141
NZ_ADZY03000258.1	NRPS-like	NRPS	C_2334	F_2334
NZ_ADZY03000275.1	RiPP-like	RiPPs	C_2168	F_2168
NZ_ADZY03000296.1	NRPS	NRPS	C_2034	F_2169
NZ_ADZY03000317.1	cyclic-lactone-autoinducer	RiPPs	C_2192	F_2139
NZ_ADZY03000323.1	RiPP-like	RiPPs	C_2034	F_2171
NZ_ADZY03000327.1	NRPS.T1PKS	PKS-NRP_Hybrids	C_1921	F_2172
NZ_ATLK01000001.1	T3PKS	PKSother	C_2015	F_2173
NZ_AVQL01000436.1	arylpolyene	Others	C_2174	F_2174
NZ_AVQL01000447.1	terpene	Terpene	C_2429	F_2175
NZ_BDDX01000012.1	lanthipeptide-class-i	RiPPs	C_2153	F_2176
NZ_CBLY010000004.1	redox-cofactor	Others	C_2583	F_2324
NZ_CBLY010000004.1	T1PKS	PKSI	C_2325	F_2325
NZ_CBLY010000006.1	terpene	Terpene	C_2255	F_2327
NZ_CBLY010000007.1	arylpolyene	Others	C_2479	F_2479
NZ_CH981375.1	ladderane	Others	C_2267	F_2165
NZ_CH981376.1	NRPS.prodigiosin.T1PKS.phosphonate.transAT-PKS	Others	C_1921	F_2172
NZ_CH981378.1	NRPS	NRPS	C_1993	F_2270
NZ_CH981416.1	cyclic-lactone-autoinducer	RiPPs	C_2192	F_2139
NZ_CH981418.1	lanthipeptide-class-ii	RiPPs	C_1965	F_2140
NZ_CH981429.1	lanthipeptide-class-i	RiPPs	C_2192	F_2268
NZ_CH981470.1	RiPP-like	RiPPs	C_2168	F_2168
NZ_CH981472.1	NRPS	NRPS	C_2034	F_2169
NZ_CH981479.1	RiPP-like	RiPPs	C_2390	F_2141
NZ_CH981484.1	RiPP-like	RiPPs	C_2479	F_2143
NZ_CH981486.1	RiPP-like	RiPPs	C_1977	F_2226
NZ_CH981513.1	RiPP-like	RiPPs	C_2192	F_2192
NZ_CP006684.1	T3PKS	PKSother	C_2034	F_2111
NZ_CP007446.1	arylpolyene	Others	C_2174	F_2543
NZ_CP007446.1	terpene	Terpene	C_2429	F_2175
NZ_CP009056.1	arylpolyene.CDPS	Others	C_1	F_2196
NZ_CP009056.1	NRPS.T1PKS.butyrolactone	Others	C_2559	F_2542
NZ_CP009531.1	lanthipeptide-class-i	RiPPs	C_2325	F_2198
NZ_CP009531.1	lanthipeptide-class-iv	RiPPs	C_2192	F_2199
NZ_CP012920.1	T3PKS	PKSother	C_2583	F_2396
NZ_CP015625.1	arylpolyene	Others	C_2390	F_2207
NZ_CP015625.1	redox-cofactor	Others	C_2215	F_2622
NZ_CP015625.1	terpene	Terpene	C_2255	F_2206
NZ_CP015820.1	arylpolyene	Others	C_2390	F_2207
NZ_CP015820.1	redox-cofactor	Others	C_2215	F_2622
NZ_CP015820.1	terpene	Terpene	C_2255	F_2206
NZ_CP015821.1	arylpolyene	Others	C_2390	F_2207
NZ_CP015821.1	redox-cofactor	Others	C_2215	F_2622
NZ_CP015821.1	terpene	Terpene	C_2255	F_2206
NZ_CP019651.1	cyclic-lactone-autoinducer	RiPPs	C_2334	F_2142
NZ_CP019651.1	cyclic-lactone-autoinducer	RiPPs	C_2334	F_2142
NZ_CP019651.1	cyclic-lactone-autoinducer	RiPPs	C_2390	F_2141
NZ_CP019651.1	ladderane	Others	C_1965	F_2140
NZ_CP019651.1	lanthipeptide-class-i	RiPPs	C_2192	F_2139
NZ_CP019651.1	lanthipeptide-class-ii	RiPPs	C_2215	F_2215
NZ_CP019651.1	NRPS	NRPS	C_2034	F_2169
NZ_CP019651.1	NRPS.phosphonate	Others	C_2136	F_2136
NZ_CP019651.1	NRPS.prodigiosin.T1PKS.phosphonate.transAT-PKS	Others	C_0	F_2398
NZ_CP019651.1	RiPP-like	RiPPs	C_1921	F_2172
NZ_CP019651.1	RiPP-like	RiPPs	C_1993	F_2270
NZ_CP019651.1	RiPP-like	RiPPs	C_2479	F_2221
NZ_CP019651.1	RiPP-like	RiPPs	C_2192	F_2268
NZ_CP019651.1	RiPP-like	RiPPs	C_2267	F_2267
NZ_CP019651.1	RiPP-like	RiPPs	C_2044	F_2224
NZ_CP019651.1	RiPP-like	RiPPs	C_2168	F_2168
NZ_CP019651.1	RiPP-like	RiPPs	C_1977	F_2226
NZ_CP019651.1	RRE-containing	RiPPs	C_2034	F_2171
NZ_CP019651.1	sactipeptide.NRPS-like	Others	C_2479	F_2143
NZ_CP019655.1	cyclic-lactone-autoinducer	RiPPs	C_2034	F_2171
NZ_CP019655.1	ladderane	Others	C_2168	F_2168
NZ_CP019655.1	lanthipeptide-class-i	RiPPs	C_2390	F_2231
NZ_CP019655.1	lanthipeptide-class-i	RiPPs	C_2353	F_2300
NZ_CP019655.1	lanthipeptide-class-ii	RiPPs	C_2530	F_2317
NZ_CP019655.1	LAP.RiPP-like	RiPPs	C_2267	F_2302
NZ_CP019655.1	NRPS	NRPS	C_2136	F_2303
NZ_CP019655.1	NRPS.prodigiosin.T1PKS.phosphonate.transAT-PKS	Others	C_2255	F_2255
NZ_CP019655.1	ranthipeptide	RiPPs	C_1921	F_2172
NZ_CP019655.1	RiPP-like	RiPPs	C_0	F_2238
NZ_CP019655.1	RiPP-like	RiPPs	C_2255	F_2239
NZ_CP019655.1	RiPP-like	RiPPs	C_2192	F_2268
NZ_CP019655.1	RiPP-like	RiPPs	C_2044	F_2260
NZ_CP019655.1	RiPP-like	RiPPs	C_2577	F_2261
NZ_CP019655.1	RiPP-like	RiPPs	C_2653	F_2262
NZ_CP019655.1	RiPP-like	RiPPs	C_2390	F_2141
NZ_CP019655.1	RiPP-like	RiPPs	C_2334	F_2142
NZ_CP019655.1	RRE-containing.phosphonate	Others	C_2136	F_2295
NZ_CP019655.1	sactipeptide.NRPS-like	Others	C_2153	F_2247
NZ_CP019659.1	cyclic-lactone-autoinducer	RiPPs	C_2034	F_2171
NZ_CP019659.1	ladderane	Others	C_2168	F_2168
NZ_CP019659.1	lanthipeptide-class-i	RiPPs	C_2390	F_2231
NZ_CP019659.1	lanthipeptide-class-i	RiPPs	C_2353	F_2300
NZ_CP019659.1	lanthipeptide-class-ii	RiPPs	C_2530	F_2317
NZ_CP019659.1	LAP.RiPP-like	RiPPs	C_2267	F_2302
NZ_CP019659.1	NRPS	NRPS	C_2136	F_2303
NZ_CP019659.1	NRPS.T1PKS	PKS-NRP_Hybrids	C_2255	F_2255
NZ_CP019659.1	ranthipeptide	RiPPs	C_1921	F_2172
NZ_CP019659.1	RiPP-like	RiPPs	C_0	F_2238
NZ_CP019659.1	RiPP-like	RiPPs	C_2255	F_2239
NZ_CP019659.1	RiPP-like	RiPPs	C_2192	F_2268
NZ_CP019659.1	RiPP-like	RiPPs	C_2044	F_2260
NZ_CP019659.1	RiPP-like	RiPPs	C_2577	F_2261
NZ_CP019659.1	RiPP-like	RiPPs	C_2653	F_2262
NZ_CP019659.1	RiPP-like	RiPPs	C_2390	F_2141
NZ_CP019659.1	RiPP-like	RiPPs	C_2334	F_2142
NZ_CP019659.1	RRE-containing.phosphonate	Others	C_2136	F_2295
NZ_CP019659.1	sactipeptide.NRPS-like	Others	C_2153	F_2247
NZ_CP019687.1	cyclic-lactone-autoinducer	RiPPs	C_2267	F_2267
NZ_CP019687.1	cyclic-lactone-autoinducer	RiPPs	C_2192	F_2268
NZ_CP019687.1	cyclic-lactone-autoinducer	RiPPs	C_2479	F_2221
NZ_CP019687.1	ladderane	Others	C_1993	F_2270
NZ_CP019687.1	lanthipeptide-class-i	RiPPs	C_2000	F_2413
NZ_CP019687.1	lanthipeptide-class-ii	RiPPs	C_1921	F_2164
NZ_CP019687.1	NRPS	NRPS	C_0	F_2398
NZ_CP019687.1	NRPS.phosphonate	Others	C_2136	F_2136
NZ_CP019687.1	NRPS.prodigiosin.NRPS-like.transAT-PKS	Others	C_2034	F_2169
NZ_CP019687.1	NRPS.T1PKS.phosphonate	Others	C_2215	F_2215
NZ_CP019687.1	RiPP-like	RiPPs	C_2192	F_2139
NZ_CP019687.1	RiPP-like	RiPPs	C_1965	F_2140
NZ_CP019687.1	RiPP-like	RiPPs	C_2390	F_2141
NZ_CP019687.1	RiPP-like	RiPPs	C_2334	F_2142
NZ_CP019687.1	RiPP-like	RiPPs	C_2479	F_2143
NZ_CP019687.1	RiPP-like	RiPPs	C_2034	F_2171
NZ_CP019687.1	RiPP-like	RiPPs	C_1977	F_2226
NZ_CP019687.1	RiPP-like	RiPPs	C_2168	F_2168
NZ_CP019687.1	sactipeptide.NRPS-like.ranthipeptide	Others	C_2044	F_2224
NZ_CP019794.1	cyclic-lactone-autoinducer	RiPPs	C_1921	F_2164
NZ_CP019794.1	ladderane	Others	C_0	F_2238
NZ_CP019794.1	lanthipeptide-class-i	RiPPs	C_2255	F_2239
NZ_CP019794.1	lanthipeptide-class-i	RiPPs	C_2192	F_2268
NZ_CP019794.1	lanthipeptide-class-ii	RiPPs	C_2044	F_2260
NZ_CP019794.1	NRPS	NRPS	C_2577	F_2261
NZ_CP019794.1	NRPS.prodigiosin.T1PKS.phosphonate.transAT-PKS	Others	C_2653	F_2262
NZ_CP019794.1	ranthipeptide	RiPPs	C_2390	F_2141
NZ_CP019794.1	RiPP-like	RiPPs	C_2334	F_2142
NZ_CP019794.1	RiPP-like	RiPPs	C_2136	F_2295
NZ_CP019794.1	RiPP-like	RiPPs	C_2153	F_2247
NZ_CP019794.1	RiPP-like	RiPPs	C_2034	F_2171
NZ_CP019794.1	RiPP-like	RiPPs	C_2168	F_2298
NZ_CP019794.1	RiPP-like	RiPPs	C_2390	F_2231
NZ_CP019794.1	RiPP-like	RiPPs	C_2353	F_2300
NZ_CP019794.1	RiPP-like	RiPPs	C_2530	F_2317
NZ_CP019794.1	RRE-containing.LAP	RiPPs	C_2267	F_2302
NZ_CP019794.1	RRE-containing.phosphonate	Others	C_2136	F_2303
NZ_CP019794.1	sactipeptide.NRPS-like	Others	C_2255	F_2255
NZ_CP020327.1	cyclic-lactone-autoinducer	RiPPs	C_2353	F_2300
NZ_CP020327.1	ladderane	Others	C_2192	F_2268
NZ_CP020327.1	lanthipeptide-class-i	RiPPs	C_2044	F_2260
NZ_CP020327.1	lanthipeptide-class-i	RiPPs	C_2577	F_2261
NZ_CP020327.1	lanthipeptide-class-ii	RiPPs	C_2653	F_2262
NZ_CP020327.1	NRPS	NRPS	C_2390	F_2141
NZ_CP020327.1	NRPS.T1PKS	PKS-NRP_Hybrids	C_2334	F_2142
NZ_CP020327.1	ranthipeptide	RiPPs	C_2136	F_2295
NZ_CP020327.1	RiPP-like	RiPPs	C_2153	F_2247
NZ_CP020327.1	RiPP-like	RiPPs	C_2034	F_2171
NZ_CP020327.1	RiPP-like	RiPPs	C_2168	F_2168
NZ_CP020327.1	RiPP-like	RiPPs	C_2390	F_2231
NZ_CP020327.1	RiPP-like	RiPPs	C_2530	F_2317
NZ_CP020327.1	RiPP-like	RiPPs	C_2267	F_2302
NZ_CP020327.1	RiPP-like	RiPPs	C_2136	F_2303
NZ_CP020327.1	RiPP-like	RiPPs	C_2255	F_2255
NZ_CP020327.1	RRE-containing.LAP.RiPP-like	RiPPs	C_1921	F_2172
NZ_CP020327.1	RRE-containing.phosphonate	Others	C_0	F_2238
NZ_CP020327.1	sactipeptide.NRPS-like	Others	C_2255	F_2239
NZ_CP020554.1	arylpolyene	Others	C_2583	F_2324
NZ_CP020554.1	redox-cofactor	Others	C_2325	F_2325
NZ_CP020554.1	T1PKS	PKSI	C_2479	F_2479
NZ_CP020554.1	terpene	Terpene	C_2255	F_2327
NZ_CP020557.1	cyclic-lactone-autoinducer	RiPPs	C_0	F_2398
NZ_CP020557.1	ladderane.lanthipeptide-class-ii	Others	C_2034	F_2169
NZ_CP020557.1	lanthipeptide-class-i	RiPPs	C_2192	F_2268
NZ_CP020557.1	NRPS	NRPS	C_1	F_2331
NZ_CP020557.1	NRPS.prodigiosin.T1PKS.phosphonate.transAT-PKS	Others	C_2034	F_2332
NZ_CP020557.1	NRPS.T1PKS	PKS-NRP_Hybrids	C_2390	F_2141
NZ_CP020557.1	ranthipeptide	RiPPs	C_2334	F_2334
NZ_CP020557.1	RiPP-like	RiPPs	C_2530	F_2335
NZ_CP020557.1	RiPP-like	RiPPs	C_2479	F_2143
NZ_CP020557.1	RiPP-like	RiPPs	C_2034	F_2171
NZ_CP020557.1	RiPP-like	RiPPs	C_1977	F_2226
NZ_CP020557.1	RiPP-like	RiPPs	C_2168	F_2168
NZ_CP020557.1	RiPP-like	RiPPs	C_2044	F_2224
NZ_CP020557.1	RiPP-like	RiPPs	C_2353	F_2300
NZ_CP020557.1	RRE-containing.LAP	RiPPs	C_2255	F_2239
NZ_CP020557.1	RRE-containing.phosphonate	Others	C_0	F_2238
NZ_CP020557.1	sactipeptide.NRPS-like	Others	C_1921	F_2164
NZ_CP029544.1	lanthipeptide-class-i	RiPPs	C_2325	F_2198
NZ_CP029544.1	lanthipeptide-class-iv	RiPPs	C_2192	F_2199
NZ_CP029544.1	lanthipeptide-class-iv	RiPPs	C_2577	F_2347
NZ_CP029545.1	lanthipeptide-class-iv	RiPPs	C_2334	F_2348
NZ_CP031513.1	RiPP-like	RiPPs	C_2390	F_2550
NZ_FCOR01000003.1	T1PKS.hglE-KS	PKSother	C_0	F_2584
NZ_FMAM01000001.1	RiPP-like	RiPPs	C_2215	F_2360
NZ_FMAM01000006.1	T3PKS	PKSother	C_2215	F_2352
NZ_FMBL01000002.1	T3PKS	PKSother	C_2353	F_2353
NZ_FOMN01000001.1	lanthipeptide-class-iii	RiPPs	C_2429	F_2619
NZ_FOMN01000001.1	RiPP-like	RiPPs	C_2255	F_2531
NZ_FOMN01000011.1	RiPP-like	RiPPs	C_2530	F_2530
NZ_JAAEDX010000001.1	cyclic-lactone-autoinducer	RiPPs	C_1993	F_2598
NZ_JAAEDZ010000002.1	cyclic-lactone-autoinducer	RiPPs	C_1993	F_2598
NZ_JAAEEA010000003.1	cyclic-lactone-autoinducer	RiPPs	C_1993	F_2598
NZ_JACG01000003.1	arylpolyene	Others	C_2174	F_2174
NZ_JFZV01000003.1	terpene	Terpene	C_2429	F_2429
NZ_JFZW01000002.1	terpene	Terpene	C_2429	F_2429
NZ_JGYP01000001.1	RiPP-like	RiPPs	C_2215	F_2360
NZ_JGYP01000002.1	T3PKS	PKSother	C_2215	F_2352
NZ_JSAV01000011.1	T3PKS	PKSother	C_2034	F_2111
NZ_JSAW01000005.1	T3PKS	PKSother	C_2034	F_2111
NZ_JSAX01000009.1	T3PKS	PKSother	C_2034	F_2111
NZ_JSAY01000007.1	T3PKS	PKSother	C_2034	F_2111
NZ_JSAZ01000012.1	T3PKS	PKSother	C_2034	F_2111
NZ_JSBA01000007.1	T3PKS	PKSother	C_2034	F_2111
NZ_JSBB01000013.1	T3PKS	PKSother	C_2034	F_2111
NZ_JSBC01000008.1	T3PKS	PKSother	C_2034	F_2111
NZ_JSBD01000011.1	T3PKS	PKSother	C_2034	F_2111
NZ_JSBE01000007.1	T3PKS	PKSother	C_2034	F_2111
NZ_JSBF01000011.1	T3PKS	PKSother	C_2034	F_2111
NZ_JXCV01000002.1	RiPP-like	RiPPs	C_2215	F_2373
NZ_JXCV01000009.1	T3PKS	PKSother	C_2583	F_2396
NZ_JXCW01000001.1	RiPP-like	RiPPs	C_2429	F_2375
NZ_JXCW01000004.1	T3PKS	PKSother	C_2583	F_2396
NZ_JXCW01000008.1	lanthipeptide-class-i	RiPPs	C_2153	F_2176
NZ_JXCX01000009.1	T3PKS	PKSother	C_2583	F_2396
NZ_JXDA01000005.1	T3PKS	PKSother	C_2583	F_2396
NZ_JXDE01000012.1	T3PKS	PKSother	C_2583	F_2396
NZ_JXDF01000017.1	T3PKS	PKSother	C_2583	F_2396
NZ_KB899333.1	terpene	Terpene	C_1977	F_2382
NZ_KB899335.1	redox-cofactor	Others	C_2136	F_2383
NZ_KB899335.1	T1PKS	PKSI	C_2325	F_2384
NZ_KB899349.1	arylpolyene	Others	C_2353	F_2385
NZ_KQ033865.1	LAP	RiPPs	C_2353	F_2386
NZ_KQ033877.1	cyclic-lactone-autoinducer	RiPPs	C_1993	F_2598
NZ_KQ034007.1	LAP	RiPPs	C_2034	F_2388
NZ_KQ034026.1	lanthipeptide-class-i	RiPPs	C_2001	F_2394
NZ_KQ034027.1	RRE-containing	RiPPs	C_2390	F_2390
NZ_KQ034028.1	T3PKS	PKSother	C_2391	F_2391
NZ_KQ034040.1	lanthipeptide-class-iii	RiPPs	C_2334	F_2392
NZ_KQ034047.1	lanthipeptide-class-i	RiPPs	C_2192	F_2199
NZ_KQ034055.1	lanthipeptide-class-i	RiPPs	C_2001	F_2394
NZ_KQ440388.1	T3PKS	PKSother	C_2583	F_2396
NZ_KQ440396.1	T3PKS	PKSother	C_2583	F_2396
NZ_LAWY01000002.1	RiPP-like	RiPPs	C_2479	F_2143
NZ_LAWY01000004.1	NRPS.T1PKS	PKS-NRP_Hybrids	C_0	F_2398
NZ_LAWY01000004.1	RiPP-like	RiPPs	C_1921	F_2172
NZ_LAWY01000006.1	cyclic-lactone-autoinducer	RiPPs	C_2479	F_2221
NZ_LAWY01000008.1	RiPP-like	RiPPs	C_2168	F_2168
NZ_LAWY01000009.1	RRE-containing.sactipeptide.NRPS-like	Others	C_2334	F_2142
NZ_LAWY01000017.1	RiPP-like	RiPPs	C_2034	F_2171
NZ_LAWY01000020.1	NRPS.phosphonate	Others	C_1993	F_2270
NZ_LAWY01000024.1	NRPS	NRPS	C_2034	F_2169
NZ_LAWY01000028.1	RiPP-like	RiPPs	C_2044	F_2224
NZ_LAWY01000033.1	RiPP-like	RiPPs	C_2390	F_2141
NZ_LAWY01000034.1	NRPS.phosphonate	Others	C_1921	F_2164
NZ_LAWY01000035.1	lanthipeptide-class-i	RiPPs	C_2192	F_2268
NZ_LAWY01000037.1	lanthipeptide-class-ii	RiPPs	C_1965	F_2140
NZ_LAWY01000038.1	RiPP-like	RiPPs	C_2136	F_2136
NZ_LAWY01000039.1	RiPP-like	RiPPs	C_1977	F_2226
NZ_LAWY01000045.1	NRPS.transAT-PKS	PKS-NRP_Hybrids	C_2000	F_2413
NZ_LAWY01000055.1	NRPS.T1PKS	PKS-NRP_Hybrids	C_1921	F_2172
NZ_LAWY01000076.1	ladderane	Others	C_2267	F_2165
NZ_LAWY01000078.1	cyclic-lactone-autoinducer	RiPPs	C_2192	F_2139
NZ_LXYS01000002.1	redox-cofactor	Others	C_2424	F_2424
NZ_LXYS01000003.1	arylpolyene	Others	C_2215	F_2622
NZ_LXYS01000004.1	terpene	Terpene	C_2390	F_2207
NZ_LXYT01000001.1	redox-cofactor	Others	C_2424	F_2424
NZ_LXYT01000002.1	terpene	Terpene	C_2390	F_2207
NZ_LXYT01000003.1	arylpolyene	Others	C_2215	F_2622
NZ_LXYU01000002.1	terpene	Terpene	C_2390	F_2207
NZ_LXYU01000003.1	redox-cofactor	Others	C_2424	F_2424
NZ_LXYU01000004.1	arylpolyene	Others	C_2215	F_2622
NZ_MDUY01000020.1	terpene	Terpene	C_2429	F_2429
NZ_MDUZ01000009.1	terpene	Terpene	C_2429	F_2429
NZ_MDUZ01000042.1	arylpolyene	Others	C_2174	F_2174
NZ_MDVA01000006.1	terpene	Terpene	C_2429	F_2429
NZ_MDVB01000011.1	terpene	Terpene	C_2429	F_2175
NZ_MDVC01000050.1	terpene	Terpene	C_2429	F_2429
NZ_MDVD01000044.1	terpene	Terpene	C_2429	F_2429
NZ_MDVE01000030.1	terpene	Terpene	C_2429	F_2429
NZ_MDVF01000002.1	terpene	Terpene	C_2429	F_2429
NZ_MDVG01000079.1	terpene	Terpene	C_2429	F_2429
NZ_MDVG01000080.1	arylpolyene	Others	C_2174	F_2543
NZ_MDVH01000046.1	terpene	Terpene	C_2429	F_2429
NZ_MDVI01000027.1	terpene	Terpene	C_2429	F_2429
NZ_MDVJ01000033.1	terpene	Terpene	C_2429	F_2429
NZ_MEII01000010.1	arylpolyene	Others	C_2174	F_2543
NZ_MEII01000018.1	terpene	Terpene	C_2429	F_2175
NZ_MEIJ01000002.1	arylpolyene	Others	C_2174	F_2543
NZ_MEIJ01000027.1	terpene	Terpene	C_2429	F_2175
NZ_MEIK01000016.1	butyrolactone	Others	C_2530	F_2446
NZ_MEIK01000034.1	terpene	Terpene	C_2429	F_2429
NZ_MEIL01000027.1	butyrolactone	Others	C_2530	F_2446
NZ_MEIL01000029.1	arylpolyene	Others	C_2174	F_2174
NZ_MEIL01000029.1	terpene	Terpene	C_2429	F_2429
NZ_MEIM01000001.1	arylpolyene	Others	C_2174	F_2174
NZ_MEIM01000001.1	terpene	Terpene	C_2429	F_2429
NZ_MEIM01000021.1	butyrolactone	Others	C_2530	F_2446
NZ_MEIN01000004.1	terpene	Terpene	C_2429	F_2175
NZ_MEIN01000010.1	arylpolyene	Others	C_2174	F_2543
NZ_MEIO01000001.1	terpene	Terpene	C_2429	F_2429
NZ_MEIO01000053.1	arylpolyene	Others	C_2174	F_2543
NZ_MEIP01000002.1	arylpolyene	Others	C_2174	F_2543
NZ_MEIP01000011.1	terpene	Terpene	C_2429	F_2429
NZ_MEIP01000013.1	terpene	Terpene	C_2429	F_2429
NZ_MEIP01000018.1	terpene	Terpene	C_2429	F_2429
NZ_MEIP01000025.1	terpene	Terpene	C_2429	F_2429
NZ_MEIQ01000053.1	terpene	Terpene	C_2429	F_2429
NZ_MEIR01000060.1	arylpolyene	Others	C_2174	F_2174
NZ_MEIR01000080.1	terpene	Terpene	C_2429	F_2429
NZ_MEIS01000096.1	terpene	Terpene	C_2429	F_2429
NZ_MEIT01000090.1	terpene	Terpene	C_2429	F_2429
NZ_MEIT01000098.1	arylpolyene	Others	C_2174	F_2543
NZ_MEIU01000001.1	terpene	Terpene	C_2429	F_2429
NZ_MEIU01000054.1	arylpolyene	Others	C_2174	F_2543
NZ_MEIV01000015.1	terpene	Terpene	C_2429	F_2175
NZ_MEIV01000053.1	arylpolyene	Others	C_2174	F_2174
NZ_MEIW01000006.1	terpene	Terpene	C_2429	F_2175
NZ_MEIW01000044.1	arylpolyene	Others	C_2174	F_2174
NZ_MEIX01000026.1	arylpolyene	Others	C_2174	F_2543
NZ_MEIX01000038.1	terpene	Terpene	C_2429	F_2175
NZ_MEJG01000001.1	terpene	Terpene	C_2255	F_2327
NZ_MEJG01000002.1	redox-cofactor	Others	C_2583	F_2324
NZ_MEJG01000002.1	T1PKS.arylpolyene	Others	C_2325	F_2325
NZ_MNPS01000001.1	arylpolyene	Others	C_2255	F_2327
NZ_MNPS01000001.1	terpene	Terpene	C_2479	F_2479
NZ_MNPS01000003.1	redox-cofactor	Others	C_2325	F_2325
NZ_MNPS01000003.1	T1PKS	PKSI	C_2583	F_2324
NZ_MNPT01000001.1	terpene	Terpene	C_2255	F_2327
NZ_MNPT01000004.1	redox-cofactor	Others	C_2583	F_2324
NZ_MNPT01000004.1	T1PKS	PKSI	C_2325	F_2325
NZ_MNPT01000005.1	arylpolyene	Others	C_2479	F_2479
NZ_MVDP01000034.1	arylpolyene	Others	C_2174	F_2543
NZ_MVDP01000064.1	terpene	Terpene	C_2429	F_2175
NZ_NAGW01000069.1	arylpolyene	Others	C_2174	F_2543
NZ_NAGW01000087.1	terpene	Terpene	C_2429	F_2175
NZ_NAGX01000179.1	terpene	Terpene	C_2429	F_2175
NZ_NAGX01000206.1	arylpolyene	Others	C_2174	F_2543
NZ_NAGY01000058.1	arylpolyene	Others	C_2174	F_2174
NZ_NAGY01000062.1	terpene	Terpene	C_2429	F_2175
NZ_NAGZ01000108.1	arylpolyene	Others	C_2174	F_2174
NZ_NAGZ01000117.1	terpene	Terpene	C_2429	F_2175
NZ_NAHA01000084.1	arylpolyene	Others	C_2174	F_2174
NZ_NAHA01000090.1	terpene	Terpene	C_2429	F_2175
NZ_NAHB01000050.1	arylpolyene	Others	C_2174	F_2174
NZ_NAHB01000058.1	terpene	Terpene	C_2429	F_2175
NZ_NAHC01000078.1	arylpolyene	Others	C_2174	F_2174
NZ_NAHC01000079.1	terpene	Terpene	C_2429	F_2175
NZ_NAHD01000069.1	arylpolyene	Others	C_2174	F_2174
NZ_NAHD01000075.1	terpene	Terpene	C_2429	F_2175
NZ_NAHE01000103.1	arylpolyene	Others	C_2174	F_2174
NZ_NAHE01000106.1	terpene	Terpene	C_2429	F_2175
NZ_NAHF01000113.1	arylpolyene	Others	C_2174	F_2174
NZ_NAHF01000117.1	terpene	Terpene	C_2429	F_2175
NZ_NAHG01000142.1	terpene	Terpene	C_2429	F_2175
NZ_NAHG01000151.1	arylpolyene	Others	C_2174	F_2174
NZ_NAHH01000059.1	arylpolyene	Others	C_2174	F_2174
NZ_NAHH01000062.1	terpene	Terpene	C_2429	F_2175
NZ_NAHI01000044.1	terpene	Terpene	C_2429	F_2175
NZ_NAHI01000071.1	arylpolyene	Others	C_2174	F_2543
NZ_NAHJ01000052.1	arylpolyene	Others	C_2174	F_2543
NZ_NAHJ01000061.1	terpene	Terpene	C_2429	F_2175
NZ_NAHK01000110.1	arylpolyene	Others	C_2174	F_2543
NZ_NAHK01000125.1	terpene	Terpene	C_2429	F_2175
NZ_NAHL01000092.1	arylpolyene	Others	C_2174	F_2543
NZ_NAHL01000094.1	terpene	Terpene	C_2429	F_2175
NZ_NAHM01000043.1	terpene	Terpene	C_2429	F_2175
NZ_NAHM01000069.1	arylpolyene	Others	C_2174	F_2543
NZ_NAHN01000066.1	arylpolyene	Others	C_2174	F_2543
NZ_NAHN01000079.1	terpene	Terpene	C_2429	F_2175
NZ_NAHO01000033.1	arylpolyene	Others	C_2174	F_2543
NZ_NAHO01000037.1	terpene	Terpene	C_2429	F_2175
NZ_NAHP01000066.1	arylpolyene	Others	C_2174	F_2543
NZ_NAHP01000077.1	terpene	Terpene	C_2429	F_2175
NZ_NAHQ01000090.1	terpene	Terpene	C_2429	F_2175
NZ_NAHQ01000116.1	arylpolyene	Others	C_2174	F_2543
NZ_NPNG01000002.1	RiPP-like	RiPPs	C_2530	F_2530
NZ_NPNG01000003.1	lanthipeptide-class-iii	RiPPs	C_2255	F_2531
NZ_NPNG01000003.1	RiPP-like	RiPPs	C_2429	F_2619
NZ_NXEN01000019.1	terpene	Terpene	C_2429	F_2175
NZ_NXEN01000063.1	arylpolyene	Others	C_2174	F_2543
NZ_PSZM01000046.1	hglE-KS	PKSother	C_2192	F_2536
NZ_PSZN01000002.1	hglE-KS	PKSother	C_2192	F_2536
NZ_QGLG01000001.1	lanthipeptide-class-ii	RiPPs	C_2000	F_2537
NZ_QGLJ01000009.1	lanthipeptide-class-iv	RiPPs	C_2334	F_2392
NZ_QGLM01000007.1	butyrolactone	Others	C_1	F_2196
NZ_QGLM01000007.1	NRPS.T1PKS	PKS-NRP_Hybrids	C_1	F_2196
NZ_QGLM01000014.1	acyl_amino_acids	Others	C_2034	F_2541
NZ_QGLM01000018.1	arylpolyene	Others	C_2559	F_2542
NZ_QGLS01000008.1	arylpolyene	Others	C_2174	F_2543
NZ_QGLS01000009.1	terpene	Terpene	C_2429	F_2175
NZ_QGLT01000003.1	terpene	Terpene	C_2192	F_2545
NZ_QGLT01000005.1	T1PKS	PKSI	C_2424	F_2546
NZ_QGTI01000008.1	NRPS.T1PKS.butyrolactone	Others	C_1	F_2196
NZ_QGTI01000010.1	arylpolyene.CDPS	Others	C_2559	F_2542
NZ_QOCR01000001.1	RiPP-like	RiPPs	C_2390	F_2550
NZ_QOCS01000004.1	RiPP-like	RiPPs	C_2390	F_2550
NZ_QOCS01000020.1	LAP	RiPPs	C_0	F_2551
NZ_REHB01000006.1	lanthipeptide-class-iv	RiPPs	C_2136	F_2558
NZ_REHB01000008.1	lanthipeptide-class-iii	RiPPs	C_2559	F_2559
NZ_REHB01000009.1	RiPP-like	RiPPs	C_2583	F_2557
NZ_REHC01000006.1	lanthipeptide-class-iv	RiPPs	C_2136	F_2558
NZ_REHC01000008.1	lanthipeptide-class-iii	RiPPs	C_2559	F_2559
NZ_REHC01000008.1	RiPP-like	RiPPs	C_2583	F_2557
NZ_REHD01000006.1	lanthipeptide-class-iv	RiPPs	C_2136	F_2558
NZ_REHD01000009.1	lanthipeptide-class-iii	RiPPs	C_2559	F_2559
NZ_REHD01000010.1	RiPP-like	RiPPs	C_2583	F_2557
NZ_REHE01000006.1	RiPP-like	RiPPs	C_2153	F_2574
NZ_REHE01000007.1	lanthipeptide-class-iii	RiPPs	C_2429	F_2619
NZ_REHF01000006.1	RiPP-like	RiPPs	C_2153	F_2574
NZ_REHF01000007.1	lanthipeptide-class-iii	RiPPs	C_2429	F_2619
NZ_REHG01000006.1	RiPP-like	RiPPs	C_2153	F_2574
NZ_REHG01000007.1	lanthipeptide-class-iii	RiPPs	C_2429	F_2619
NZ_REHH01000007.1	lanthipeptide-class-iii	RiPPs	C_2429	F_2619
NZ_REHH01000007.1	RiPP-like	RiPPs	C_1	F_2568
NZ_REHI01000006.1	lanthipeptide-class-ii	RiPPs	C_2153	F_2574
NZ_REHI01000006.1	lanthipeptide-class-iii	RiPPs	C_2429	F_2619
NZ_REHI01000006.1	RiPP-like	RiPPs	C_2044	F_2571
NZ_REHI01000006.1	RiPP-like	RiPPs	C_2391	F_2572
NZ_REHJ01000008.1	lanthipeptide-class-iii	RiPPs	C_2559	F_2559
NZ_REHK01000006.1	RiPP-like	RiPPs	C_2153	F_2574
NZ_REHK01000007.1	lanthipeptide-class-iii	RiPPs	C_2429	F_2619
NZ_REHK01000007.1	RiPP-like	RiPPs	C_2136	F_2576
NZ_REHL01000004.1	NRPS	NRPS	C_2577	F_2577
NZ_REHM01000003.1	lanthipeptide-class-iv	RiPPs	C_2325	F_2198
NZ_REHM01000007.1	lanthipeptide-class-i	RiPPs	C_2192	F_2199
NZ_REHM01000008.1	lanthipeptide-class-iv	RiPPs	C_2577	F_2347
NZ_REHM01000009.1	lanthipeptide-class-iv	RiPPs	C_2334	F_2348
PDCG01000003.1	RiPP-like	RiPPs	C_2530	F_2582
PDCH01000016.1	LAP	RiPPs	C_2583	F_2583
PSZL01000001.1	T1PKS.hglE-KS	PKSother	C_0	F_2584
QGLN01000003.1	arylpolyene	Others	C_0	F_1942
QGLN01000003.1	thiopeptide	RiPPs	C_1965	F_1991
QGLO01000004.1	NRPS	NRPS	C_2034	F_2043
QGLO01000004.1	thiopeptide	RiPPs	C_1965	F_1991
QGLP01000004.1	arylpolyene	Others	C_0	F_1942
QGLQ01000009.1	NRPS	NRPS	C_2034	F_2034
QICT01000007.1	NRPS	NRPS	C_2034	F_2034
scf7180000000004	arylpolyene	Others	C_2136	F_2651
scf7180000000004	NRPS	NRPS	C_2325	F_2045
scf7180000000004	NRPS	NRPS	C_2653	F_2653
scf7180000000004	NRPS	NRPS	C_2000	F_2654
