# Supplementary material for: Identification of peptides from honeybee gut symbionts as potential antimicrobial agents against Melissococcus plutonius
Source: Nat Commun. 2023 Nov 24;14:7650. doi: 10.1038/s41467-023-43352-6 (PMC10673953; doi:10.1038/s41467-023-43352-6)
Supplement: Supplementary file 7 — Supplementary Data 4 [file 41467_2023_43352_MOESM7_ESM.xlsx]

## Sheet: Sheet1
Supplementary Data 4. The distribution of BGCs across bumble (B. terrestris) and honeybee (A. cerana and A. mellifera) gut metagenomes. The numbers indicate the reads per killobase per million mapped reads to the BGCs.
				AcCh01	AcCh02	AcCh03	AcCh04	AcCh05	AcCh06	AcCh07	AcCh08	AcCh09	AcCh10	AcKn01	AcKn02	AcKn03	AcKn04	AcKn05	AcKn06	AcKn07	AcKn08	AcKn09	AcKn10	AmAi01	AmAi02	AmAi03	AmAi04	AmAi05	AmAi06	AmAi07	AmAi08	AmAi09	AmAi10	AmIu01	AmIu02	AmIu03	AmIu04	AmIu05	AmIu06	AmIu07	AmIu08	AmIu09	AmIu10	B11554	B11555	B11557	B11661	B11662	B11663
genus	strain	Product Prediction	BiG-SCAPE class	Acer	Acer	Acer	Acer	Acer	Acer	Acer	Acer	Acer	Acer	Acer	Acer	Acer	Acer	Acer	Acer	Acer	Acer	Acer	Acer	Amel	Amel	Amel	Amel	Amel	Amel	Amel	Amel	Amel	Amel	Amel	Amel	Amel	Amel	Amel	Amel	Amel	Amel	Amel	Amel	Amel	Amel	Amel	Amel	Amel	Amel
Schmidhempelia	Sch-bin1	hserlactone	Others	0	0	0	0	0	0	0	0	0	0	0	0	0	0	0	0	0	0	0	0	0	0	0	0	0	0	0	0	0	0	0	0	0	0	0	0	0	0	0	0	0	0	0	0	0	0
Schmidhempelia	Bimp	thiopeptide	RiPPs	0	0	0	0	0	0	0	0.268296	0	0	0	0	0	0	0	0	0	0	0	0	0	0	0	0.545782	0	0	0	0	0	0	0	0	0	0	0	0	0	5.01146	0	0	0	0	0	0	0	0
Schmidhempelia	Bimp	lassopeptide	RiPPs	1471.52	962.563	558.958	744.518	827.201	1516.14	748.953	747.536	1055.87	760.81	1781.49	1443.18	2014.29	133.846	6765.98	830.937	1896.49	1846.2	136.45	339.091	2424.15	1001.54	924.294	2032.55	815.723	13711.9	3668.46	8302.65	4074.26	298.726	2728.42	3492.14	1337.82	891.452	521.922	747.586	19248.2	6298.85	15711	6651.87	3221.71	2389.33	2514.19	2466.97	1917.51	2004.08
Apibacter	B3924	T1PKS.hglE-KS	PKSother	7848.92	6426.91	2860.29	2444.98	1400.96	11990.6	3348.18	1804.49	6777.78	2664.47	1031.71	3244.67	5113.33	7.52368	3627.76	2445.74	2728.76	4909.09	18671	0	2.1339	0	0	0	0	0	0	0	0	0	0	0	0	0	0	0	0	0	0	0	0	0	0	0	0	0
Commensalibacter	M0402	terpene	Terpene	0	0	0	0	0	0	0	0	0	0	0	0	0	0	0	0	0	0	0	0	3417.95	635.802	1334.29	1623.2	2216.79	331.899	919.805	389.414	2063.5	494.508	661.827	2112.71	1743.41	2612.37	1578.27	993.925	152.308	1198.63	9.07512	1607.34	8138.6	7122.78	3012.51	6023.76	3613.85	6476.02
Snodgrassella	S-bin5	terpene	Terpene	24.3255	27.0504	32.4995	19.213	3.57967	53.1677	17.7866	8.05206	24.0902	16.2493	2.08964	19.4884	13.713	0	11.0473	8.19187	10.5549	13.5371	103.185	0	0.609616	0	0	0	0	0	0	0	0	0	0	0	0	0	0	0	0	0	0	0	0	0	0	0	0	0
Bifidobacterium	Hma3	lanthipeptide-class-iii	RiPPs	75.8481	0	6.14153	18.9072	56.011	0	0	0.117048	33.8803	7.17568	0	157.663	57.163	0	0	0	0	0	0	1728.75	306.204	2397.33	143.11	66.1932	210.745	13377.1	591.591	2734.84	3771.96	720.539	2891.07	110.822	204.921	74.7365	340.853	2112.34	1540.96	0	422.316	602.194	0	0	133.38	274.781	10.0838	0
Bartonella	M0283	terpene	Terpene	0	0	0	0	0	0	0	0	0	0	0	0	0	0	0	0	0	0	0	0	2.83398	0	154.993	0	0	5855.35	313.649	9307.85	0	0	0	45.6548	8227.76	57.4543	0	4.88876	0	0	0	0	21.284	1.5553	136.716	2571.32	316.659	7367.68
Lactobacillus	ESL0449	cyclic-lactone-autoinducer	RiPPs	38.1126	152.575	20.3678	208.104	28.1773	10.2525	109.963	104.032	106.844	7.5037	198.186	6.60194	280.572	358.311	60.7133	0	20.3894	29.2222	466.652	0	103.918	30.5706	106.606	67.3837	24.4066	68.7087	83.4395	106.735	226.004	126.721	274.59	27.55	49.6678	62.5223	39.5035	80.8448	339.19	207.048	54.5677	226.995	0	1.67738	141.918	22.6688	7.09376	5.35805
Snodgrassella	S-bin4	RiPP-like	RiPPs	0	111.213	139.978	262.592	47.7677	63.1403	11.9101	202.265	23.4001	18.8865	120.276	0	141.183	2686.37	9.98216	28.2265	9.33529	93.2005	45.8622	3656.6	0	0	0	0	0	0	0	0	0	0	0	0	0	0	0	0	0	0	0	0	0	0	0	0	0	0
Gilliamella	M0364	arylpolyene	Others	0	8.32976	0	0	0	1.43931	0	0	0.570632	0	0.428982	0	0	0	0	0	5.50626	0	0	0	2414.86	369.514	381.753	501.809	13.0824	580.06	4.43223	621.467	44.419	75.607	2.02887	0	8.33318	0	0	4.60559	14.8143	3.1668	473.677	0	324.266	123.627	757.085	44.5534	3.98346	57.919
Lactobacillus	R-53102	RiPP-like	RiPPs	0	0	0	0	0	0	0	0	0	0	0	0	0	0	0	0	0	0	0	0	0	0	0	0	0	0	0	0	0	0	0	0	0	0	0	0	0	0	0	0	0	0	0	0	0	0
Lactobacillus	ESL0237	lanthipeptide-class-iii	RiPPs	0	0	0	0	0	0	0	0	0	0	0	0	0	0	0	0	0	0	0	0	0	0	0	0	0	0	0	0	0	0	0	0	0	0	0	0	0	0	0	0	0	0	0	0	0	0
Commensalibacter	M0391	T1PKS	PKSI	0	0	0	0	0	0	0	0	0	0	0	0	0	0	0	0	0	0	0	0	138.3	99.3234	236.998	349.146	584.175	657.155	2166.32	1249.23	635.993	114.333	332.749	95.9726	165.027	75.6896	0	3.37209	3119.02	200.434	0	1458.75	0	4.82755	388.995	308.327	171.754	102.804
Gilliamella	B14448G7	butyrolactone	Others	0	0	0	0	0	0	0	0	0	0	0	0	0	0	0	0	0	0	0	0	0	0	0	0	0	0	0	0	0	0	0	0	0	0	0	0	0	0	0	0	0	433.47	159.247	880.791	0	0
Lactobacillus	ESL0183	lanthipeptide-class-iv	RiPPs	0	0	0	0	0	0	0	0	0	0	0	0	0	0	0	0	0	0	0	0	331.735	333.539	416.437	84.6888	1024.3	80.5167	353.485	13.7586	4311.66	1722.16	1750.1	1979.06	237.357	1590.58	1902.12	1232.42	1476.86	476.878	1316.14	2687.47	23.6716	17.2977	575.898	51.429	327.099	96.6944
Lactobacillus	F5-bin2	lanthipeptide-class-iii	RiPPs	0	76.9753	92.4814	236.113	0	148.524	235.22	61.4933	442.949	351.095	13.214	0	2836.37	0	149.927	0	10.1295	0	124.328	0	0	0	0	0	0	0	0	0	0	0	0	0	0	0	59.7895	0	0	0	0	0	0	0	0	0	0	0
Lactobacillus	F4-bin1	LAP	RiPPs	0	0	0	0	0	0	0	0	0	0	0	0	0	0	0	0	0	0	0	0	0	0	0	0	0	0	0	0	0	0	0	0	0	0	0	0	0	0	0	0	0	0	0	0	0	0
Gilliamella	AM4	NRPS	NRPS	0	0	0	0	0	0	0	0	0	0	0	0	0	0	0	0	0	0	0	0	711.43	129.337	1797.11	3330.62	51.7833	227.973	6379.61	0	0	441.602	906.281	5369.42	5607.01	8163.01	3621.44	19.1997	0	28.8037	18.0643	0	1765.35	3127.23	3783.51	5144.25	7166.33	4659.42
Gilliamella	AM4	NRPS	NRPS	0	0	0	0	0	0	0	0	0	0	0	0	0	0	0	0	0	0	0	0	1394.04	247.399	2694.15	5867.23	262.513	775.971	20331.2	0	481.312	674.682	1553.56	8821.62	8763.02	14896.3	6449.88	16.635	0	22.8764	0	0	2831.29	5894.2	9616.62	9869.93	17287.1	8529.58
Snodgrassella	S-bin4	arylpolyene	Others	0	0	0	0	0	0	0	0	0	0	0	0	0	0	0	0	0	0	0	0	0	0	0	0	0	0	0	0	0	0	0	0	0	0	0	0	0	0	0	0	0	0	0	0	0	0
Gilliamella	G-bin8	phenazine	Others	0	0	0	0	0	0	0	0	0	0	0	0	0	0	0	0	0	0	0	0	0	0	0	0	0	0	0	0	0	0	0	0	0	0	0	0	96.6888	0	0	587.96	0	0	0	0	0	0
Schmidhempelia	Sch-bin1	arylpolyene	Others	0	0	0	0	0	0	0	0	0	2.53116	0	0	0	0	0	0	0	0	0	0	9.02123	0	0	0	0	0	0	0	0	0	0	0	0	0	0	0	0	0	0	0	0	0	0	0	0	0
Snodgrassella	S-bin4	terpene	Terpene	0	0	0	0	0	0	0	0	0	0	0	0	0	0	0	0	0	0	0	0	0	0	0	0	0	0	0	0	0	0	0	0	0	0	0	0	0	0	0	0	0	0	0	0	0	0
Snodgrassella	S-bin4	arylpolyene	Others	0	0	0	0	0	0	0	0	0	0	0	0	0	0	0	0	0	0	0	0	0	0	0	0	0	0	0	0	0	0	0	0	0	0	0	0	0	0	0	0	0	0	0	0	0	0
Snodgrassella	S-bin4	arylpolyene	Others	0	0	0	0	0	0	0	0	0	0	0	0	0	0	0	0	0	0	0	0	0	0	0	0	0	0	0	0	0	0	0	0	0	0	0	0	0	0	0	0	0	0	0	0	0	0
Gilliamella	Aw-17	NRPS	NRPS	0	0	0	0	0	0	0.381567	0	0	0.189889	0	0	0	0	0	0	0	0	0	0	523.149	133.218	1225.6	2567.28	90.3992	409.396	7644.01	0	30.0262	280.596	1022.81	4345	4036.47	5371.05	2045.49	12.4531	0	29.256	558.495	7.73277	1199.54	2562.04	3741.57	4220.4	5342.37	2913.85
Gammaproteobacteria	ESL0073	NRPS	NRPS	0	0	0	0	0	0	0	0	0	0	0	0	0	0	0	0	0	0	0	0	0	0	0	0	0	0	0	0	0	0	0	0	0	0	0	0	0	0	0	0	0	0	0	0	0	0
Gammaproteobacteria	ESL0073	arylpolyene	Others	0	0	0	0	0	0	0	0	0	0	0	0	0	0	0	0	0	0	0	0	0	0	0	0	0.696904	0	0	0	0	0	0	0	0	0	0	0	0	0	0	0	0	0	0	0	0	0
Gammaproteobacteria	ESL0073	NRPS	NRPS	0	0	0	0	0	0	0	0	0	0	0	0	0	0	0	0	0	0	0	0	0	0	0	0	0	0	0	0	0	0	0	0	0	0	0	0	0	0	0	0	0	0	0	0	0	0
Gilliamella	R-53248	butyrolactone	Others	0	0	0	0	0	0	0	0	0	0	0	0	0	0	0	0	0	0	0	0	0	0	0	0	0	0	0	0	0	0	0	0	0	0	0	0	0	0	0	0	0	0	0	0	0	0
Gilliamella	G-bin4	arylpolyene	Others	0	5220.59	5006.29	5431.17	4543.44	0	5563.12	5883.54	30.7601	5696.79	28.3659	4310.46	0	66.5992	0	5898.98	0	8.32249	316.02	0	0	0	0	0	0	0	0	0	0	0	0	0	23.9575	0	0	0	0	0	0	0	0	0	0	0	0	0
Gilliamella	ESL0405	NRPS	NRPS	0	0	8217.25	8948.04	6423.47	0	8773.83	9519.32	0	9026.82	0	7059.79	0	157.02	0	9550.33	0.235623	0	0	0	0	0	0	0	0	0	0	0	0	0	0	0	36.678	0	0	0	0	0	0	0	0	0	0	0	0	0
Gilliamella	ESL0405	thiopeptide	RiPPs	0	1665.08	1904.72	2126.35	1794.39	18.9079	1954.08	2150.98	7.72808	1968.88	11.1546	1421.63	18.8385	70.2752	21.8307	2037.52	14.9143	21.4528	115.372	0	9.76251	12.6939	6.58321	12.0507	5.90584	6.65038	22.8098	32.6718	12.0313	3.61393	11.7236	19.0349	20.6366	16.9391	3.23534	14.3459	16.0505	9.43536	6.45536	24.4005	3.05498	6.69714	11.774	5.63161	5.39481	4.27854
Gilliamella	M0320	thiopeptide	RiPPs	8450.94	4518.36	57.8121	70.9337	45.2364	7686.37	39.4351	57.2939	5748.08	54.5852	11399.8	1530.23	14193.6	32.1168	18448.3	48.5739	17724.9	16686.7	0	0	720.923	127.555	149.601	129.102	13.8552	74.4634	34.5651	154.508	0	19.2689	36.3328	62.8913	33.0093	24.7182	0	49.8849	0	166.016	113.583	29.7371	29.3196	88.5561	160.082	20.5898	5.17757	9.12499
Gilliamella	wkB195	arylpolyene	Others	68.195	1085.63	0	1.28371	0	1651.22	0	0	1252.28	0	2898.67	374.593	2907.2	0	150.464	0.0537203	4198.24	142.592	0	0	23.0268	7.4853	7.63005	30.9853	4.87553	0	2.12374	62.823	0	1.06552	0	0	0	0	1.43085	2.48266	21.2953	5.69024	0	0	2.70217	18.9559	1.73571	14.9437	8.11201	0
Lactobacillus	ESL0409	lanthipeptide-class-iv	RiPPs	0	0	12.2993	180.679	0	1.99	0	29.7695	0	0	42.704	0	0	30448.4	20.2608	229.517	0	112.281	53.8256	40246.6	0	0	0	0	0	0	0	0	0	0	0	0	0	0	0	0	0	0	0	0	0	0	0	0	0	0
Bifidobacterium	ESL0447	thiopeptide.LAP	RiPPs	8783.46	4775.36	3339.44	1238.64	9842.36	78.4163	479.825	1050.85	8710.54	981.068	9017.55	3026.1	6.2863	0	0	0	192.682	0.325606	0	0	0	0	2.94587	0	0	0	2810.46	0	0	0	0	17.0077	0	0	0	0	0	0	0	0	0	0	0	0	0	0
Gilliamella	P17	arylpolyene	Others	0	0	0	3.75212	0	9.07101	16.0086	0	0	15.9335	10.8143	0	0	0	0	0	3.8558	0	0	0	3937.3	2366.67	1621.56	7883.58	1135.97	270.794	530.733	18509.2	1119.77	56.0588	102.293	0	0	0	0	72.5647	6722.26	548.85	0	0	1848.15	4124.24	684.889	4885.74	1104.62	99.5521
Gilliamella	Choc4-2	arylpolyene	Others	0	0	0	0	0	0	0	0	0	0	0	0	0	0	0	0	0	0	0	0	0	0	0	0	0	0	0	0	0	0	0	0	0	0	0	0	0	0	0	0	0	0	0	0	0	0
Gilliamella	Choc6-1	butyrolactone	Others	0	0	0	0	0	0	0	0	0	0	0	0	0	0	0	0	0	0	0	0	0	0	0	0	0	0	0	0	0	0	0	0	0	0	0	0	0	0	0	0	0	0	0	0	0	0
Gilliamella	wkB108	arylpolyene	Others	0	0	0	0.285269	0.338035	0	0.202852	0	0	0	0	1.24346	0.952165	0	3.00927	0.214881	0	0.443866	0	0	0	0	0.803163	0	0	0	0	0	0	0	2.59241	2.20808	0	0	0	0	0	12.1392	0	0	21.6173	69.5048	130.178	0	0	70.6425
Gilliamella	wkB308	arylpolyene.butyrolactone	Others	0	3.37756	0	0.362108	2.43149	0	1.9741	3.55755	1877.07	1.92213	1952.87	281.48	2.01439	0	0	3.77319	0	1183.38	1.39285	0	0	0	0.339833	0	0	0	0	0	0	0	0	3.97069	0	0	0	0	0	0	0	0	0	0	0	0	0	0
Gilliamella	wkB308	butyrolactone	Others	42.1571	0	0	0	0.330866	0	0	0.47708	23.551	0	13.681	7.30255	0	0	0	0	0	0	0	0	0	0	0	0	0	0	0	0	0	0	0	0	0	0	0	0	0	0	0	0	0	0	0	0	0	0
Gilliamella	wkB308	resorcinol.arylpolyene	Others	0	0	0	0	0	0	0	0	0	0	0	0	1.81265	0	0	0	0	940.16	0	0	0	0	0	0	0	0	0	0	0	0	0	0	0	0	0	0	0	0	0	0	0	0	0	0	0	0
Gilliamella	G-bin2	thiopeptide	RiPPs	19.0298	0	0	0	0	21.4821	0	0	13.047	0	11.443	0.824094	6.94143	0	0	0	0	0.588336	0	0	0	0.381601	1.06458	1.31426	0	0	8.44494	0	0	0	0	0.731693	3.02431	6.2714	0	0	0	0	0	0	0	0	0	0	0	0
Gilliamella	App2-1	arylpolyene	Others	0	0	0	0	0	0	0	0	0	0	0	0	0	0	0	0	0	0	0	0	0	0	0	0	0	0	0	0	0	0	0	0	0	0	0	0	0	0	0	0	0	0	0	0	0	0
Gilliamella	App2-1	NRPS.T1PKS	PKS-NRP_Hybrids	0	0	0	0	0.254928	0	1.19325	1.36006	0	1.06584	0	0	0	0	0	0	0	0	0	0	0	0	0	0.299104	0	0	0	0	0	0	0.391011	0.832608	0	0	0	0.665702	0	5.0351	1.72242	0	0	0.238258	0	0	0	0
Gilliamella	Fer4-1	NRPS	NRPS	0	0	0	0	0	0	0	0	0	0	0	0	0	0	0	0	0	0	0	0	0	0	0	0	0	0	0	0	0	0	0	0	0	0	0	0	0	0	0	0	0	0	0	0	0	0
Gilliamella	Fer4-1	NRPS	NRPS	0	0	0	0	0	0	0	0	0	0	0	0	0	0	0	0	0	0	0	0	0	0	0	0	0	0	0	0	0	0	0	0	0	0	0	0	0	0	0	0	0	0	0	0	0	0
Gilliamella	Nev5-1	CDPS	Others	0	0	0	0	0	0	0	0	0	0	0	0	0	0	0	0	0	0	0	0	0	0	0	0	0	0	0	0	0	0	0	0	0	0	0	0	0	0	0	0	0	0	0	0	0	0
Gilliamella	P46G	T3PKS	PKSother	0	0	0	0	0	0	0	0	0	0	0	0	0	0	0	0	0	0	0	0	0	0	0	0	0	0	0	0	0	0	0	0	0	0	0	0	0	0	0	0	0	0	0	0	0	0
Gilliamella	P46G	RRE-containing	RiPPs	0	0	0	0	0	0	0	0	0	0	0	0	0	0	0	0	0	0	0	0	0	0	0	0	0	0	0	0	0	0	0	0	0	0	0	0	0	0	0	0	0	0	0	0	0	0
Gilliamella	P46G	lanthipeptide-class-iii	RiPPs	0	0	0	0	0	0	0	0	0	0	0	0	0	0	0	0	0	0	0	0	0	0	0	0	0	0	0	0	0	0	0	0	0	0	0	0	0	0	0	0	0	0	0	0	0	0
Gilliamella	P46G	siderophore	Others	0	0	0	0	0	0	0	0	0	0	0	0	0	0	0	0	0	0	0	0	0	0	0	0	0	0	0	0	0	0	0	0	0	0	0	0	0	0	0	0	0	0	0	0	0	0
Gilliamella	P46G	siderophore	Others	0	0	0	0	0	0	0	0	0	0	0	0	0	0	0	0	0	0	0	0	0	0	0	0	0	0	0	0	0	0	0	0	0	0	0	0	0	0	0	0	0	0	0	0	0	0
Gilliamella	P46G	RRE-containing	RiPPs	0	0	0	0	0	0	0	0	0	0	0	0	0	0	0	0	0	0	0	0	0	0	0	0	0	0	0	0	0	0	0	0	0	0	0	0	0	0	0	0	0	0	0	0	0	0
Gilliamella	P46G	terpene	Terpene	0	0	0	0	0	0	0	0	0	0	0	0	0	0	0	0	0	0	0	0	0	0	0	0	0	0	0	0	0	0	0	0	0	0	0	0	0	0	0	0	0	0	0	0	0	0
Gilliamella	P46G	NRPS	NRPS	0	0	0	0	0	0	0	0	0	0	0	0	0	0	0	0	0	0	0	0	0	0	0	0	0	0	0	0	0	0	0	0	0	0	0	0	0	0	0	0	0	0	0	0	0	0
Gilliamella	P46G	NRPS	NRPS	0	0	0	0	0	0	0	0	0	0	0	0	0	0	0	0	0	0	0	0	0	0	0	0	0	0	0	0	0	0	0	0	0	0	0	0	0	0	0	0	0	0	0	0	0	0
Gilliamella	P46G	ladderane	Others	0	0	0	0	0	0	0	0	0	0	0	0	0	0	0	0	0	0	0	0	0	0	0	0	0	0	0	0	0	0	0	0	0	0	0	0	0	0	0	0	0	0	0	0	0	0
Gilliamella	P46G	NRPS	NRPS	0	0	0	0	0	0	0	0	0	0	0	0	0	0	0	0	0	0	0	0	0	0	0	0	0	0	0	0	0	0	0	0	0	0	0	0	0	0	0	0	0	0	0	0	0	0
Bifidobacterium	DSM 22924	RRE-containing	RiPPs	0	0	0	0	0	0	0	0	0	0	0	0	0	0	0	0	0	0	0	0	0	0	0	0	0	0	0	0	0	0	0	0	0	0	0	0	0	0	0	0	0	0	0	0	0	0
Bifidobacterium	DSM 22924	T3PKS	PKSother	0	0	0	0	0	0	0	0	0	0	0	0	0	0	0	0	0	0	0	0	0	0	0	0	0	0	0	0	0	0	0	0	0	0	0	0	0	0	0	0	0	0	0	0	0	0
Gilliamella	NO8	NRPS	NRPS	0	0	0	0	0	0	0	0	0	0	0	0	0	0	0	0	0	0	0	0	9301.63	16731.4	16544.5	13902	5144.15	5359.88	6000.65	9660.22	13686.7	4145.85	13837.3	16830.7	19113	17955	7591.77	20246.2	6166.64	11152.2	145.417	22094	23818.8	18233.3	17618	11647	16819.3	13405.8
Gilliamella	AM6	NRPS	NRPS	0	0	0	0	0	0	0	0	0	0	0	0	0	0	0	0	0	0	0	0	1961.55	344.256	5973.97	11062.6	338.789	2056.52	36047.9	0	0	1187.73	2824.07	16988.8	19595.5	18954.7	12643.7	11.1814	0	84.5719	1562.25	0	3012.09	10292.9	14387.8	17378.8	21450.4	12949.4
Gilliamella	AM6	butyrolactone	Others	0	0	0	0	0	0	0	0	0	0	0	0	0	0	0	0	0	0	0	0	65.3397	26.1414	546.963	1448.02	0	0	64.2796	0	0	161.252	480.597	451.119	397.093	1479.8	952.769	0	0	22.9637	0	62.2137	858.763	1769.03	1287.11	1744.6	2801.9	1737.24
Gilliamella	Aw-17	butyrolactone	Others	0	0	0	0	0	0	0	0	0	0	0	0	0	0	0	0	0	0	0	0	0	0	0	0	0	0	0	0	0	0	0	0	0	0	0	0	0	0	0	0	0	0	0	0	0	0
Gilliamella	A-12-12	CDPS	Others	0	0	0	0	0	0	0	0	0	0	0	0	0	0	0	0	0	0	0	0	2.27459	0.910029	3.17346	5.48484	14.3106	0	13.4261	7.94326	16.8193	20.2085	3.07294	20.939	0	47.3601	31.66	6.97564	11.2189	0	22.5608	0	59.7902	62.4154	159.109	22.4936	34.6918	41.8684
Gilliamella	N-22	NRPS.T1PKS	PKS-NRP_Hybrids	0	0	0	0	0	0	0	0	0	0	0	0.548845	0	0	0	0	0	1.37141	0	0	937.283	6530.28	4829.41	1841.62	0.614853	1694.14	14.9982	1068.13	0	0	26.3177	8.04056	191.851	25.7566	5.05243	7805.8	3.13313	18.7532	0	14.5161	16.6977	20.5684	49.7976	4.39728	0	10.0223
Gilliamella	N-22	CDPS	Others	0	0	0	0	0	0	0	0	0	0	0	0	0	0	0	0	0	0	0	0	13.6932	3.95665	45.4262	111.636	12.5176	0	4.49035	0	11.2504	9.01158	31.5174	9.33736	109.752	21.1193	12.1013	433.353	0	0	0	0	62.8469	41.7495	69.7285	340.037	354.132	5.33441
Melissococcus	21.1	T3PKS	PKSother	0	0	0	0	0	0	0	0	0	0	0	0	0	0	0	0	0	0	0	0	0	0	0	0	0	0	0	0	0	0	1017.75	32.1712	2.4177	3.89939	18.1938	658.253	7.52162	312.328	263.187	1007.34	0	0	0	0	0	0
Melissococcus	DAT561	lanthipeptide-class-iv	RiPPs	0	0	0	0	0	0	0	0	0	0	0	0	0	0	0	0	0	0	0	0	0	0	0	0	0	0	0	0	0	0	0	0	0	0	0	0	0	0	0	0	0	0	0	0	0	0
Paenibacillus	B-3650	RiPP-like	RiPPs	0	0	0	0	0	0	0	0	0	0	0	0	0	0	0	0	0	0	0	0	0	0	0	0	0	0	0	0	0	0	0	0	0	0	0	0	0	0	0	0	0	0	0	0	0	0
Paenibacillus	Eric-III	ladderane	Others	0	0	0	0	0	0	0	0	0	0	0	0	0	0	0	0	0	0	0	0	0	0	0	0	0	0	0	0	0	0	0	0	0	0	0	0	0	0	0	0	0	0	0	0	0	0
Paenibacillus	ERIC-I	NRPS	NRPS	0	0	0	0	0	0	0	0	0	0	0	0	0	0	0	0	0	0	0	0	0	0	0	0	0	0	0	0	0	0	0	0	0	0	0	0	0	0	0	0	0	0	0	0	0	0
Paenibacillus	ERIC-I	NRPS.prodigiosin.T1PKS.phosphonate.transAT-PKS	Others	0	0	0	0	0	0	0	0	0	0	0	0	0	0	0	0	0	0	0	0	0	0	0	0	0	0	0	0	0	0	0	0	0	0	0	0	0	0	0	0	0	0	0	0	0	0
Paenibacillus	DSM-25430	RRE-containing	RiPPs	0	0	0	0	0	0	0	0	0	0	0	0	0	0	0	0	0	0	0	0	0	0	0	0	0	0	0	0	0	0	0	0	0	0	0	0	0	0	0	0	0	0	0	0	0	0
Paenibacillus	ERIC-I	NRPS.phosphonate	Others	0	0	0	0	0	0	0	0	0	0	0	0	0	0	0	0	0	0	0	0	0	0	0	0	0	0	0	0	0	0	0	0	0	0	0	0	0	0	0	0	0	0	0	0	0	0
Paenibacillus	ATCC-9545	lanthipeptide-class-i	RiPPs	0	0	0	0	0	0	0	0	0	0	0	0	0	0	0	0	0	0	0	0	0	0	0	0	0	0	0	0	0	0	0	0	0	0	0	0	0	0	0	0	0	0	0	0	0	0
Paenibacillus	B-3650	cyclic-lactone-autoinducer	RiPPs	0	0	0	0	0	0	0	0	0	0	0	0	0	0	0	0	0	0	0	0	0	0	0	0	0	0	0	0	0	0	0	0	0	0	0	0	0	0	0	0	0	0	0	0	0	0
Paenibacillus	ATCC-9545	RiPP-like	RiPPs	0	0	0	0	0	0	0	0	0	0	0	0	0	0	0	0	0	0	0	0	0	0	0	0	0	0	0	0	0	0	0	0	0	0	0	0	0	0	0	0	0	0	0	0	0	0
Paenibacillus	DSM-25719	RiPP-like	RiPPs	0	0	0	0	0	0	0	0	0	0	0	0	0	0	0	0	0	0	0	0	0	0	0	0	0	0	0	0	0	0	0	0	0	0	0	0	0	0	0	0	0	0	0	0	0	0
Paenibacillus	BRL-230010	NRPS-like	NRPS	0	0	0	0	0	0	0	0	0	0	0	0	0	0	0	0	0	0	0	0	0	0	0	0	0	0	0	0	0	0	0	0	0	0	0	0	0	0	0	0	0	0	0	0	0	0
Paenibacillus	BRL-230010	RiPP-like	RiPPs	0	0	0	0	0	0	0	0	0	0	0	0	0	0	0	0	0	0	0	0	8601.88	2466.67	1966.69	2783.13	540.024	4214.39	11109.4	9569.13	417.772	250.978	744.202	866.836	985.296	1501.42	337.028	725.556	3343.99	4475.13	8405.77	0	1644.24	2116.2	2367.85	1759.95	2219.83	792.355
Paenibacillus	ERIC-I	RiPP-like	RiPPs	0	0	0	0	0	0	0	0	0	0	0	0	0	0	0	0	0	0	0	0	0	0	0	0	0	0	0	0	0	0	0	0	0	0	0	0	0	0	0	0	0	0	0	0	0	0
Paenibacillus	ERIC-I	cyclic-lactone-autoinducer	RiPPs	0	0	0	0	0	0	0	0	0	0	0	0	0	0	0	0	0	0	0	0	0	0	0	0	0	0	0	0	0	0	0	0	0	0	0	0	0	0	0	0	0	0	0	0	0	0
Paenibacillus	DSM-25719	cyclic-lactone-autoinducer	RiPPs	0	0	0	0	0	0	0	0	0	0	0	0	0	0	0	0	0	0	0	0	0	0	0	0	0	0	0	0	0	0	0	0	0	0	0	0	0	0	0	0	0	0	0	0	0	0
Paenibacillus	SAG-10367	ladderane.lanthipeptide-class-ii	Others	0	0	0	0	0	0	0	0	0	0	0	0	0	0	0	0	0	0	0	0	0	0	0	0	0	0	0	0	0	0	0	0	0	0	0	0	0	0	0	0	0	0	0	0	0	0
Paenibacillus	ATCC-9545	RiPP-like	RiPPs	0	0	0	0	0	0	0	0	0	0	0	0	0	0	0	0	0	0	0	0	0	0	0	0	0	0	0	0	0	0	0	0	0	0	0	0	0	0	0	0	0	0	0	0	0	0
Paenibacillus	DSM-25719	RiPP-like	RiPPs	0	0	0	0	0	0	0	0	0	0	0	0	0	0	0	0	0	0	0	0	0	0	0	0	0	0	0	0	0	0	0	0	0	0	0	0	0	0	0	0	0	0	0	0	0	0
Paenibacillus	ATCC-9545	RiPP-like	RiPPs	0	0	0	0	0	0	0	0	0	0	0	0	0	0	0	0	0	0	0	0	0	0	0	0	0	0	0	0	0	0	0	0	0	0	0	0	0	0	0	0	0	0	0	0	0	0
Paenibacillus	ATCC-9545	lanthipeptide-class-ii	RiPPs	0	0	0	0	0	0	0	0	0	0	0	0	0	0	0	0	0	0	0	0	0	0	0	0	0	0	0	0	0	0	0	0	0	0	0	0	0	0	0	0	0	0	0	0	0	0
Paenibacillus	B-3650	cyclic-lactone-autoinducer	RiPPs	0	0	0	0	0	0	0	0	0	0	0	0	0	0	0	0	0	0	0	0	0	0	0	0	0	0	0	0	0	0	0	0	0	0	0	0	0	0	0	0	0	0	0	0	0	0
Paenibacillus	B-3650	sactipeptide	RiPPs	0	0	0	0	0	0	0	0	0	0	0	0	0	0	0	0	0	0	0	0	0	0	0	0	0	0	0	0	0	0	0	0	0	0	0	0	0	0	0	0	0	0	0	0	0	0
Paenibacillus	B-3650	NRPS.NRPS-like	NRPS	0	0	0	0	0	0	0	0	0	0	0	0	0	0	0	0	0	0	0	0	0	0	0	0	0	0	0	0	0	0	0	0	0	0	0	0	0	0	0	0	0	0	0	0	0	0
Paenibacillus	MEX14	NRPS.transAT-PKS	PKS-NRP_Hybrids	0	0	0	0	0	0	0	0	0	0	0	0	0	0	0	0	0	0	0	0	0	0	0	0	0	0	0	0	0	0	0	0	0	0	0	0	0	0	0	0	0	0	0	0	0	0
Paenibacillus	ERIC-I	sactipeptide.NRPS-like	Others	0	0	0	0	0	0	0	0	0	0	0	0	0	0	0	0	0	0	0	0	0	0	0	0	0	0	0	0	0	0	0	0	0	0	0	0	0	0	0	0	0	0	0	0	0	0
Paenibacillus	B-3650	NRPS	NRPS	0	0	0	0	0	0	0	0	0	0	0	0	0	0	0	0	0	0	0	0	0	0	0	0	0	0	0	0	0	0	0	0	0	0	0	0	0	0	0	0	0	0	0	0	0	0
Bifidobacterium	DSM 19703	T3PKS	PKSother	0	0	0	0	0	0	0	0	0	0	0	0	0	0	0	0	0	0	0	0	0	0	0	0	0	0	0	0	0	0	0	0	0	0	0	0	0	0	0	0	0	0	0	0	0	0
Lactobacillus	FF30-6	lanthipeptide-class-i	RiPPs	0	0	0	0	0	0	0	0	0	0	0	0	3.19714	0	0	0	0	0	0	0	0	0	0	0	0	0	0	0	0	0	1.45078	0	0	57.0752	0	0	127.119	0	0	0	0	7.07212	0	0	0	0
Saccharibacter	3.A.1	T1PKS	PKSI	0	0	0	0	0	0	0	0	0	0	0	0	0	0	0	0	0	0	0	0	0	0	0	0	0	2.75792	0	0	0	0	0	0	0	0	0	0	0	0	2.67705	0	40.5409	3.70308	1.62757	3.33634	1.78979	1.18288
Saccharibacter	3.A.1	redox-cofactor	Others	0	0	0	0	0	0	0	0	0	0	0	0	0	0	0	0	0	0	0	0	0	0	0	0	0	0	0	0	0	0	0	0	0	0	0	0	0	0	0	0	45.143	3.10471	3.41143	1.39861	10.3165	0
Saccharibacter	3.A.1	terpene	Terpene	0	0	0	0	0	0	0	0	0	0	0	0	0.411599	0	0	0	0	0	0	0	0	0	0	0	0	0	0	0	0	0	0	0	0	0	0	0	0	0	0	0	44.3872	5.46278	0	6.1522	11.5513	4.36244
Parasaccharibacter	G7-7-3c	arylpolyene	Others	0	0	0	0	0	0	0	0	0	0	0	0	0	0	0	0	0	0	0	0	0	0	0	0	0	0	0	0	0	0	0	0	0	0	0	0	0	0	0	0	8.58043	0	0.918593	0	0	0
Frischella	PEB0191	arylpolyene.CDPS	Others	0	0	0	0	0	0	0.0820694	0.0985987	0	0.0816845	0	0	0	0	0.405827	0	0	0	0	0	255.902	99.9364	312.268	490.807	7.32653	198.718	20.6212	3286.89	133.469	3.44868	1010.02	595.187	41.5399	14.8884	2.31555	461.366	1524.96	5927.55	7425.73	0	261.283	1115.21	172.748	264.291	198.46	42.8705
Lactobacillus	ESL0183	lanthipeptide-class-i	RiPPs	0	0	0	0	0	0	0	0	0	0	0	0	0	0	0	0	0	0	0	0	833.567	825.007	764.525	141.889	3026.7	519.446	11.5409	912.659	10091.4	3588.04	3795.46	5364.64	642.685	3765.78	2786.23	1820.82	6994.81	2122.62	8837.96	9872.36	22.0262	28.6139	844.185	103.12	431.316	129.105
Lactobacillus	LAfl	T3PKS	PKSother	0	11.3599	12.1318	149.801	10.4229	52.0169	9.91128	10.7514	206.227	1.5324	0	0	0	0	0	0.203864	0	0	0	71.1443	0	0	0	0.940694	0	0	4.02971	0	10.0963	0	228.733	27.2333	73.5993	41.397	257.923	77.9889	195.3	116.608	62.2967	64.3532	58.9634	37.4666	44.4615	2.70048	0	0
Paenibacillus	Eric-III	RiPP-like	RiPPs	0	0	0	0	0	0	0	0	0	0	0	0	0	0	0	0	0	0	0	0	0	0	0	0	0	0	0	0	0	0	0	0	0	0	0	0	0	0	0	0	0	0	0	0	0	0
Paenibacillus	MEX14	RiPP-like	RiPPs	0	0	0	0	0	0	0	0	0	0	0	0	0	0	0	0	0	0	0	0	0	0	0	0	0	0	0	0	0	0	0	0	0	0	0	0	0	0	0	0	0	0	0	0	0	0
Paenibacillus	Eric-IV	LAP.RiPP-like	RiPPs	0	0	0	0	0	0	0	0	0	0	0	0	0	0	0	0	0	0	0	0	0	0	0	0	0	0	0	0	0	0	0	0	0	0	0	0	0	0	0	0	0	0	0	0	0	0
Paenibacillus	Eric-III	lanthipeptide-class-i	RiPPs	0	0	0	0	0	0	0	0	0	0	0	0	0	0	0	0	0	0	0	0	0	0	0	0	0	0	0	0	0	0	0	0	0	0	0	0	0	0	0	0	0	0	0	0	0	0
Paenibacillus	ERIC-I	RRE-containing	RiPPs	0	0	0	0	0	0	0	0	0	0	0	0	0	0	0	0	0	0	0	0	0	0	0	0	0	0	0	0	0	0	0	0	0	0	0	0	0	0	0	0	0	0	0	0	0	0
Paenibacillus	SAG-10367	NRPS.T1PKS	PKS-NRP_Hybrids	0	0	0	0	0	0	0	0	0	0	0	0	0	0	0	0	0	0	0	0	0	0	0	0	0	0	0	0	0	0	0	0	0	0	0	0	0	0	0	0	0	0	0	0	0	0
Lactobacillus	ESL0183	lanthipeptide-class-iv	RiPPs	0	0	0	0	110.491	0	0	0	0	0	210.639	189.794	229.448	0	0	0	0	17.2095	0	0	2771.62	0.565179	5.91269	0	7386.34	5.77392	0	4.93321	62.6743	0	0	0	0	0	0	0	0	0	0	0	5.30472	0	0	0	0	0
Lactobacillus	ESL0183	lanthipeptide-class-iv	RiPPs	0	0	0	0	0	0	0	0	0	0	0	0	0	0	0	0	0	0	0	0	100.727	11111.4	233.439	169.636	4.06232	2378.72	9124.79	312.671	41.3787	59365.9	24546.2	566.654	0	3710.09	29804	33.2503	276.007	8797.04	44.4031	5087.12	0	3.07108	23.6214	1012.7	0	510.118
Lactobacillus	BI-1.1	RiPP-like	RiPPs	0	0	0	0	0	0	0	0	0	0	0	0	0	0	0	0	0	0	0	0	0	0	0	0	0	0	0	0	0	0	0	0	0	0	0	0	0	0	0	0	0	0	0	0	0	0
Bifidobacterium	R-53250	RiPP-like	RiPPs	0	0	0	0	0	0	0	0	0	0	0	0	0	0	0	0	0	0	0	0	0	0	0	0	0	0	0	0	0	0	0	0	0	0	0	0	0	0	0	0	0	0	0	0	0	0
Bifidobacterium	R-53250	T3PKS	PKSother	0	0	0	0	0	0	0	0	0	0	0	0	0	0	0	0	0	0	0	0	0	0	0	0	0	0	0	0	0	0	0	0	0	0	0	0	0	0	0	0	0	0	0	0	0	0
Bifidobacterium	R-52791	T3PKS	PKSother	0	0	0	0	0	0	0	0	0	0	0	0	0	0	0	0	0	0	0	0	0	0	0	0	0	0	0	0	0	0	0	0	0	0	0	0	0	0	0	0	0	0	0	0	0	0
Lactobacillus	R-53102	RiPP-like	RiPPs	0	0	0	0	0	0	0	0	0	0	0	0	0	0	0	0	0	0	0	0	0	0	0	0	0	0	0	0	0	0	0	0	0	0	0	0	0	0	0	0	0	0	0	0	0	0
Lactobacillus	LAan	RiPP-like	RiPPs	0	0	0	0	0	0	0	0	0	0	0	0	0	0	0	0	0	0	0	0	0	0	0	0	0	0	0	0	0	0	32.494	0	0	0	0	36.0793	0	0	0	0	0	0	0	0	0	0
Lactobacillus	LAce	RiPP-like	RiPPs	0	0	0	0	0	0	0	0	0	0	0	0	0	0	0	0	0	0	0	0	0	0	0	0	0	0	0	0	0	0	0	0	0	0	0	0	0	0	0	0	0	0	0	0	0	0
Saccharibacter	DSM-15669	terpene	Terpene	0	0	0	0	0	0	0	0	0	0	0	0	0	0	0	0	0	0	0	0	0	0	0	0	0	0	0	0	0	0	0	0	0	0	0	0	0	0	0	0	0	0	0	0	0	0
Saccharibacter	DSM-15669	T1PKS	PKSI	0	0	0	0	0	0	0	0	0	0	0	0	0	0	0	0	0	0	0	0	0	0	0	0	0	0	0	0	0	0	0	0	0	0	0	0	0	0	0	0	0	0	0	0	0	0
Saccharibacter	DSM-15669	redox-cofactor	Others	0	0	0	0	0	0	0	0	0	0	0	0	0	0	0	0	0	0	0	0	0	0	0	0	0	0	0	0	0	0	0	0	0	0	0	0	0	0	0	0	0	0	0	0	0	0
Saccharibacter	DSM-15669	arylpolyene	Others	0	0	0	0	0	0	0	0	0	0	0	0	0	0	0	0	0	0	0	0	0	0	0	0	0	0	0	0	0	0	0	0	0	0	0	0	0	0	0	0	0	0	0	0	0	0
Bifidobacterium	Bma6	LAP	RiPPs	0	0	0	0	0	0	0	0	0	0	0	0	0	0	0	0	0	0	0	0	0	0	0	0	0	0	0	0	0	0	0	0	0	0	0	0	0	0	0	0	0	0	0	0	0	0
Lactobacillus	Hma2	LAP	RiPPs	0	0	0	0	0	0	0	0	0	0	0	0	0	0	0	0	0	0	0	0	0	0	0	0	0	0	0	0	0	7.84416	0	0	0	0	0	0	0	0	0	0	9.94641	2.18046	241.184	0	1.75644	0
Lactobacillus	Hma8	lanthipeptide-class-i	RiPPs	0	0	0	0	0	0	0	0	0	0	0	0	0	0	0	0	0	0	0	0	0	0	0	0	0	0	0	0	0	0	0	0	0	0	0	0	0	0	0	0	0	0	0	0	0	0
Lactobacillus	Hma8	RRE-containing	RiPPs	0	0	0		0	0	0	0	0	0	0	0	0	0	0	0	0	0	0	0	21743	8422.74	20068.1	21664.5	43066.5	3635	707.139	3612.68	12693.7	6340.22	8.88579	19.4618	3765.1	80.3151	257.831	3047.25	0	34.1784	0	390.517	1000.3	165.528	14747.6	4039.17	6921.79	59.2985
Lactobacillus	Fhon13	T3PKS	PKSother	0	0	0	0	0	0	0	0	0	0	0	0	0	0	0	0	0	0	0	0	0	0	0	0	0	0	0	0	0	0	0	0	0	0	0	0	0	0	0	0	17.1771	3.34718	0	0	0	0
Snodgrassella	S-bin2	arylpolyene	Others	0	0	0	0	0	0	0	0	0	0	0	0	0	0	0	0.457195	0	0	0	0	1.53104	0	0	0	4.44579	0	0	0	0	0	0	0	0	6.71124	0	0	30.2061	0	0	0	0	0	0	0	0	0
Snodgrassella	wkB273	butyrolactone	Others	0	332.998	0	0	29.447	0	0	0	0	0	0	91.5387	1462.64	28719.3	4049.08	0	0	0	0	0	0	0	0	0	0	0	0	0	0	0	0	0	0	0	0	0	0	0	0	0	0	0	0	0	0	0
Snodgrassella	wkB273	arylpolyene	Others	0	0	0	0	0	0	0	0	0	0	0	0	0	0	0	0	0	0	0	0	0.719523	0	0	0	0	0	0	0	0	0	0	0	0	0	0	0	0	0	0	0	0	0	0	0	0	0
Parasaccharibacter	AS1	terpene	Terpene	0	0	0	0	0	0	0	0	0	0	0	0	0	0	0	0	0	0.385335	5.71557	0	0	0	0	0	0	5.10665	0	0	0	0	2.25055	7.18841	0	0	0	0	0	0	0	3.56887	14.075	4.11405	25.6161	0	0	0
Parasaccharibacter	AS1	T1PKS.arylpolyene	Others	0	0	0	0	0	0	0	0	0	0	0	0	0	0	0	0	0	0.564316	0	19.0677	0	0	0	0	0	4.48717	0	0	0	0	0	1.68437	0	0	0	0	0	0	0	0	16.4901	2.00832	7.06153	0.723768	0	0
Parasaccharibacter	AS1	redox-cofactor	Others	0	0	0	0	0	0	0	0	0	0	0	0	0	0	0	0	0	0.436726	6.47785	0	0	0	0	0	0	0	0	0	0	0	0	1.08628	0	0	0	0	0	0	0	0	18.6109	0	10.2468	0	0	0
Apibacter	wkB301	hglE-KS	PKSother	0	0	0	0	0	0	0	0	0	0	0	0	0	0	0	0	0	0	0	0	0	0	0	0	0	0	0	0	0	0	0	0	0	0	0	0	0	0	0	0	0	0	0	0	0	0
Lactobacillus	ESL0184	lanthipeptide-class-ii	RiPPs	0	0	0	0	0	0	0	0	0	0	0	0	0	0	0	0	0	0	0	0	0	0	0	0	0	0	0	0	0	0	0	0	0	0	0	0	0	0	0	0	5.16659	0	0	0	0	0
Frischella	DSM-104328	NRPS.T1PKS.butyrolactone	Others	0	0	0	0	0	0	0	0	0	0	0	0	0	0	0	0	0	0	0	0	166.413	0	172.706	323.839	0	0	0	540.359	474.939	0	807.252	400.9	9.2572	0	0	727.47	835.193	3158.23	637.066	0	164.449	1932.31	63.3793	190.55	89.0564	102.361
Frischella	ESL0167	acyl_amino_acids	Others	0	0	0	0	0	0	0	0	0	0	0	0	0	0	0	0	0	0	0	0	28.68	0	0	0	0	0	0	0	0	0	231.135	132.865	0	0	5.92499	157.919	0	783.852	0	0	0	274.321	1.79685	20.6267	0	10.4472
Lactobacillus	ESL0247	lanthipeptide-class-iv	RiPPs	0	0	0	0	0	0	0	0	0	0	0	0	0	0	0	0	0	0	0	0	0	0	0	0	0	0	0	0	0	0	0	0	0	0	0	0	0	0	0	0	0	0	0	0	0	0
Lactobacillus	ESL0247	lanthipeptide-class-iii	RiPPs	0	0	0	0	0	0	0	0	0	0	0	0	0	0	0	0	0	0	0	0	0	0	0	0	0	0	0	0	0	0	0	0	0	0	0	0	0	0	0	0	0	0	0	0	0	0
Lactobacillus	ESL0247	RiPP-like	RiPPs	0	0	0	0	0	0	0	0	0	0	0	0	2.01713	0	0	0	0	0	0	0	0	0	0	2.10052	0	0	0	0	0	0	0	0	0	0	0	2.33752	0	3.21456	0	0	0	0	0	0	0	0
Lactobacillus	ESL0237	RiPP-like	RiPPs	0	0	0	0	0	0	0	0	0	0	0	0	0	0	0	0	0	0	0	0	0	0	15.0937	26.9867	0	0	0	0	0	0	0	2.86181	0	0	0	20.7361	0	0	11.1005	0	0	0	0	0	0	0
Lactobacillus	ESL0233	RiPP-like	RiPPs	0	0	0	0	0	0	0	0	0	0	0	0	0	0	0	0	0	0	0	0	0	0	0	0	0	0	0	0	0	0	0	0	0	0	0	0	0	0	0	0	0	0	0	0	0	0
Lactobacillus	ESL0230	lanthipeptide-class-ii	RiPPs	0	0	0	0	0	0	0	0	0	0	0	0	0	0	0	0	0	0	0	0	0	0	0	0	0	0	0	0	0	0	0	0	0	0	0	0	0	0	0	0	0	0	0	0	0	0
Lactobacillus	ESL0263	NRPS	NRPS	0	0	0	0	0	0	0	0	0	0	0	0	0	0	0	0	0	0	0	0	860.19	561.182	440.418	1610.45	362.799	230.4	472.09	223.696	292.317	0	1145.29	1812.85	1100.28	431.612	3851.73	30.0283	3585.53	1815.81	938.144	172.52	8.24719	53.435	115.662	65.8798	166.998	146.945
Bifidobacterium	XV10	RiPP-like	RiPPs	0	0	0	0	0	0	0	0	0	0	0	0	0	0	0	0	0	0	0	0	0	0	0	0	0	0	0	0	0	0	0	0	0	0	0	0	0	0	0	0	0	0	0	0	0	0
Bifidobacterium	XV2	LAP	RiPPs	0	0	0	0	0	0	0	0	0	0	0	0	0	0	0	0	0	0	0	0	0	0	0	0	0	0	0	0	0	0	0	0	0	0	0	0	0	0	0	0	0	0	0	0	0	0
Gammaproteobacteria	QZS01	NRPS	NRPS	0	0	0	1.97799	1.10299	0	0.661896	0.198802	0	1.15289	0	1.01434	0	0	0	0.569681	0	0	0	0	0	0	0	0	0	0	0	0	0	0	0	0	0	0	0	0	0	0	0	0	0	0	0	0	0	0
[truncated: 95 more columns]
