# Supplementary material for: Identification of peptides from honeybee gut symbionts as potential antimicrobial agents against Melissococcus plutonius
Source: Nat Commun. 2023 Nov 24;14:7650. doi: 10.1038/s41467-023-43352-6 (PMC10673953; doi:10.1038/s41467-023-43352-6)
Supplement: Supplementary file 8 — Supplementary Data 5 [file 41467_2023_43352_MOESM8_ESM.xlsx]

## Sheet: Sheet1
Supplementary Data 5. List of bee gut metagenomes.
Sample Name	Host	Location	Experiment Accession	Sample Accession
AcCh01	Apis cerana	Japan	SRX7483533	SRS5926264
AcCh02	Apis cerana	Japan	SRX7483534	SRS5926265
AcCh03	Apis cerana	Japan	SRX7483535	SRS5926266
AcCh04	Apis cerana	Japan	SRX7483536	SRS5926267
AcCh05	Apis cerana	Japan	SRX7483537	SRS5926268
AcCh06	Apis cerana	Japan	SRX7483538	SRS5926269
AcCh07	Apis cerana	Japan	SRX7483539	SRS5926270
AcCh08	Apis cerana	Japan	SRX7483540	SRS5926271
AcCh09	Apis cerana	Japan	SRX7483541	SRS5926272
AcCh10	Apis cerana	Japan	SRX7483542	SRS5926273
AcKn01	Apis cerana	Japan	SRX7483544	SRS5926275
AcKn02	Apis cerana	Japan	SRX7483545	SRS5926276
AcKn03	Apis cerana	Japan	SRX7483546	SRS5926277
AcKn04	Apis cerana	Japan	SRX7483547	SRS5926278
AcKn05	Apis cerana	Japan	SRX7483548	SRS5926279
AcKn06	Apis cerana	Japan	SRX7483549	SRS5926280
AcKn07	Apis cerana	Japan	SRX7483550	SRS5926281
AcKn08	Apis cerana	Japan	SRX7483551	SRS5926282
AcKn09	Apis cerana	Japan	SRX7483552	SRS5926285
AcKn10	Apis cerana	Japan	SRX7483553	SRS5926283
AmAi01	Apis mellifera	Japan	SRX7483520	SRS5926251
AmAi02	Apis mellifera	Japan	SRX7483521	SRS5926251
AmAi03	Apis mellifera	Japan	SRX7483532	SRS5926251
AmAi04	Apis mellifera	Japan	SRX7483543	SRS5926251
AmAi05	Apis mellifera	Japan	SRX7483554	SRS5926251
AmAi06	Apis mellifera	Japan	SRX7483555	SRS5926251
AmAi07	Apis mellifera	Japan	SRX7483556	SRS5926251
AmAi08	Apis mellifera	Japan	SRX7483557	SRS5926251
AmAi09	Apis mellifera	Japan	SRX7483558	SRS5926251
AmAi10	Apis mellifera	Japan	SRX7483559	SRS5926251
AmIu01	Apis mellifera	Japan	SRX7483522	SRS5926251
AmIu02	Apis mellifera	Japan	SRX7483523	SRS5926251
AmIu03	Apis mellifera	Japan	SRX7483524	SRS5926251
AmIu04	Apis mellifera	Japan	SRX7483525	SRS5926251
AmIu05	Apis mellifera	Japan	SRX7483526	SRS5926251
AmIu06	Apis mellifera	Japan	SRX7483527	SRS5926251
AmIu07	Apis mellifera	Japan	SRX7483528	SRS5926251
AmIu08	Apis mellifera	Japan	SRX7483529	SRS5926251
AmIu09	Apis mellifera	Japan	SRX7483530	SRS5926251
AmIu10	Apis mellifera	Japan	SRX7483531	SRS5926251
B11554	Apis mellifera	China	SRX8695557	SRS6974070
B11555	Apis mellifera	China	SRX8695554	SRS6974067
B11557	Apis mellifera	China	SRX8695552	SRS6974065
B11558	Apis mellifera	China	SRX8695553	SRS6974066
B11559	Apis mellifera	China	SRX8695556	SRS6974069
B11656	Apis mellifera	China	SRX8695538	SRS6974051
B11661	Apis mellifera	China	SRX8695539	SRS6974052
B11662	Apis mellifera	China	SRX8695532	SRS6974045
B11663	Apis mellifera	China	SRX8695534	SRS6974047
B11666	Apis mellifera	China	SRX8695535	SRS6974048
B11667	Apis mellifera	China	SRX8695536	SRS6974049
B11668	Apis mellifera	China	SRX8695537	SRS6974050
B11669	Apis mellifera	China	SRX8695540	SRS6974053
B9838	Apis mellifera	China	SRX8695485	SRS6973998
B9839	Apis mellifera	China	SRX8695486	SRS6973999
B9840	Apis mellifera	China	SRX8695522	SRS6974035
B9842	Apis mellifera	China	SRX8695533	SRS6974046
B9843	Apis mellifera	China	SRX8695544	SRS6974057
B9850	Apis mellifera	China	SRX8695555	SRS6974068
B9881	Apis mellifera	China	SRX8695543	SRS6974056
B9883	Apis mellifera	China	SRX8695545	SRS6974058
B9890	Apis mellifera	China	SRX8695541	SRS6974054
B9891	Apis mellifera	China	SRX8695542	SRS6974055
B9892	Apis mellifera	China	SRX8695546	SRS6974059
D1	Bombus terrestris	China	SRX10188609	SRS8337142
D10	Bombus terrestris	China	SRX10188644	SRS8337172
D15	Bombus terrestris	China	SRX10188612	SRS8337145
D5	Bombus terrestris	China	SRX10188622	SRS8337151
DrY1F1	Apis mellifera	Switzerland	SRX4190737	SRS3401964
DrY1F2	Apis mellifera	Switzerland	SRX4190738	SRS3401963
DrY1F3	Apis mellifera	Switzerland	SRX4190735	SRS3401961
DrY1F4	Apis mellifera	Switzerland	SRX4190736	SRS3401962
DrY1F5	Apis mellifera	Switzerland	SRX4190741	SRS3401967
DrY1F6	Apis mellifera	Switzerland	SRX4190742	SRS3401968
DrY1N1	Apis mellifera	Switzerland	SRX4190739	SRS3401965
DrY1N2	Apis mellifera	Switzerland	SRX4190740	SRS3401966
DrY1N3	Apis mellifera	Switzerland	SRX4190743	SRS3401969
DrY1N4	Apis mellifera	Switzerland	SRX4190744	SRS3401970
DrY1N5	Apis mellifera	Switzerland	SRX4190772	SRS3401998
DrY1N6	Apis mellifera	Switzerland	SRX4190773	SRS3401999
DrY2F1	Apis mellifera	Switzerland	SRX4190780	SRS3402006
DrY2F2	Apis mellifera	Switzerland	SRX4190781	SRS3402013
DrY2F3	Apis mellifera	Switzerland	SRX4190751	SRS3401977
DrY2F4	Apis mellifera	Switzerland	SRX4190750	SRS3401976
DrY2F5	Apis mellifera	Switzerland	SRX4190753	SRS3401979
DrY2F6	Apis mellifera	Switzerland	SRX4190752	SRS3401978
DrY2N1	Apis mellifera	Switzerland	SRX4190755	SRS3401981
DrY2N2	Apis mellifera	Switzerland	SRX4190754	SRS3401980
DrY2N3	Apis mellifera	Switzerland	SRX4190757	SRS3401983
DrY2N4	Apis mellifera	Switzerland	SRX4190756	SRS3401982
DrY2N5	Apis mellifera	Switzerland	SRX4190747	SRS3401973
DrY2N6	Apis mellifera	Switzerland	SRX4190746	SRS3401972
F011	Bombus terrestris	China	SRX10188630	SRS8337180
F015	Bombus terrestris	China	SRX10188631	SRS8337159
F031	Bombus terrestris	China	SRX10188634	SRS8337160
F032	Bombus terrestris	China	SRX10188635	SRS8337161
F033	Bombus terrestris	China	SRX10188636	SRS8337165
F034	Bombus terrestris	China	SRX10188637	SRS8337166
F041	Bombus terrestris	China	SRX10188639	SRS8337182
F042	Bombus terrestris	China	SRX10188640	SRS8337167
F043	Bombus terrestris	China	SRX10188641	SRS8337168
F044	Bombus terrestris	China	SRX10188642	SRS8337181
F111	Bombus terrestris	China	SRX10188610	SRS8337143
F112	Bombus terrestris	China	SRX10188621	SRS8337150
F113	Bombus terrestris	China	SRX10188632	SRS8337163
F114	Bombus terrestris	China	SRX10188643	SRS8337169
F121	Bombus terrestris	China	SRX10188645	SRS8337170
F122	Bombus terrestris	China	SRX10188646	SRS8337171
F123	Bombus terrestris	China	SRX10188647	SRS8337174
F124	Bombus terrestris	China	SRX10188648	SRS8337173
F125	Bombus terrestris	China	SRX10188611	SRS8337144
F131	Bombus terrestris	China	SRX10188613	SRS8337176
F132	Bombus terrestris	China	SRX10188614	SRS8337146
F133	Bombus terrestris	China	SRX10188615	SRS8337178
F134	Bombus terrestris	China	SRX10188616	SRS8337177
F211	Bombus terrestris	China	SRX10188618	SRS8337179
F212	Bombus terrestris	China	SRX10188619	SRS8337147
F213	Bombus terrestris	China	SRX10188620	SRS8337149
F221	Bombus terrestris	China	SRX10188623	SRS8337152
F222	Bombus terrestris	China	SRX10188624	SRS8337153
F231	Bombus terrestris	China	SRX10188626	SRS8337154
F232	Bombus terrestris	China	SRX10188627	SRS8337156
F233	Bombus terrestris	China	SRX10188628	SRS8337158
GrY2F1	Apis mellifera	Switzerland	SRX4190784	SRS3402009
GrY2F2	Apis mellifera	Switzerland	SRX4190785	SRS3402010
GrY2F3	Apis mellifera	Switzerland	SRX4190745	SRS3401971
GrY2F4	Apis mellifera	Switzerland	SRX4190748	SRS3401974
GrY2F5	Apis mellifera	Switzerland	SRX4190761	SRS3401987
GrY2F6	Apis mellifera	Switzerland	SRX4190760	SRS3401986
GrY2N1	Apis mellifera	Switzerland	SRX4190759	SRS3401985
GrY2N2	Apis mellifera	Switzerland	SRX4190758	SRS3401984
GrY2N3	Apis mellifera	Switzerland	SRX4190765	SRS3401991
GrY2N4	Apis mellifera	Switzerland	SRX4190764	SRS3401990
GrY2N5	Apis mellifera	Switzerland	SRX4190763	SRS3401989
GrY2N6	Apis mellifera	Switzerland	SRX4190762	SRS3401988
