# Supplementary material for: Identification of peptides from honeybee gut symbionts as potential antimicrobial agents against Melissococcus plutonius
Source: Nat Commun. 2023 Nov 24;14:7650. doi: 10.1038/s41467-023-43352-6 (PMC10673953; doi:10.1038/s41467-023-43352-6)
Supplement: Supplementary file 10 — Source data [file 41467_2023_43352_MOESM10_ESM.xlsx]

## Sheet: Fig. 1
Fig.1a
	RiPPs	275
	PKSI	8
	NRPS	97
	Terpene	80
	PKS-NRPS	12
	PKSother	48
	Others	224
Fig.1c
		NRPS	Others	PKSI	PKS-NRP_Hybrids	PKSother	RiPPs	Terpene
	Lactobacillus Firm5	0.0185185	0	0	0	0	0.981481	0
	Bombilactobacillus	0	0	0	0	0.1	0.9	0
	Bifidobacterium	0	0	0	0	0.333333	0.666667	0
	Apilactobacillus	0	0	0	0	0.692308	0.307692	0
	Gilliamella	0.349057	0.419811	0	0.0141509	0.00471698	0.207547	0.00471698
	Apibacter	0	0	0	0	1	0	0
	Acetobacterae	0	0.413793	0.275862	0	0	0	0.310345
	Snodgrassella	0	0.443478	0	0	0	0.00869565	0.547826
	Bartonella	0	0.666667	0	0	0	0	0.333333
	Frischella	0	0.875	0	0.125	0	0	0

## Sheet: Fig. 2
Fig. 2a
	Clustername 1	Clustername 2	Raw distance	Squared similarity	Jaccard index	DSS index	Adjacency index	Combined group	Shared group	phylotype	BGCs
	NZ_CP019794.1.region013	NZ_CP020327.1.region011	0.165527	0.696345	0.857143	0.829238	0.571429	RiPP-like - RiPP-like	RiPP-like	Paenibacillus	RiPPs
	NZ_CP019655.1.region002	NZ_CP020327.1.region011	8.67362e-18	1	1	1	1	RiPP-like - RiPP-like	RiPP-like	Paenibacillus	RiPPs
	Ga0307803.region001	NASU01000005.1.region001	0.1165	0.780572	0.916667	0.871871	0.780488	thiopeptide - thiopeptide	thiopeptide	Gilliamella	RiPPs
	NASN01000025.1.region001	NASU01000005.1.region001	0.0336278	0.933875	1	0.952637	1	thiopeptide - thiopeptide	thiopeptide	Gilliamella	RiPPs
	NZ_ADZY03000048.region001	NZ_CP019651.1.region015	0.2625	0.543906	0.714286	0.75	0.5	RiPP-like - RiPP-like	RiPP-like	Paenibacillus	RiPPs
	LZGQ01000001.1.region001	NASW01000003.1.region001	0.121376	0.77198	0.921053	0.862802	0.813953	thiopeptide - thiopeptide	thiopeptide	Gilliamella	RiPPs
	NZ_ADZY03000177.region001	NZ_CP019659.1.region012	0.0921729	0.82415	1	0.87152	0.904762	lanthipeptide-class-i - lanthipeptide-class-i	lanthipeptide-class-i	Paenibacillus	RiPPs
	NASE01000001.1.region001	NASJ01000005.1.region001	8.67362e-18	1	1	1	1	thiopeptide - thiopeptide	thiopeptide	Gilliamella	RiPPs
	LZGH01000024.1.region001	NASH01000023.1.region001	0.00831559	0.983438	1	0.988288	1	thiopeptide - thiopeptide	thiopeptide	Gilliamella	RiPPs
	NZ_ADFW01000002.region002	NZ_CP020557.1.region003	0.187821	0.659635	0.944444	0.761047	0.73913	lanthipeptide-class-i - lanthipeptide-class-i	lanthipeptide-class-i	Paenibacillus	RiPPs
	LZHJ01000042.1.region001	NASN01000025.1.region001	0.254061	0.556426	0.764706	0.739655	0.666667	thiopeptide - thiopeptide	thiopeptide	Gilliamella	RiPPs
	NZ_ADZY03000225.region001	NZ_CP020327.1.region006	0.283396	0.513522	0.666667	0.741109	0.375	RiPP-like - RiPP-like	RiPP-like	Paenibacillus	RiPPs
	NZ_AARF01000134.region001	NZ_ADZY03000013.region001	0.0323611	0.936325	0.888889	1	0.875	RRE-containing.NRPS-like.sactipeptide - sactipeptide		Paenibacillus	RiPPs
	NZ_NPNG01000003.region002	NZ_REHC01000008.region001	0.291825	0.501512	0.8	0.675481	0.458333	lanthipeptide-class-iii - lanthipeptide-class-iii	lanthipeptide-class-iii	Lactobacillus	RiPPs
	NZ_CP020327.1.region009	NZ_CP020557.1.region009	0.297885	0.492966	0.6	0.746641	0.4	RiPP-like - RiPP-like	RiPP-like	Paenibacillus	RiPPs
	NASH01000023.1.region001	QGLO01000004.1.region002	0.0448388	0.912333	0.972973	0.948562	0.925	thiopeptide - thiopeptide	thiopeptide	Gilliamella	RiPPs
	NZ_ADZY03000323.region001	NZ_CP019655.1.region001	0.0384417	0.924594	0.9	0.989519	0.7	RiPP-like - RiPP-like	RiPP-like	Paenibacillus	RiPPs
	LZGH01000024.1.region001	LZGQ01000001.1.region001	0.0199027	0.960591	1	0.971968	1	thiopeptide - thiopeptide	thiopeptide	Gilliamella	RiPPs
	NZ_ADZY03000095.region001	NZ_CP019659.1.region007	0.252208	0.559193	0.636364	0.795866	0.454545	RiPP-like - RiPP-like	RiPP-like	Paenibacillus	RiPPs
	NZ_CP020327.1.region006	NZ_CP020557.1.region006	0.158359	0.708359	1	0.778971	0.857143	RiPP-like - RiPP-like	RiPP-like	Paenibacillus	RiPPs
	NZ_CP019659.1.region015	NZ_CP019794.1.region007	0.213936	0.617896	0.952381	0.719808	0.833333	lanthipeptide-class-i - lanthipeptide-class-i	lanthipeptide-class-i	Paenibacillus	RiPPs
	LZGR01000019.1.region001	LZHC01000016.1.region001	0.081604	0.843451	0.977273	0.894908	0.9375	thiopeptide - thiopeptide	thiopeptide	Gilliamella	RiPPs
	NASH01000023.1.region001	NASJ01000005.1.region001	0.000146694	0.999707	1	0.999793	1	thiopeptide - thiopeptide	thiopeptide	Gilliamella	RiPPs
	NZ_ADFW01000001.region012	NZ_CP020557.1.region009	0.0628514	0.878247	1	0.911477	1	RiPP-like - RiPP-like	RiPP-like	Paenibacillus	RiPPs
	NZ_ADZY03000013.region001	NZ_CP019651.1.region002	0.11125	0.789877	0.888889	0.888889	0.875	NRPS-like.sactipeptide - sactipeptide		Paenibacillus	RiPPs
	NZ_ADFW01000001.region015	NZ_CP019687.1.region018	8.67362e-18	1	1	1	1	RiPP-like - RiPP-like	RiPP-like	Paenibacillus	RiPPs
	NZ_FOMN01000001.region001	NZ_NPNG01000003.region002	8.67362e-18	1	1	1	1	lanthipeptide-class-iii - lanthipeptide-class-iii	lanthipeptide-class-iii	Lactobacillus	RiPPs
	NC_023134.1.region002	NZ_ADFW01000001.region011	0.117169	0.779391	0.916667	0.871358	0.75	NRPS-like.sactipeptide - NRPS-like.sactipeptide.ranthipeptide		Paenibacillus	RiPPs
	LZHJ01000042.1.region001	NASE01000001.1.region001	0.24899	0.564017	0.764706	0.746797	0.666667	thiopeptide - thiopeptide	thiopeptide	Gilliamella	RiPPs
	NZ_CP029545.1.region001	NZ_REHM01000009.region001	8.67362e-18	1	1	1	1	lanthipeptide-class-iv - lanthipeptide-class-iv	lanthipeptide-class-iv	Lactobacillus	RiPPs
	NZ_CP019651.1.region019	NZ_LAWY01000002.region001	8.67362e-18	1	1	1	1	RiPP-like - RiPP-like	RiPP-like	Paenibacillus	RiPPs
	Ga0307803.region001	NASQ01000006.1.region001	0.120664	0.773232	0.916667	0.866007	0.780488	thiopeptide - thiopeptide	thiopeptide	Gilliamella	RiPPs
	NASN01000025.1.region001	NASQ01000006.1.region001	0.0345208	0.93215	1	0.951379	1	thiopeptide - thiopeptide	thiopeptide	Gilliamella	RiPPs
	NASK01000094.1.region001	NAST01000004.1.region001	0.119248	0.775724	0.921053	0.865799	0.813953	thiopeptide - thiopeptide	thiopeptide	Gilliamella	RiPPs
	LZGQ01000001.1.region001	NASS01000008.1.region001	0.0188992	0.962559	1	0.973381	1	thiopeptide - thiopeptide	thiopeptide	Gilliamella	RiPPs
	NZ_ADFW01000001.region016	NZ_LAWY01000028.region001	8.67362e-18	1	1	1	1	RiPP-like - RiPP-like	RiPP-like	Paenibacillus	RiPPs
	NZ_CP019651.1.region013	NZ_CP019659.1.region012	0.113468	0.785938	0.944444	0.865296	0.772727	lanthipeptide-class-i - lanthipeptide-class-i	lanthipeptide-class-i	Paenibacillus	RiPPs
	NZ_CP019651.1.region018	NZ_CP019655.1.region001	0.0384417	0.924594	0.9	0.989519	0.7	RiPP-like - RiPP-like	RiPP-like	Paenibacillus	RiPPs
	NZ_CP019659.1.region012	NZ_LAWY01000035.region001	0.0603096	0.883018	1	0.915761	0.95	lanthipeptide-class-i - lanthipeptide-class-i	lanthipeptide-class-i	Paenibacillus	RiPPs
	LZGI01000020.1.region001	NASP01000016.1.region001	0.0100964	0.979909	1	0.98578	1	thiopeptide - thiopeptide	thiopeptide	Gilliamella	RiPPs
	MCIU01000029.1.region001	NASK01000094.1.region001	0.0614625	0.880853	0.972973	0.925148	0.925	thiopeptide - thiopeptide	thiopeptide	Gilliamella	RiPPs
	NZ_REHK01000007.region001	c00004_NODE_12...region002	0.015502	0.969236	1	0.978166	1	lanthipeptide-class-iii - lanthipeptide-class-iii	lanthipeptide-class-iii	Lactobacillus	RiPPs
	NZ_CH981418.1.region001	NZ_LAWY01000037.region001	0.00185258	0.996298	1	0.997391	1	lanthipeptide-class-ii - lanthipeptide-class-ii	lanthipeptide-class-ii	Paenibacillus	RiPPs
	NZ_CP019687.1.region008	NZ_CP020327.1.region015	0.192085	0.652727	0.8	0.813965	0.6	RiPP-like - RiPP-like	RiPP-like	Paenibacillus	RiPPs
	NZ_CP019655.1.region018	NZ_CP020327.1.region008	0.0192647	0.961842	0.9375	1	0.823529	ranthipeptide - ranthipeptide	ranthipeptide	Paenibacillus	RiPPs
	NZ_CP020327.1.region011	NZ_LAWY01000008.region001	0.00670772	0.98663	1	0.990552	1	RiPP-like - RiPP-like	RiPP-like	Paenibacillus	RiPPs
	NASG01000012.1.region001	NAST01000004.1.region001	0.120063	0.774288	0.921053	0.864651	0.813953	thiopeptide - thiopeptide	thiopeptide	Gilliamella	RiPPs
	JFZX01000014.1.region001	c00003_NODE_18...region001	0.0393913	0.922769	1	0.944813	0.979167	thiopeptide - thiopeptide	thiopeptide	Gilliamella	RiPPs
	NASD01000012.1.region001	NASS01000008.1.region001	0.00659637	0.986851	1	0.990709	1	thiopeptide - thiopeptide	thiopeptide	Gilliamella	RiPPs
	NZ_CP019794.1.region002	NZ_CP020557.1.region016	0.25311	0.557844	0.833333	0.71597	0.521739	RRE-containing.LAP - RRE-containing.LAP	RRE-containing.LAP	Paenibacillus	RiPPs
	NZ_ADFW01000001.region012	NZ_CH981484.1.region001	0.0214351	0.957589	1	0.96981	1	RiPP-like - RiPP-like	RiPP-like	Paenibacillus	RiPPs
	NZ_ADFW01000001.region001	NZ_CP019687.1.region003	8.67362e-18	1	1	1	1	cyclic-lactone-autoinducer - cyclic-lactone-autoinducer	cyclic-lactone-autoinducer	Paenibacillus	RiPPs
	NASR01000009.1.region001	NASU01000005.1.region001	0.0173704	0.965561	1	0.975535	1	thiopeptide - thiopeptide	thiopeptide	Gilliamella	RiPPs
	NZ_FOMN01000001.region001	NZ_REHJ01000008.region001	0.270512	0.532153	0.85	0.684276	0.565217	lanthipeptide-class-iii - lanthipeptide-class-iii	lanthipeptide-class-iii	Lactobacillus	RiPPs
	NZ_ADZY03000095.region001	NZ_CP019794.1.region018	0.252208	0.559193	0.636364	0.795866	0.454545	RiPP-like - RiPP-like	RiPP-like	Paenibacillus	RiPPs
	MCIU01000029.1.region001	NASO01000034.1.region001	0.0726077	0.860056	0.962963	0.913851	0.892857	thiopeptide - thiopeptide	thiopeptide	Gilliamella	RiPPs
	NZ_CP009531.1.region002	NZ_KQ034047.1.region001	0.0976374	0.814258	0.961538	0.879663	0.857143	lanthipeptide-class-i - lanthipeptide-class-i	lanthipeptide-class-i	Lactobacillus	RiPPs
	LZGI01000020.1.region001	NASG01000012.1.region001	0.0182512	0.963831	1	0.974294	1	thiopeptide - thiopeptide	thiopeptide	Gilliamella	RiPPs
	NZ_ADFW01000002.region002	NZ_CP020327.1.region002	0.115202	0.782867	0.944444	0.862853	0.772727	lanthipeptide-class-i - lanthipeptide-class-i	lanthipeptide-class-i	Paenibacillus	RiPPs
	NASP01000016.1.region001	NASV01000038.1.region001	0.0157276	0.968792	1	0.977848	1	thiopeptide - thiopeptide	thiopeptide	Gilliamella	RiPPs
	NZ_CP019651.1.region008	NZ_LAWY01000038.region001	0.11662	0.78036	0.888889	0.884259	0.666667	RiPP-like - RiPP-like	RiPP-like	Paenibacillus	RiPPs
	LZGS01000010.1.region001	LZHQ01000028.1.region001	0.228829	0.594705	0.447368	0.903743	0.425	thiopeptide - thiopeptide	thiopeptide	Gilliamella	RiPPs
	NZ_CP019687.1.region008	NZ_CP019794.1.region018	0.192085	0.652727	0.8	0.813965	0.6	RiPP-like - RiPP-like	RiPP-like	Paenibacillus	RiPPs
	NASD01000012.1.region001	NASW01000003.1.region001	0.120063	0.774288	0.921053	0.864651	0.813953	thiopeptide - thiopeptide	thiopeptide	Gilliamella	RiPPs
	LZGI01000020.1.region001	LZGP01000001.1.region001	0.127359	0.761502	0.939394	0.846869	0.833333	thiopeptide - thiopeptide	thiopeptide	Gilliamella	RiPPs
	NZ_ADZY03000177.region001	NZ_CH981429.1.region001	0.0833654	0.840219	0.923077	0.915561	0.8125	lanthipeptide-class-i - lanthipeptide-class-i	lanthipeptide-class-i	Paenibacillus	RiPPs
	NZ_CP019687.1.region014	NZ_CP020327.1.region007	0.282539	0.51475	0.6	0.767388	0.461538	NRPS-like.sactipeptide - NRPS-like.sactipeptide.ranthipeptide		Paenibacillus	RiPPs
	LZHB01000071.1.region001	LZHD01000105.1.region001	8.67362e-18	1	1	1	1	thiopeptide - thiopeptide	thiopeptide	Gilliamella	RiPPs
	NZ_CP019659.1.region019	NZ_CP020557.1.region009	0.297885	0.492966	0.6	0.746641	0.4	RiPP-like - RiPP-like	RiPP-like	Paenibacillus	RiPPs
	NZ_CP019659.1.region016	NZ_CP020557.1.region006	0.158359	0.708359	1	0.778971	0.857143	RiPP-like - RiPP-like	RiPP-like	Paenibacillus	RiPPs
	MCIU01000029.1.region001	NASF01000033.1.region001	0.0650769	0.874081	0.969697	0.9215	0.914286	thiopeptide - thiopeptide	thiopeptide	Gilliamella	RiPPs
	NZ_CP019655.1.region014	NZ_CP019794.1.region006	0.00796008	0.984143	1	0.988789	1	lanthipeptide-class-ii - lanthipeptide-class-ii	lanthipeptide-class-ii	Paenibacillus	RiPPs
	LZHJ01000042.1.region001	QGLO01000004.1.region002	0.250718	0.561423	0.764706	0.744363	0.666667	thiopeptide - thiopeptide	thiopeptide	Gilliamella	RiPPs
	NAST01000004.1.region001	NASV01000038.1.region001	0.156269	0.711882	0.90625	0.820004	0.777778	thiopeptide - thiopeptide	thiopeptide	Gilliamella	RiPPs
	NASF01000033.1.region001	QGLN01000003.1.region002	0.00930823	0.98147	1	0.98689	1	thiopeptide - thiopeptide	thiopeptide	Gilliamella	RiPPs
	NZ_FOMN01000011.region001	NZ_NPNG01000002.region001	8.67362e-18	1	1	1	1	RiPP-like - RiPP-like	RiPP-like	Lactobacillus	RiPPs
	NZ_CP019655.1.region011	NZ_CP019794.1.region003	0.157487	0.709829	0.949153	0.801018	0.802817	RRE-containing.phosphonate - RRE-containing.phosphonate	RRE-containing.phosphonate	Paenibacillus	RiPPs
	NASE01000001.1.region001	NASS01000008.1.region001	0.00674306	0.986559	1	0.990503	1	thiopeptide - thiopeptide	thiopeptide	Gilliamella	RiPPs
	NZ_AARF01000147.region001	NZ_CP020557.1.region010	0.0774244	0.851146	0.833333	0.963722	0.5	RiPP-like - RiPP-like	RiPP-like	Paenibacillus	RiPPs
	LZGH01000024.1.region001	NASR01000009.1.region001	0.0163432	0.967581	1	0.976981	1	thiopeptide - thiopeptide	thiopeptide	Gilliamella	RiPPs
	NZ_ADFW01000001.region008	NZ_CP019687.1.region011	8.67362e-18	1	1	1	1	cyclic-lactone-autoinducer - cyclic-lactone-autoinducer	cyclic-lactone-autoinducer	Paenibacillus	RiPPs
	NASO01000034.1.region001	NAST01000004.1.region001	0.155061	0.713923	0.892857	0.827493	0.741935	thiopeptide - thiopeptide	thiopeptide	Gilliamella	RiPPs
	NZ_CP019651.1.region009	NZ_CP019687.1.region007	0.16036	0.704996	0.777778	0.870229	0.4	RiPP-like - RiPP-like	RiPP-like	Paenibacillus	RiPPs
	NZ_REHD01000009.region001	NZ_REHG01000007.region001	0.292371	0.500739	0.8	0.674712	0.458333	lanthipeptide-class-iii - lanthipeptide-class-iii	lanthipeptide-class-iii	Lactobacillus	RiPPs
	NZ_REHI01000006.region003	NZ_REHK01000007.region002	0.296363	0.495105	0.666667	0.721085	0.5	RiPP-like - RiPP-like	RiPP-like	Lactobacillus	RiPPs
	LZHJ01000042.1.region001	NASV01000038.1.region001	0.221118	0.606658	0.866667	0.74467	0.75	thiopeptide - thiopeptide	thiopeptide	Gilliamella	RiPPs
	NZ_CP019655.1.region004	NZ_CP020327.1.region001	8.67362e-18	1	1	1	1	cyclic-lactone-autoinducer - cyclic-lactone-autoinducer	cyclic-lactone-autoinducer	Paenibacillus	RiPPs
	NZ_ADZY03000048.region001	NZ_CH981513.1.region001	0.265646	0.539276	0.714286	0.747917	0.333333	RiPP-like - RiPP-like	RiPP-like	Paenibacillus	RiPPs
	NZ_REHB01000008.region001	NZ_REHF01000007.region001	0.292371	0.500739	0.8	0.674712	0.458333	lanthipeptide-class-iii - lanthipeptide-class-iii	lanthipeptide-class-iii	Lactobacillus	RiPPs
	NZ_REHG01000006.region001	NZ_REHK01000006.region001	0.0286556	0.94351	1	0.95964	1	RiPP-like - RiPP-like	RiPP-like	Lactobacillus	RiPPs
	NZ_NPNG01000003.region002	NZ_REHJ01000008.region001	0.270512	0.532153	0.85	0.684276	0.565217	lanthipeptide-class-iii - lanthipeptide-class-iii	lanthipeptide-class-iii	Lactobacillus	RiPPs
	NASF01000033.1.region001	NASH01000023.1.region001	8.67362e-18	1	1	1	1	thiopeptide - thiopeptide	thiopeptide	Gilliamella	RiPPs
	LZGI01000020.1.region001	MCIU01000029.1.region001	0.0405314	0.92058	0.972973	0.954628	0.925	thiopeptide - thiopeptide	thiopeptide	Gilliamella	RiPPs
	NZ_ADZY03000215.region001	NZ_CP019687.1.region007	0.145714	0.729804	0.5	1	0.428571	RiPP-like - RiPP-like	RiPP-like	Paenibacillus	RiPPs
	LZHD01000105.1.region001	c00012_NODE_22...region001	0.00408228	0.991852	1	0.99425	1	thiopeptide - thiopeptide	thiopeptide	Gilliamella	RiPPs
	NZ_ADFW01000001.region015	NZ_CH981470.1.region001	8.67362e-18	1	1	1	1	RiPP-like - RiPP-like	RiPP-like	Paenibacillus	RiPPs
	NZ_CP019651.1.region006	NZ_CP019687.1.region010	0.00226442	0.995476	1	0.996811	1	cyclic-lactone-autoinducer - cyclic-lactone-autoinducer	cyclic-lactone-autoinducer	Paenibacillus	RiPPs
	Ga0307803.region001	LZGI01000020.1.region001	0.121688	0.771432	0.916667	0.864564	0.780488	thiopeptide - thiopeptide	thiopeptide	Gilliamella	RiPPs
	NASQ01000006.1.region001	NASV01000038.1.region001	0.0157276	0.968792	1	0.977848	1	thiopeptide - thiopeptide	thiopeptide	Gilliamella	RiPPs
	NZ_CP019659.1.region003	NZ_CP019794.1.region014	8.67362e-18	1	1	1	1	RiPP-like - RiPP-like	RiPP-like	Paenibacillus	RiPPs
	NZ_CP019659.1.region015	NZ_CP020327.1.region005	8.67362e-18	1	1	1	1	lanthipeptide-class-i - lanthipeptide-class-i	lanthipeptide-class-i	Paenibacillus	RiPPs
	NASE01000001.1.region001	NASW01000003.1.region001	0.11992	0.77454	0.921053	0.864853	0.813953	thiopeptide - thiopeptide	thiopeptide	Gilliamella	RiPPs
	NZ_CP020327.1.region006	NZ_LAWY01000033.region001	0.0111782	0.977768	1	0.984256	1	RiPP-like - RiPP-like	RiPP-like	Paenibacillus	RiPPs
	NASH01000023.1.region001	NASS01000008.1.region001	0.00659637	0.986851	1	0.990709	1	thiopeptide - thiopeptide	thiopeptide	Gilliamella	RiPPs
	NZ_ADFW01000001.region011	NZ_ADZY03000013.region001	0.0323611	0.936325	0.888889	1	0.875	NRPS-like.sactipeptide.ranthipeptide - sactipeptide		Paenibacillus	RiPPs
	NZ_REHB01000006.region001	NZ_REHD01000006.region001	8.67362e-18	1	1	1	1	lanthipeptide-class-iv - lanthipeptide-class-iv	lanthipeptide-class-iv	Lactobacillus	RiPPs
	NZ_CP019651.1.region003	NZ_CP019687.1.region013	8.67362e-18	1	1	1	1	RiPP-like - RiPP-like	RiPP-like	Paenibacillus	RiPPs
	NASP01000016.1.region001	QGLO01000004.1.region002	0.0444661	0.913045	0.969697	0.950529	0.914286	thiopeptide - thiopeptide	thiopeptide	Gilliamella	RiPPs
	NZ_CP019794.1.region006	NZ_CP020327.1.region004	0.186676	0.661495	0.809524	0.814876	0.809524	lanthipeptide-class-ii - lanthipeptide-class-ii	lanthipeptide-class-ii	Paenibacillus	RiPPs
	LZGP01000001.1.region001	NASP01000016.1.region001	0.126208	0.763512	0.939394	0.84849	0.833333	thiopeptide - thiopeptide	thiopeptide	Gilliamella	RiPPs
	Ga0307800.region003	LZHD01000105.1.region001	0.225637	0.599638	0.851064	0.744849	0.722222	thiopeptide - thiopeptide	thiopeptide	Gilliamella	RiPPs
	NZ_AARF01000147.region001	NZ_CP019659.1.region001	0.0774244	0.851146	0.833333	0.963722	0.5	RiPP-like - RiPP-like	RiPP-like	Paenibacillus	RiPPs
	NZ_ADZY03000177.region001	NZ_CP019687.1.region002	0.0493525	0.903731	0.944444	0.954319	0.863636	lanthipeptide-class-i - lanthipeptide-class-i	lanthipeptide-class-i	Paenibacillus	RiPPs
	JFZX01000014.1.region001	LZHJ01000042.1.region001	0.0275783	0.945604	0.970588	0.973137	0.972973	thiopeptide - thiopeptide	thiopeptide	Gilliamella	RiPPs
	NASH01000023.1.region001	NASW01000003.1.region001	0.120063	0.774288	0.921053	0.864651	0.813953	thiopeptide - thiopeptide	thiopeptide	Gilliamella	RiPPs
	LZGH01000024.1.region001	NASN01000025.1.region001	0.0344514	0.932284	1	0.951477	1	thiopeptide - thiopeptide	thiopeptide	Gilliamella	RiPPs
	NASJ01000005.1.region001	QGLN01000003.1.region002	0.00966131	0.980771	1	0.986392	1	thiopeptide - thiopeptide	thiopeptide	Gilliamella	RiPPs
	NZ_CP019655.1.region017	NZ_CP019659.1.region017	8.67362e-18	1	1	1	1	NRPS-like.sactipeptide - NRPS-like.sactipeptide	NRPS-like.sactipeptide	Paenibacillus	RiPPs
	NZ_CP019651.1.region003	NZ_CP019659.1.region016	0.00838368	0.983303	1	0.988192	1	RiPP-like - RiPP-like	RiPP-like	Paenibacillus	RiPPs
	NZ_REHB01000008.region001	NZ_REHC01000008.region001	8.67362e-18	1	1	1	1	lanthipeptide-class-iii - lanthipeptide-class-iii	lanthipeptide-class-iii	Lactobacillus	RiPPs
	NAST01000004.1.region001	QGLO01000004.1.region002	0.114609	0.783917	0.947368	0.861628	0.837209	thiopeptide - thiopeptide	thiopeptide	Gilliamella	RiPPs
	LZGS01000010.1.region001	c00003_NODE_18...region001	0.0827351	0.841375	0.955556	0.902689	0.88	thiopeptide - thiopeptide	thiopeptide	Gilliamella	RiPPs
	NZ_ADZY03000002.region001	NZ_CP020557.1.region009	0.0628514	0.878247	1	0.911477	1	RiPP-like - RiPP-like	RiPP-like	Paenibacillus	RiPPs
	NZ_ADZY03000225.region001	NZ_CH981479.1.region001	0.276097	0.524035	0.666667	0.751389	0.375	RiPP-like - RiPP-like	RiPP-like	Paenibacillus	RiPPs
	NC_023134.1.region009	NZ_CP019655.1.region012	0.220085	0.608268	0.8125	0.769896	0.578947	lanthipeptide-class-i - lanthipeptide-class-i	lanthipeptide-class-i	Paenibacillus	RiPPs
	NZ_CP009531.1.region001	NZ_CP029544.1.region001	0.0961036	0.817029	0.941176	0.890326	0.823529	lanthipeptide-class-iv - lanthipeptide-class-iv	lanthipeptide-class-iv	Lactobacillus	RiPPs
	LZGP01000001.1.region001	NASG01000012.1.region001	0.121621	0.771549	0.939394	0.854951	0.833333	thiopeptide - thiopeptide	thiopeptide	Gilliamella	RiPPs
	NZ_CP020327.1.region019	NZ_CP020557.1.region015	0.267484	0.53658	0.753846	0.725864	0.607595	RRE-containing.phosphonate - RRE-containing.phosphonate	RRE-containing.phosphonate	Paenibacillus	RiPPs
	LZGH01000024.1.region001	NASE01000001.1.region001	0.0081701	0.983727	1	0.988493	1	thiopeptide - thiopeptide	thiopeptide	Gilliamella	RiPPs
	NASQ01000006.1.region001	QGLO01000004.1.region002	0.0429646	0.915917	0.972973	0.951201	0.925	thiopeptide - thiopeptide	thiopeptide	Gilliamella	RiPPs
	LZGI01000020.1.region001	NASQ01000006.1.region001	0.00949228	0.981106	1	0.986631	1	thiopeptide - thiopeptide	thiopeptide	Gilliamella	RiPPs
	Ga0307803.region001	QGLN01000003.1.region002	0.116002	0.781452	0.916667	0.872572	0.780488	thiopeptide - thiopeptide	thiopeptide	Gilliamella	RiPPs
	NASN01000025.1.region001	QGLN01000003.1.region002	0.0341799	0.932809	1	0.951859	1	thiopeptide - thiopeptide	thiopeptide	Gilliamella	RiPPs
	NZ_CP019794.1.region015	NZ_CP020327.1.region001	0.184897	0.664393	0.866667	0.794649	0.823529	cyclic-lactone-autoinducer - cyclic-lactone-autoinducer	cyclic-lactone-autoinducer	Paenibacillus	RiPPs
	LZHJ01000042.1.region001	NASJ01000005.1.region001	0.24899	0.564017	0.764706	0.746797	0.666667	thiopeptide - thiopeptide	thiopeptide	Gilliamella	RiPPs
	NZ_CP019687.1.region015	NZ_CP020557.1.region009	0.0628514	0.878247	1	0.911477	1	RiPP-like - RiPP-like	RiPP-like	Paenibacillus	RiPPs
	NZ_CP019659.1.region019	NZ_CP019794.1.region011	0.0125	0.975156	1	0.982394	1	RiPP-like - RiPP-like	RiPP-like	Paenibacillus	RiPPs
	NZ_CP019659.1.region011	NZ_CP020327.1.region019	8.67362e-18	1	1	1	1	RRE-containing.phosphonate - RRE-containing.phosphonate	RRE-containing.phosphonate	Paenibacillus	RiPPs
	LZHD01000105.1.region001	LZHR01000118.1.region001	0.0153984	0.96944	1	0.978312	1	thiopeptide - thiopeptide	thiopeptide	Gilliamella	RiPPs
	NZ_CP019659.1.region016	NZ_CP019794.1.region008	8.67362e-18	1	1	1	1	RiPP-like - RiPP-like	RiPP-like	Paenibacillus	RiPPs
	NZ_ADFW01000001.region004	NZ_CP019651.1.region009	0.03875	0.924002	0.875	1	0.625	RiPP-like - RiPP-like	RiPP-like	Paenibacillus	RiPPs
	LZHB01000071.1.region001	LZHQ01000028.1.region001	0.186138	0.662371	0.473684	0.952617	0.487179	thiopeptide - thiopeptide	thiopeptide	Gilliamella	RiPPs
	NZ_ADZY03000013.region001	NZ_CP020557.1.region007	0.225754	0.599457	0.777778	0.773195	0.75	NRPS-like.sactipeptide - sactipeptide		Paenibacillus	RiPPs
	NC_023134.1.region001	NZ_CP019651.1.region018	0.22008	0.608275	0.8	0.776583	0.454545	RiPP-like - RiPP-like	RiPP-like	Paenibacillus	RiPPs
	FMWS01000039.1.region001	c00012_NODE_22...region001	0.00625963	0.98752	1	0.991184	1	thiopeptide - thiopeptide	thiopeptide	Gilliamella	RiPPs
	NZ_CP019651.1.region013	NZ_CP019687.1.region002	0.000243234	0.999514	1	0.999657	1	lanthipeptide-class-i - lanthipeptide-class-i	lanthipeptide-class-i	Paenibacillus	RiPPs
	Ga0307800.region003	JFZX01000014.1.region001	0.227507	0.596746	0.851064	0.742401	0.709091	thiopeptide - thiopeptide	thiopeptide	Gilliamella	RiPPs
	LZGI01000020.1.region001	NASU01000005.1.region001	0.0189647	0.96243	1	0.973289	1	thiopeptide - thiopeptide	thiopeptide	Gilliamella	RiPPs
	NZ_ADFW01000001.region013	NZ_CP020557.1.region010	0.0486147	0.905134	0.9	0.975191	0.7	RiPP-like - RiPP-like	RiPP-like	Paenibacillus	RiPPs
	NZ_AARF01000147.region001	NZ_CP019794.1.region012	0.0774244	0.851146	0.833333	0.963722	0.5	RiPP-like - RiPP-like	RiPP-like	Paenibacillus	RiPPs
	NZ_ADZY03000002.region001	NZ_CH981484.1.region001	0.0214351	0.957589	1	0.96981	1	RiPP-like - RiPP-like	RiPP-like	Paenibacillus	RiPPs
	NZ_CP019655.1.region014	NZ_CP020327.1.region004	0.178716	0.674507	0.809524	0.826087	0.809524	lanthipeptide-class-ii - lanthipeptide-class-ii	lanthipeptide-class-ii	Paenibacillus	RiPPs
	NZ_ADFW01000001.region016	NZ_CP019687.1.region019	0.152381	0.718458	0.833333	0.857143	0.571429	RiPP-like - RiPP-like	RiPP-like	Paenibacillus	RiPPs
	NZ_CP019651.1.region005	NZ_CP019687.1.region011	0.0171731	0.965949	1	0.975813	1	cyclic-lactone-autoinducer - cyclic-lactone-autoinducer	cyclic-lactone-autoinducer	Paenibacillus	RiPPs
	NZ_ADFW01000001.region001	NZ_CP019651.1.region012	8.67362e-18	1	1	1	1	cyclic-lactone-autoinducer - cyclic-lactone-autoinducer	cyclic-lactone-autoinducer	Paenibacillus	RiPPs
	NASS01000008.1.region001	NAST01000004.1.region001	0.12048	0.773555	0.921053	0.864064	0.813953	thiopeptide - thiopeptide	thiopeptide	Gilliamella	RiPPs
	NZ_CP019659.1.region016	NZ_LAWY01000033.region001	0.0111782	0.977768	1	0.984256	1	RiPP-like - RiPP-like	RiPP-like	Paenibacillus	RiPPs
	NZ_CP019651.1.region016	NZ_CP019659.1.region002	0.00644898	0.987144	1	0.990917	1	RiPP-like - RiPP-like	RiPP-like	Paenibacillus	RiPPs
	NZ_CP009531.1.region001	c00011_NODE_28...region001	0.0036721	0.992669	1	0.994828	1	lanthipeptide-class-iv - lanthipeptide-class-iv	lanthipeptide-class-iv	Lactobacillus	RiPPs
	NZ_AARF01000134.region001	NZ_CP019651.1.region001	0.219792	0.608725	0.733333	0.8	0.6875	RRE-containing - RRE-containing.NRPS-like.sactipeptide		Paenibacillus	RiPPs
	NZ_ADFW01000001.region016	NZ_ADZY03000048.region001	0.0414286	0.918859	0.857143	1	0.857143	RiPP-like - RiPP-like	RiPP-like	Paenibacillus	RiPPs
	LZGP01000001.1.region001	MCIU01000029.1.region001	0.104222	0.802418	0.969697	0.866366	0.914286	thiopeptide - thiopeptide	thiopeptide	Gilliamella	RiPPs
	NASK01000094.1.region001	NASP01000016.1.region001	0.017721	0.964872	1	0.975041	1	thiopeptide - thiopeptide	thiopeptide	Gilliamella	RiPPs
	NZ_REHF01000006.region001	NZ_REHI01000006.region001	0.245737	0.568913	0.8	0.735582	0.8	RiPP-like - RiPP-like	RiPP-like	Lactobacillus	RiPPs
	LZGQ01000001.1.region001	NASO01000034.1.region001	0.0143995	0.971408	1	0.979719	1	thiopeptide - thiopeptide	thiopeptide	Gilliamella	RiPPs
	NASF01000033.1.region001	NASR01000009.1.region001	0.0189161	0.962526	1	0.973358	1	thiopeptide - thiopeptide	thiopeptide	Gilliamella	RiPPs
	MCIU01000029.1.region001	NAST01000004.1.region001	0.114935	0.78334	0.947368	0.861169	0.837209	thiopeptide - thiopeptide	thiopeptide	Gilliamella	RiPPs
	NZ_ADZY03000275.region001	NZ_CP019687.1.region018	0.000941439	0.998118	1	0.998674	1	RiPP-like - RiPP-like	RiPP-like	Paenibacillus	RiPPs
	LZGP01000001.1.region001	NASU01000005.1.region001	0.121859	0.771132	0.939394	0.854617	0.833333	thiopeptide - thiopeptide	thiopeptide	Gilliamella	RiPPs
	NASG01000012.1.region001	NASP01000016.1.region001	0.0189161	0.962526	1	0.973358	1	thiopeptide - thiopeptide	thiopeptide	Gilliamella	RiPPs
	NASD01000012.1.region001	NASO01000034.1.region001	0.0209079	0.958621	1	0.970552	1	thiopeptide - thiopeptide	thiopeptide	Gilliamella	RiPPs
	NZ_CP019655.1.region002	NZ_CP019687.1.region018	0.00644898	0.987144	1	0.990917	1	RiPP-like - RiPP-like	RiPP-like	Paenibacillus	RiPPs
	LZHJ01000042.1.region001	NASW01000003.1.region001	0.291978	0.501296	0.705882	0.711426	0.526316	thiopeptide - thiopeptide	thiopeptide	Gilliamella	RiPPs
	Ga0307803.region001	NASD01000012.1.region001	0.116308	0.780912	0.916667	0.872142	0.780488	thiopeptide - thiopeptide	thiopeptide	Gilliamella	RiPPs
	NZ_ADFW01000001.region005	NZ_LAWY01000038.region001	0.11662	0.78036	0.888889	0.884259	0.666667	RiPP-like - RiPP-like	RiPP-like	Paenibacillus	RiPPs
	LZGQ01000001.1.region001	NASF01000033.1.region001	0.0184697	0.963402	1	0.973986	1	thiopeptide - thiopeptide	thiopeptide	Gilliamella	RiPPs
	LZGH01000024.1.region001	QGLO01000004.1.region002	0.0451074	0.91182	0.972973	0.948183	0.925	thiopeptide - thiopeptide	thiopeptide	Gilliamella	RiPPs
	NZ_ADFW01000001.region001	NZ_LAWY01000006.region001	0.0577998	0.887741	0.933333	0.947368	0.823529	cyclic-lactone-autoinducer - cyclic-lactone-autoinducer	cyclic-lactone-autoinducer	Paenibacillus	RiPPs
	NZ_ADFW01000001.region008	NZ_LAWY01000078.region001	8.67362e-18	1	1	1	1	cyclic-lactone-autoinducer - cyclic-lactone-autoinducer	cyclic-lactone-autoinducer	Paenibacillus	RiPPs
	NASR01000009.1.region001	QGLN01000003.1.region002	0.0174598	0.965385	1	0.975409	1	thiopeptide - thiopeptide	thiopeptide	Gilliamella	RiPPs
	NASP01000016.1.region001	NASS01000008.1.region001	0.0187696	0.962813	1	0.973564	1	thiopeptide - thiopeptide	thiopeptide	Gilliamella	RiPPs
	NZ_CP020327.1.region010	NZ_CP020557.1.region010	0.00959397	0.980904	1	0.986487	1	RiPP-like - RiPP-like	RiPP-like	Paenibacillus	RiPPs
	NZ_ADZY03000317.region001	NZ_CH981416.1.region001	0.268036	0.535772	0.35	0.887978	0.35	cyclic-lactone-autoinducer - cyclic-lactone-autoinducer	cyclic-lactone-autoinducer	Paenibacillus	RiPPs
	LZGS01000010.1.region001	LZHJ01000042.1.region001	0.089184	0.829586	0.911765	0.912075	0.794872	thiopeptide - thiopeptide	thiopeptide	Gilliamella	RiPPs
	NZ_ADZY03000225.region001	NZ_CP019687.1.region013	0.276097	0.524035	0.666667	0.751389	0.375	RiPP-like - RiPP-like	RiPP-like	Paenibacillus	RiPPs
	LZGH01000024.1.region001	NASV01000038.1.region001	0.0257559	0.949152	1	0.963724	1	thiopeptide - thiopeptide	thiopeptide	Gilliamella	RiPPs
	NZ_REHD01000009.region001	NZ_REHK01000007.region001	0.293393	0.499294	0.8	0.673273	0.458333	lanthipeptide-class-iii - lanthipeptide-class-iii	lanthipeptide-class-iii	Lactobacillus	RiPPs
	NZ_CP019651.1.region016	NZ_CP019794.1.region013	0.0741889	0.857126	0.857143	0.957883	0.571429	RiPP-like - RiPP-like	RiPP-like	Paenibacillus	RiPPs
	NZ_AARF01000161.region001	NZ_LAWY01000038.region001	0.203824	0.633896	0.5	0.918155	0.428571	RiPP-like - RiPP-like	RiPP-like	Paenibacillus	RiPPs
	Ga0307803.region001	NASH01000023.1.region001	0.116308	0.780912	0.916667	0.872142	0.780488	thiopeptide - thiopeptide	thiopeptide	Gilliamella	RiPPs
	NASD01000012.1.region001	NASF01000033.1.region001	8.67362e-18	1	1	1	1	thiopeptide - thiopeptide	thiopeptide	Gilliamella	RiPPs
	NZ_CP019651.1.region008	NZ_CP019687.1.region008	8.67362e-18	1	1	1	1	RiPP-like - RiPP-like	RiPP-like	Paenibacillus	RiPPs
	NZ_REHB01000008.region001	NZ_REHJ01000008.region001	0.0171145	0.966064	0.952381	0.996595	0.863636	lanthipeptide-class-iii - lanthipeptide-class-iii	lanthipeptide-class-iii	Lactobacillus	RiPPs
	NZ_AARF01000147.region001	NZ_LAWY01000017.region001	0.0145563	0.971099	1	0.979498	1	RiPP-like - RiPP-like	RiPP-like	Paenibacillus	RiPPs
	LZGQ01000001.1.region001	NASK01000094.1.region001	0.0172462	0.965805	1	0.97571	1	thiopeptide - thiopeptide	thiopeptide	Gilliamella	RiPPs
	FMWS01000039.1.region001	LZHR01000118.1.region001	0.0160369	0.968183	1	0.977413	1	thiopeptide - thiopeptide	thiopeptide	Gilliamella	RiPPs
	NASF01000033.1.region001	NASN01000025.1.region001	0.0333134	0.934483	1	0.95308	1	thiopeptide - thiopeptide	thiopeptide	Gilliamella	RiPPs
	NZ_CH981484.1.region001	NZ_CP019687.1.region015	0.0214351	0.957589	1	0.96981	1	RiPP-like - RiPP-like	RiPP-like	Paenibacillus	RiPPs
	NZ_ADFW01000001.region011	NZ_CP019651.1.region001	0.0548032	0.893397	0.9375	0.949808	0.833333	NRPS-like.sactipeptide.ranthipeptide - RRE-containing		Paenibacillus	RiPPs
	LZHJ01000042.1.region001	LZHQ01000028.1.region001	0.245795	0.568825	0.5625	0.83232	0.575758	thiopeptide - thiopeptide	thiopeptide	Gilliamella	RiPPs
	Ga0307803.region001	LZGQ01000001.1.region001	0.12123	0.772237	0.916667	0.865209	0.780488	thiopeptide - thiopeptide	thiopeptide	Gilliamella	RiPPs
	NZ_CP019655.1.region015	NZ_CP019794.1.region007	0.213936	0.617896	0.952381	0.719808	0.833333	lanthipeptide-class-i - lanthipeptide-class-i	lanthipeptide-class-i	Paenibacillus	RiPPs
	NZ_CP019794.1.region018	NZ_CP020327.1.region015	8.67362e-18	1	1	1	1	RiPP-like - RiPP-like	RiPP-like	Paenibacillus	RiPPs
	NASJ01000005.1.region001	NASR01000009.1.region001	0.0177261	0.964862	1	0.975034	1	thiopeptide - thiopeptide	thiopeptide	Gilliamella	RiPPs
	NASP01000016.1.region001	NASW01000003.1.region001	0.129052	0.75855	0.911765	0.855999	0.789474	thiopeptide - thiopeptide	thiopeptide	Gilliamella	RiPPs
	LZGP01000001.1.region001	NASQ01000006.1.region001	0.126208	0.763512	0.939394	0.84849	0.833333	thiopeptide - thiopeptide	thiopeptide	Gilliamella	RiPPs
	LZHB01000071.1.region001	c00003_NODE_18...region001	0.00707471	0.985901	1	0.990036	1	thiopeptide - thiopeptide	thiopeptide	Gilliamella	RiPPs
	LZGR01000019.1.region001	LZHD01000105.1.region001	0.0858511	0.835668	0.955556	0.898301	0.88	thiopeptide - thiopeptide	thiopeptide	Gilliamella	RiPPs
	NZ_ADZY03000225.region001	NZ_CP019659.1.region016	0.283396	0.513522	0.666667	0.741109	0.375	RiPP-like - RiPP-like	RiPP-like	Paenibacillus	RiPPs
	NASE01000001.1.region001	NASO01000034.1.region001	0.0209079	0.958621	1	0.970552	1	thiopeptide - thiopeptide	thiopeptide	Gilliamella	RiPPs
	NASD01000012.1.region001	NASK01000094.1.region001	0.00360921	0.992795	1	0.994917	1	thiopeptide - thiopeptide	thiopeptide	Gilliamella	RiPPs
	NZ_ADFW01000001.region009	NZ_CP019687.1.region012	0.0437464	0.914421	1	0.939056	0.952381	lanthipeptide-class-ii - lanthipeptide-class-ii	lanthipeptide-class-ii	Paenibacillus	RiPPs
	NASO01000034.1.region001	NASP01000016.1.region001	8.67362e-18	1	1	1	1	thiopeptide - thiopeptide	thiopeptide	Gilliamella	RiPPs
	LZHJ01000042.1.region001	NASS01000008.1.region001	0.249971	0.562544	0.764706	0.745415	0.666667	thiopeptide - thiopeptide	thiopeptide	Gilliamella	RiPPs
	NC_023134.1.region011	NZ_CP019655.1.region002	0.00503882	0.989948	1	0.992903	1	RiPP-like - RiPP-like	RiPP-like	Paenibacillus	RiPPs
	NZ_REHG01000007.region001	NZ_REHK01000007.region001	0.00919912	0.981686	1	0.987043	1	lanthipeptide-class-iii - lanthipeptide-class-iii	lanthipeptide-class-iii	Lactobacillus	RiPPs
	NZ_CP020327.1.region002	NZ_CP020557.1.region003	0.0974572	0.814584	1	0.863441	0.95	lanthipeptide-class-i - lanthipeptide-class-i	lanthipeptide-class-i	Paenibacillus	RiPPs
	NZ_CP019659.1.region019	NZ_CP020327.1.region009	0.0125	0.975156	1	0.982394	1	RiPP-like - RiPP-like	RiPP-like	Paenibacillus	RiPPs
	NZ_NPNG01000003.region002	NZ_REHG01000007.region001	0.0178394	0.96464	1	0.974874	1	lanthipeptide-class-iii - lanthipeptide-class-iii	lanthipeptide-class-iii	Lactobacillus	RiPPs
	NZ_CP019659.1.region003	NZ_CP020327.1.region012	8.67362e-18	1	1	1	1	RiPP-like - RiPP-like	RiPP-like	Paenibacillus	RiPPs
	NZ_CP019651.1.region016	NZ_CP020557.1.region012	0.004405	0.991209	1	0.993796	1	RiPP-like - RiPP-like	RiPP-like	Paenibacillus	RiPPs
	NZ_CP019659.1.region016	NZ_CP020327.1.region006	8.67362e-18	1	1	1	1	RiPP-like - RiPP-like	RiPP-like	Paenibacillus	RiPPs
	NASQ01000006.1.region001	NASS01000008.1.region001	0.0174707	0.965364	1	0.975393	1	thiopeptide - thiopeptide	thiopeptide	Gilliamella	RiPPs
	NZ_CP019655.1.region012	NZ_LAWY01000035.region001	0.0603096	0.883018	1	0.915761	0.95	lanthipeptide-class-i - lanthipeptide-class-i	lanthipeptide-class-i	Paenibacillus	RiPPs
	NZ_ADFW01000001.region013	NZ_CP019794.1.region012	0.0471713	0.907883	0.9	0.977224	0.7	RiPP-like - RiPP-like	RiPP-like	Paenibacillus	RiPPs
	NZ_CP019651.1.region004	NZ_LAWY01000037.region001	0.10923	0.79347	0.857143	0.9066	0.708333	lanthipeptide-class-ii - lanthipeptide-class-ii	lanthipeptide-class-ii	Paenibacillus	RiPPs
	NASN01000025.1.region001	NASR01000009.1.region001	0.0345208	0.93215	1	0.951379	1	thiopeptide - thiopeptide	thiopeptide	Gilliamella	RiPPs
	NAST01000004.1.region001	NASW01000003.1.region001	8.67362e-18	1	1	1	1	thiopeptide - thiopeptide	thiopeptide	Gilliamella	RiPPs
	NZ_REHC01000008.region001	NZ_REHE01000007.region001	0.292371	0.500739	0.8	0.674712	0.458333	lanthipeptide-class-iii - lanthipeptide-class-iii	lanthipeptide-class-iii	Lactobacillus	RiPPs
	NZ_REHE01000007.region001	NZ_REHI01000006.region002	0.00931331	0.98146	1	0.986883	1	lanthipeptide-class-iii - lanthipeptide-class-iii	lanthipeptide-class-iii	Lactobacillus	RiPPs
	NASU01000005.1.region001	QGLN01000003.1.region002	0.00908818	0.981906	1	0.9872	1	thiopeptide - thiopeptide	thiopeptide	Gilliamella	RiPPs
	NASE01000001.1.region001	NASF01000033.1.region001	0.000167651	0.999665	1	0.999764	1	thiopeptide - thiopeptide	thiopeptide	Gilliamella	RiPPs
	NZ_AARF01000147.region001	NZ_CP020327.1.region010	0.0774244	0.851146	0.833333	0.963722	0.5	RiPP-like - RiPP-like	RiPP-like	Paenibacillus	RiPPs
	NASH01000023.1.region001	NASO01000034.1.region001	0.0209079	0.958621	1	0.970552	1	thiopeptide - thiopeptide	thiopeptide	Gilliamella	RiPPs
	NZ_ADFW01000002.region002	NZ_ADZY03000177.region001	0.0191574	0.962052	0.944444	0.996848	0.863636	lanthipeptide-class-i - lanthipeptide-class-i	lanthipeptide-class-i	Paenibacillus	RiPPs
	NC_023134.1.region011	NZ_LAWY01000008.region001	0.00218639	0.995632	1	0.996921	1	RiPP-like - RiPP-like	RiPP-like	Paenibacillus	RiPPs
	NZ_ADFW01000001.region013	NZ_CP019659.1.region001	0.0384417	0.924594	0.9	0.989519	0.7	RiPP-like - RiPP-like	RiPP-like	Paenibacillus	RiPPs
	NZ_ADZY03000275.region001	NZ_CH981470.1.region001	0.00107593	0.997849	1	0.998485	1	RiPP-like - RiPP-like	RiPP-like	Paenibacillus	RiPPs
	NZ_ADZY03000108.region001	NZ_CP019687.1.region014	0.025641	0.949375	0.916667	1	0.769231	NRPS-like.sactipeptide.ranthipeptide - RRE-containing		Paenibacillus	RiPPs
	FMWS01000039.1.region001	LZGS01000010.1.region001	0.126837	0.762413	0.939394	0.846822	0.888889	thiopeptide - thiopeptide	thiopeptide	Gilliamella	RiPPs
	NC_023134.1.region001	NZ_ADZY03000323.region001	0.22008	0.608275	0.8	0.776583	0.454545	RiPP-like - RiPP-like	RiPP-like	Paenibacillus	RiPPs
	NASQ01000006.1.region001	NASW01000003.1.region001	0.122039	0.770816	0.921053	0.861869	0.813953	thiopeptide - thiopeptide	thiopeptide	Gilliamella	RiPPs
	NASJ01000005.1.region001	NASN01000025.1.region001	0.0331301	0.934837	1	0.953338	1	thiopeptide - thiopeptide	thiopeptide	Gilliamella	RiPPs
	NZ_CH981486.1.region001	NZ_CP020557.1.region011	0.196344	0.645863	0.333333	0.998288	0.153846	RiPP-like - RiPP-like	RiPP-like	Paenibacillus	RiPPs
	NZ_REHC01000008.region001	NZ_REHI01000006.region002	0.293043	0.499788	0.8	0.673765	0.458333	lanthipeptide-class-iii - lanthipeptide-class-iii	lanthipeptide-class-iii	Lactobacillus	RiPPs
	NZ_ADFW01000001.region009	NZ_CP019651.1.region004	8.67362e-18	1	1	1	1	lanthipeptide-class-ii - lanthipeptide-class-ii	lanthipeptide-class-ii	Paenibacillus	RiPPs
	NC_023134.1.region009	NZ_CP020327.1.region002	0.220085	0.608268	0.8125	0.769896	0.578947	lanthipeptide-class-i - lanthipeptide-class-i	lanthipeptide-class-i	Paenibacillus	RiPPs
	NASE01000001.1.region001	NASK01000094.1.region001	0.00346251	0.993087	1	0.995123	1	thiopeptide - thiopeptide	thiopeptide	Gilliamella	RiPPs
	LZGH01000024.1.region001	NASJ01000005.1.region001	0.0081701	0.983727	1	0.988493	1	thiopeptide - thiopeptide	thiopeptide	Gilliamella	RiPPs
	NZ_CP019655.1.region018	NZ_CP019659.1.region018	0.0192647	0.961842	0.9375	1	0.823529	ranthipeptide - ranthipeptide	ranthipeptide	Paenibacillus	RiPPs
	NC_023134.1.region010	NZ_CH981416.1.region001	0.190172	0.655822	0.444444	0.959069	0.444444	cyclic-lactone-autoinducer - cyclic-lactone-autoinducer	cyclic-lactone-autoinducer	Paenibacillus	RiPPs
	NZ_CP019659.1.region007	NZ_CP020327.1.region015	8.67362e-18	1	1	1	1	RiPP-like - RiPP-like	RiPP-like	Paenibacillus	RiPPs
	NZ_REHG01000007.region001	NZ_REHH01000007.region001	0.0923627	0.823806	0.923077	0.901374	0.92	lanthipeptide-class-iii - lanthipeptide-class-iii	lanthipeptide-class-iii	Lactobacillus	RiPPs
	Ga0307800.region003	c00003_NODE_18...region001	0.225319	0.600131	0.851064	0.745297	0.722222	thiopeptide - thiopeptide	thiopeptide	Gilliamella	RiPPs
	NZ_AARF01000134.region001	NZ_CP019651.1.region002	0.00139466	0.997213	1	0.998036	1	NRPS-like.sactipeptide - RRE-containing.NRPS-like.sactipeptide		Paenibacillus	RiPPs
	NZ_CP009531.1.region002	NZ_CP029544.1.region002	0.0228568	0.954809	0.961538	0.984484	0.892857	lanthipeptide-class-i - lanthipeptide-class-i	lanthipeptide-class-i	Lactobacillus	RiPPs
	c00001_NZ_JAAE...region001	c00003_NZ_JAAE...region001	0.0497453	0.902984	1	0.929936	1	cyclic-lactone-autoinducer - cyclic-lactone-autoinducer	cyclic-lactone-autoinducer	Lactobacillus	RiPPs
	NZ_CP020327.1.region001	NZ_CP020557.1.region014	0.276834	0.522969	0.75	0.712826	0.705882	cyclic-lactone-autoinducer - cyclic-lactone-autoinducer	cyclic-lactone-autoinducer	Paenibacillus	RiPPs
	NZ_CP020327.1.region010	NZ_LAWY01000017.region001	0.108698	0.79442	0.9	0.890567	0.7	RiPP-like - RiPP-like	RiPP-like	Paenibacillus	RiPPs
	Ga0307803.region001	NASN01000025.1.region001	0.128003	0.760378	0.9	0.862879	0.735294	thiopeptide - thiopeptide	thiopeptide	Gilliamella	RiPPs
	NZ_ADFW01000001.region012	NZ_CP019687.1.region015	8.67362e-18	1	1	1	1	RiPP-like - RiPP-like	RiPP-like	Paenibacillus	RiPPs
	NZ_CP019655.1.region016	NZ_CP020557.1.region006	0.158359	0.708359	1	0.778971	0.857143	RiPP-like - RiPP-like	RiPP-like	Paenibacillus	RiPPs
	NZ_CP019651.1.region005	NZ_LAWY01000078.region001	8.67362e-18	1	1	1	1	cyclic-lactone-autoinducer - cyclic-lactone-autoinducer	cyclic-lactone-autoinducer	Paenibacillus	RiPPs
	NZ_ADFW01000002.region002	NZ_CP019659.1.region012	0.115202	0.782867	0.944444	0.862853	0.772727	lanthipeptide-class-i - lanthipeptide-class-i	lanthipeptide-class-i	Paenibacillus	RiPPs
	NZ_CP019651.1.region012	NZ_CP019687.1.region003	8.67362e-18	1	1	1	1	cyclic-lactone-autoinducer - cyclic-lactone-autoinducer	cyclic-lactone-autoinducer	Paenibacillus	RiPPs
	NZ_CH981470.1.region001	NZ_CP019655.1.region002	0.00649587	0.98705	1	0.990851	1	RiPP-like - RiPP-like	RiPP-like	Paenibacillus	RiPPs
	NZ_CH981429.1.region001	NZ_CP019651.1.region013	0.0397934	0.921997	0.923077	0.97693	0.8125	lanthipeptide-class-i - lanthipeptide-class-i	lanthipeptide-class-i	Paenibacillus	RiPPs
	NZ_CP019794.1.region011	NZ_CP020557.1.region009	0.297885	0.492966	0.6	0.746641	0.4	RiPP-like - RiPP-like	RiPP-like	Paenibacillus	RiPPs
	NZ_ADZY03000108.region001	NZ_LAWY01000009.region001	8.67362e-18	1	1	1	1	RRE-containing - RRE-containing.NRPS-like.sactipeptide		Paenibacillus	RiPPs
	NASH01000023.1.region001	NASK01000094.1.region001	0.00360921	0.992795	1	0.994917	1	thiopeptide - thiopeptide	thiopeptide	Gilliamella	RiPPs
	NZ_CH981479.1.region001	NZ_CP020557.1.region006	0.152909	0.717562	1	0.786647	0.857143	RiPP-like - RiPP-like	RiPP-like	Paenibacillus	RiPPs
	NZ_ADFW01000001.region012	NZ_ADZY03000002.region001	8.67362e-18	1	1	1	1	RiPP-like - RiPP-like	RiPP-like	Paenibacillus	RiPPs
	NZ_REHE01000007.region001	c00004_NODE_12...region002	0.0179332	0.964455	1	0.974742	1	lanthipeptide-class-iii - lanthipeptide-class-iii	lanthipeptide-class-iii	Lactobacillus	RiPPs
	LZHJ01000042.1.region001	c00003_NODE_18...region001	0.0655654	0.873168	0.970588	0.920015	0.945946	thiopeptide - thiopeptide	thiopeptide	Gilliamella	RiPPs
	NZ_KQ034026.1.region001	NZ_KQ034055.1.region001	8.67362e-18	1	1	1	1	lanthipeptide-class-i - lanthipeptide-class-i	lanthipeptide-class-i	Lactobacillus	RiPPs
	NZ_CP019659.1.region007	NZ_CP019794.1.region018	8.67362e-18	1	1	1	1	RiPP-like - RiPP-like	RiPP-like	Paenibacillus	RiPPs
	NZ_ADFW01000001.region013	NZ_LAWY01000017.region001	8.67362e-18	1	1	1	1	RiPP-like - RiPP-like	RiPP-like	Paenibacillus	RiPPs
	JFZX01000014.1.region001	c00012_NODE_22...region001	0.0382762	0.924913	1	0.946383	0.979167	thiopeptide - thiopeptide	thiopeptide	Gilliamella	RiPPs
	NZ_CP019659.1.region004	NZ_CP019794.1.region015	0.114372	0.784337	0.866667	0.893981	0.823529	cyclic-lactone-autoinducer - cyclic-lactone-autoinducer	cyclic-lactone-autoinducer	Paenibacillus	RiPPs
	NZ_CP019687.1.region003	NZ_LAWY01000006.region001	0.0577998	0.887741	0.933333	0.947368	0.823529	cyclic-lactone-autoinducer - cyclic-lactone-autoinducer	cyclic-lactone-autoinducer	Paenibacillus	RiPPs
	NASG01000012.1.region001	NASQ01000006.1.region001	0.0175794	0.96515	1	0.97524	1	thiopeptide - thiopeptide	thiopeptide	Gilliamella	RiPPs
	NZ_ADFW01000002.region002	NZ_CH981429.1.region001	0.0858496	0.835671	0.923077	0.912062	0.8125	lanthipeptide-class-i - lanthipeptide-class-i	lanthipeptide-class-i	Paenibacillus	RiPPs
	NZ_CP019651.1.region016	NZ_CP020327.1.region011	0.00644898	0.987144	1	0.990917	1	RiPP-like - RiPP-like	RiPP-like	Paenibacillus	RiPPs
	Ga0307803.region001	NASR01000009.1.region001	0.120664	0.773232	0.916667	0.866007	0.780488	thiopeptide - thiopeptide	thiopeptide	Gilliamella	RiPPs
	NZ_ADFW01000001.region004	NZ_LAWY01000004.region001	0.0682222	0.86821	0.777778	1	0.4	RiPP-like - RiPP-like	RiPP-like	Paenibacillus	RiPPs
	NASK01000094.1.region001	NASU01000005.1.region001	0.0077839	0.984493	1	0.989037	1	thiopeptide - thiopeptide	thiopeptide	Gilliamella	RiPPs
	LZGQ01000001.1.region001	NAST01000004.1.region001	0.121376	0.77198	0.921053	0.862802	0.813953	thiopeptide - thiopeptide	thiopeptide	Gilliamella	RiPPs
	LZHB01000071.1.region001	LZHJ01000042.1.region001	0.049473	0.903502	0.970588	0.94268	0.945946	thiopeptide - thiopeptide	thiopeptide	Gilliamella	RiPPs
	c00002_NZ_JAAE...region001	c00003_NZ_JAAE...region001	0.0999658	0.810062	1	0.860209	0.928571	cyclic-lactone-autoinducer - cyclic-lactone-autoinducer	cyclic-lactone-autoinducer	Lactobacillus	RiPPs
	NZ_CP019659.1.region012	NZ_CP020557.1.region003	0.0974572	0.814584	1	0.863441	0.95	lanthipeptide-class-i - lanthipeptide-class-i	lanthipeptide-class-i	Paenibacillus	RiPPs
	NZ_CP019687.1.region014	NZ_LAWY01000009.region001	0.0389837	0.923552	0.985714	0.951607	0.9375	NRPS-like.sactipeptide.ranthipeptide - RRE-containing.NRPS-like.sactipeptide		Paenibacillus	RiPPs
	NASF01000033.1.region001	NASV01000038.1.region001	0.0243324	0.951927	1	0.965729	1	thiopeptide - thiopeptide	thiopeptide	Gilliamella	RiPPs
	NZ_CH981470.1.region001	NZ_LAWY01000008.region001	0.00029571	0.999409	1	0.999583	1	RiPP-like - RiPP-like	RiPP-like	Paenibacillus	RiPPs
	NZ_CP019655.1.region003	NZ_CP019794.1.region014	8.67362e-18	1	1	1	1	RiPP-like - RiPP-like	RiPP-like	Paenibacillus	RiPPs
	NZ_REHC01000008.region001	c00004_NODE_12...region002	0.291825	0.501512	0.8	0.675481	0.458333	lanthipeptide-class-iii - lanthipeptide-class-iii	lanthipeptide-class-iii	Lactobacillus	RiPPs
	NZ_CP019794.1.region010	NZ_CP020327.1.region008	0.00662815	0.986788	1	0.990665	1	ranthipeptide - ranthipeptide	ranthipeptide	Paenibacillus	RiPPs
	NZ_REHE01000006.region001	NZ_REHG01000006.region001	8.67362e-18	1	1	1	1	RiPP-like - RiPP-like	RiPP-like	Lactobacillus	RiPPs
	NC_023134.1.region002	NZ_AARF01000134.region001	0.168306	0.691716	0.878788	0.815905	0.634146	NRPS-like.sactipeptide - RRE-containing.NRPS-like.sactipeptide		Paenibacillus	RiPPs
	NZ_REHJ01000008.region001	NZ_REHK01000007.region001	0.296335	0.495145	0.85	0.647906	0.565217	lanthipeptide-class-iii - lanthipeptide-class-iii	lanthipeptide-class-iii	Lactobacillus	RiPPs
	NZ_REHE01000006.region001	NZ_REHF01000006.region001	8.67362e-18	1	1	1	1	RiPP-like - RiPP-like	RiPP-like	Lactobacillus	RiPPs
	NASG01000012.1.region001	NASU01000005.1.region001	0.00649608	0.98705	1	0.990851	1	thiopeptide - thiopeptide	thiopeptide	Gilliamella	RiPPs
	NZ_CP019655.1.region003	NZ_CP019659.1.region003	8.67362e-18	1	1	1	1	RiPP-like - RiPP-like	RiPP-like	Paenibacillus	RiPPs
	NASD01000012.1.region001	NAST01000004.1.region001	0.120063	0.774288	0.921053	0.864651	0.813953	thiopeptide - thiopeptide	thiopeptide	Gilliamella	RiPPs
	LZGI01000020.1.region001	QGLN01000003.1.region002	0.0175932	0.965123	1	0.975221	1	thiopeptide - thiopeptide	thiopeptide	Gilliamella	RiPPs
	LZGH01000024.1.region001	NASW01000003.1.region001	0.119196	0.775817	0.921053	0.865874	0.813953	thiopeptide - thiopeptide	thiopeptide	Gilliamella	RiPPs
	NZ_ADFW01000001.region010	NZ_CP020557.1.region006	0.15143	0.720071	1	0.78873	0.857143	RiPP-like - RiPP-like	RiPP-like	Paenibacillus	RiPPs
	NZ_FOMN01000001.region001	NZ_REHK01000007.region001	0.0154082	0.969421	1	0.978298	1	lanthipeptide-class-iii - lanthipeptide-class-iii	lanthipeptide-class-iii	Lactobacillus	RiPPs
	NZ_REHF01000007.region001	NZ_REHI01000006.region002	0.00931331	0.98146	1	0.986883	1	lanthipeptide-class-iii - lanthipeptide-class-iii	lanthipeptide-class-iii	Lactobacillus	RiPPs
	NZ_ADZY03000095.region001	NZ_LAWY01000038.region001	8.67362e-18	1	1	1	1	RiPP-like - RiPP-like	RiPP-like	Paenibacillus	RiPPs
	NZ_REHC01000008.region002	NZ_REHD01000010.region001	0.00334118	0.993329	1	0.995294	1	RiPP-like - RiPP-like	RiPP-like	Lactobacillus	RiPPs
	NZ_CH981479.1.region001	NZ_CP019655.1.region016	0.00986284	0.980372	1	0.986109	1	RiPP-like - RiPP-like	RiPP-like	Paenibacillus	RiPPs
	NZ_CP019659.1.region004	NZ_CP020557.1.region014	0.276834	0.522969	0.75	0.712826	0.705882	cyclic-lactone-autoinducer - cyclic-lactone-autoinducer	cyclic-lactone-autoinducer	Paenibacillus	RiPPs
	MCIU01000029.1.region001	NASP01000016.1.region001	0.0624639	0.878974	0.969697	0.92518	0.914286	thiopeptide - thiopeptide	thiopeptide	Gilliamella	RiPPs
	NZ_REHB01000009.region001	NZ_REHC01000008.region002	0.00334118	0.993329	1	0.995294	1	RiPP-like - RiPP-like	RiPP-like	Lactobacillus	RiPPs
	NZ_ADZY03000323.region001	NZ_CP020557.1.region010	0.0486147	0.905134	0.9	0.975191	0.7	RiPP-like - RiPP-like	RiPP-like	Paenibacillus	RiPPs
	LZGI01000020.1.region001	NASH01000023.1.region001	0.0182512	0.963831	1	0.974294	1	thiopeptide - thiopeptide	thiopeptide	Gilliamella	RiPPs
	NZ_ADFW01000001.region013	NZ_CP020327.1.region010	0.0384417	0.924594	0.9	0.989519	0.7	RiPP-like - RiPP-like	RiPP-like	Paenibacillus	RiPPs
	NZ_ADZY03000027.region001	NZ_CP019687.1.region012	0.211209	0.622192	0.764706	0.800504	0.631579	lanthipeptide-class-ii - lanthipeptide-class-ii	lanthipeptide-class-ii	Paenibacillus	RiPPs
	NZ_ADFW01000001.region008	NZ_CP019651.1.region005	0.0171731	0.965949	1	0.975813	1	cyclic-lactone-autoinducer - cyclic-lactone-autoinducer	cyclic-lactone-autoinducer	Paenibacillus	RiPPs
	NZ_CP019687.1.region011	NZ_LAWY01000078.region001	8.67362e-18	1	1	1	1	cyclic-lactone-autoinducer - cyclic-lactone-autoinducer	cyclic-lactone-autoinducer	Paenibacillus	RiPPs
	LZGI01000020.1.region001	LZGQ01000001.1.region001	0.0139378	0.972319	1	0.980369	1	thiopeptide - thiopeptide	thiopeptide	Gilliamella	RiPPs
	NZ_CP019655.1.region019	NZ_CP020557.1.region009	0.297885	0.492966	0.6	0.746641	0.4	RiPP-like - RiPP-like	RiPP-like	Paenibacillus	RiPPs
	NASK01000094.1.region001	NASQ01000006.1.region001	0.0163613	0.967545	1	0.976956	1	thiopeptide - thiopeptide	thiopeptide	Gilliamella	RiPPs
	NZ_AARF01000147.region001	NZ_ADFW01000001.region013	0.0145563	0.971099	1	0.979498	1	RiPP-like - RiPP-like	RiPP-like	Paenibacillus	RiPPs
	NZ_CP029544.1.region001	NZ_REHM01000003.region001	0.00446728	0.991085	1	0.993708	1	lanthipeptide-class-iv - lanthipeptide-class-iv	lanthipeptide-class-iv	Lactobacillus	RiPPs
	NZ_ADZY03000002.region001	NZ_CP019687.1.region015	8.67362e-18	1	1	1	1	RiPP-like - RiPP-like	RiPP-like	Paenibacillus	RiPPs
	NZ_KQ033877.1.region001	c00003_NZ_JAAE...region001	0.20068	0.638913	0.928571	0.749043	0.75	cyclic-lactone-autoinducer - cyclic-lactone-autoinducer	cyclic-lactone-autoinducer	Lactobacillus	RiPPs
	NZ_CP019687.1.region019	NZ_CP020557.1.region013	0.267687	0.536282	0.8	0.708892	0.5	RiPP-like - RiPP-like	RiPP-like	Paenibacillus	RiPPs
	NZ_ADFW01000001.region005	NZ_CP019651.1.region008	8.67362e-18	1	1	1	1	RiPP-like - RiPP-like	RiPP-like	Paenibacillus	RiPPs
	MCIU01000029.1.region001	NASG01000012.1.region001	0.0606767	0.882328	0.972973	0.926255	0.925	thiopeptide - thiopeptide	thiopeptide	Gilliamella	RiPPs
	NZ_AARF01000147.region001	NZ_CP019687.1.region016	0.0145563	0.971099	1	0.979498	1	RiPP-like - RiPP-like	RiPP-like	Paenibacillus	RiPPs
	NASJ01000005.1.region001	NASV01000038.1.region001	0.0243324	0.951927	1	0.965729	1	thiopeptide - thiopeptide	thiopeptide	Gilliamella	RiPPs
	NZ_REHI01000006.region002	c00004_NODE_12...region002	0.0131782	0.973817	1	0.981439	1	lanthipeptide-class-iii - lanthipeptide-class-iii	lanthipeptide-class-iii	Lactobacillus	RiPPs
	NZ_CP019687.1.region016	NZ_CP020557.1.region010	0.0427293	0.916367	0.9	0.98348	0.7	RiPP-like - RiPP-like	RiPP-like	Paenibacillus	RiPPs
	Ga0307800.region003	LZHJ01000042.1.region001	0.200475	0.639241	0.864865	0.774288	0.761905	thiopeptide - thiopeptide	thiopeptide	Gilliamella	RiPPs
	NZ_ADFW01000001.region005	NZ_CP019687.1.region008	8.67362e-18	1	1	1	1	RiPP-like - RiPP-like	RiPP-like	Paenibacillus	RiPPs
	NASF01000033.1.region001	QGLO01000004.1.region002	0.0463999	0.909353	0.969697	0.947806	0.914286	thiopeptide - thiopeptide	thiopeptide	Gilliamella	RiPPs
	NASE01000001.1.region001	NAST01000004.1.region001	0.11992	0.77454	0.921053	0.864853	0.813953	thiopeptide - thiopeptide	thiopeptide	Gilliamella	RiPPs
	JFZX01000014.1.region001	LZHR01000118.1.region001	0.0377985	0.925832	1	0.947056	0.979167	thiopeptide - thiopeptide	thiopeptide	Gilliamella	RiPPs
	NZ_CH981486.1.region001	NZ_LAWY01000039.region001	0.174667	0.681175	0.4	1	0.333333	RiPP-like - RiPP-like	RiPP-like	Paenibacillus	RiPPs
	FMWS01000039.1.region001	Ga0307800.region003	0.225378	0.600039	0.8	0.766017	0.675	thiopeptide - thiopeptide	thiopeptide	Gilliamella	RiPPs
	NZ_CP019651.1.region018	NZ_CP020557.1.region010	0.0486147	0.905134	0.9	0.975191	0.7	RiPP-like - RiPP-like	RiPP-like	Paenibacillus	RiPPs
	LZGH01000024.1.region001	NASS01000008.1.region001	0.00900404	0.982073	1	0.987318	1	thiopeptide - thiopeptide	thiopeptide	Gilliamella	RiPPs
	NASO01000034.1.region001	NASU01000005.1.region001	0.0217776	0.956919	1	0.969327	1	thiopeptide - thiopeptide	thiopeptide	Gilliamella	RiPPs
	NZ_FOMN01000001.region001	NZ_REHH01000007.region001	0.0894735	0.829059	0.923077	0.905444	0.92	lanthipeptide-class-iii - lanthipeptide-class-iii	lanthipeptide-class-iii	Lactobacillus	RiPPs
	NZ_ADZY03000215.region001	NZ_CP019651.1.region009	0.145714	0.729804	0.5	1	0.428571	RiPP-like - RiPP-like	RiPP-like	Paenibacillus	RiPPs
	Ga0307803.region001	NASE01000001.1.region001	0.116456	0.78065	0.916667	0.871933	0.780488	thiopeptide - thiopeptide	thiopeptide	Gilliamella	RiPPs
	NZ_KQ034040.1.region001	NZ_QGLJ01000009.region001	0.156451	0.711574	0.875	0.833913	0.647059	lanthipeptide-class-iii - lanthipeptide-class-iv		Bifidobacterium	RiPPs
	NZ_REHB01000008.region001	NZ_REHG01000007.region001	0.292371	0.500739	0.8	0.674712	0.458333	lanthipeptide-class-iii - lanthipeptide-class-iii	lanthipeptide-class-iii	Lactobacillus	RiPPs
	NZ_AARF01000161.region001	NZ_CP019651.1.region008	0.21252	0.620125	0.444444	0.928571	0.375	RiPP-like - RiPP-like	RiPP-like	Paenibacillus	RiPPs
	NZ_CP019659.1.region012	NZ_CP020327.1.region002	8.67362e-18	1	1	1	1	lanthipeptide-class-i - lanthipeptide-class-i	lanthipeptide-class-i	Paenibacillus	RiPPs
	LZHJ01000042.1.region001	NASK01000094.1.region001	0.249528	0.563209	0.764706	0.74604	0.666667	thiopeptide - thiopeptide	thiopeptide	Gilliamella	RiPPs
	NZ_CP019655.1.region011	NZ_CP020327.1.region019	8.67362e-18	1	1	1	1	RRE-containing.phosphonate - RRE-containing.phosphonate	RRE-containing.phosphonate	Paenibacillus	RiPPs
	NZ_NPNG01000003.region002	NZ_REHK01000007.region001	0.0154082	0.969421	1	0.978298	1	lanthipeptide-class-iii - lanthipeptide-class-iii	lanthipeptide-class-iii	Lactobacillus	RiPPs
	NZ_CP019655.1.region016	NZ_CP019794.1.region008	8.67362e-18	1	1	1	1	RiPP-like - RiPP-like	RiPP-like	Paenibacillus	RiPPs
	LZHC01000016.1.region001	LZHD01000105.1.region001	0.0358407	0.929603	0.977778	0.959146	0.938776	thiopeptide - thiopeptide	thiopeptide	Gilliamella	RiPPs
	NASF01000033.1.region001	NASJ01000005.1.region001	0.000167651	0.999665	1	0.999764	1	thiopeptide - thiopeptide	thiopeptide	Gilliamella	RiPPs
	NZ_ADZY03000323.region001	NZ_CP019659.1.region001	0.0384417	0.924594	0.9	0.989519	0.7	RiPP-like - RiPP-like	RiPP-like	Paenibacillus	RiPPs
	NZ_CP019655.1.region015	NZ_CP020327.1.region005	8.67362e-18	1	1	1	1	lanthipeptide-class-i - lanthipeptide-class-i	lanthipeptide-class-i	Paenibacillus	RiPPs
	NZ_ADZY03000027.region001	NZ_CP019651.1.region004	0.154877	0.714233	0.764706	0.879103	0.684211	lanthipeptide-class-ii - lanthipeptide-class-ii	lanthipeptide-class-ii	Paenibacillus	RiPPs
	NZ_REHF01000007.region001	c00004_NODE_12...region002	0.0179332	0.964455	1	0.974742	1	lanthipeptide-class-iii - lanthipeptide-class-iii	lanthipeptide-class-iii	Lactobacillus	RiPPs
	NZ_CP019651.1.region015	NZ_CP020557.1.region013	0.267687	0.536282	0.8	0.708892	0.5	RiPP-like - RiPP-like	RiPP-like	Paenibacillus	RiPPs
	NZ_AARF01000161.region001	NZ_CP019687.1.region008	0.21252	0.620125	0.444444	0.928571	0.375	RiPP-like - RiPP-like	RiPP-like	Paenibacillus	RiPPs
	LZGI01000020.1.region001	NASD01000012.1.region001	0.0182512	0.963831	1	0.974294	1	thiopeptide - thiopeptide	thiopeptide	Gilliamella	RiPPs
	NZ_CH981479.1.region001	NZ_CP019794.1.region008	0.00986284	0.980372	1	0.986109	1	RiPP-like - RiPP-like	RiPP-like	Paenibacillus	RiPPs
	NASN01000025.1.region001	NASV01000038.1.region001	0.0403538	0.920921	1	0.943164	1	thiopeptide - thiopeptide	thiopeptide	Gilliamella	RiPPs
	LZGR01000019.1.region001	LZHQ01000028.1.region001	0.229704	0.593356	0.447368	0.902511	0.425	thiopeptide - thiopeptide	thiopeptide	Gilliamella	RiPPs
	NASH01000023.1.region001	NAST01000004.1.region001	0.120063	0.774288	0.921053	0.864651	0.813953	thiopeptide - thiopeptide	thiopeptide	Gilliamella	RiPPs
	NZ_CP019659.1.region002	NZ_LAWY01000008.region001	0.00670772	0.98663	1	0.990552	1	RiPP-like - RiPP-like	RiPP-like	Paenibacillus	RiPPs
	NZ_CP019655.1.region016	NZ_LAWY01000033.region001	0.0111782	0.977768	1	0.984256	1	RiPP-like - RiPP-like	RiPP-like	Paenibacillus	RiPPs
	LZHJ01000042.1.region001	NASO01000034.1.region001	0.270155	0.532674	0.818182	0.696325	0.636364	thiopeptide - thiopeptide	thiopeptide	Gilliamella	RiPPs
	NZ_ADFW01000001.region011	NZ_CP019651.1.region002	8.67362e-18	1	1	1	1	NRPS-like.sactipeptide - NRPS-like.sactipeptide.ranthipeptide		Paenibacillus	RiPPs
	NZ_CH981479.1.region001	NZ_LAWY01000033.region001	8.67362e-18	1	1	1	1	RiPP-like - RiPP-like	RiPP-like	Paenibacillus	RiPPs
	LZGS01000010.1.region001	c00012_NODE_22...region001	0.0822384	0.842286	0.955556	0.903389	0.88	thiopeptide - thiopeptide	thiopeptide	Gilliamella	RiPPs
	FMWS01000039.1.region001	LZHB01000071.1.region001	0.00832393	0.983421	1	0.988276	1	thiopeptide - thiopeptide	thiopeptide	Gilliamella	RiPPs
	NZ_NPNG01000003.region002	NZ_REHD01000009.region001	0.291825	0.501512	0.8	0.675481	0.458333	lanthipeptide-class-iii - lanthipeptide-class-iii	lanthipeptide-class-iii	Lactobacillus	RiPPs
	NZ_CP019651.1.region012	NZ_LAWY01000006.region001	0.0577998	0.887741	0.933333	0.947368	0.823529	cyclic-lactone-autoinducer - cyclic-lactone-autoinducer	cyclic-lactone-autoinducer	Paenibacillus	RiPPs
	NZ_CP019687.1.region008	NZ_LAWY01000038.region001	0.11662	0.78036	0.888889	0.884259	0.666667	RiPP-like - RiPP-like	RiPP-like	Paenibacillus	RiPPs
	NZ_CP019655.1.region014	NZ_CP019659.1.region014	8.67362e-18	1	1	1	1	lanthipeptide-class-ii - lanthipeptide-class-ii	lanthipeptide-class-ii	Paenibacillus	RiPPs
	NZ_CP019651.1.region018	NZ_CP019659.1.region001	0.0384417	0.924594	0.9	0.989519	0.7	RiPP-like - RiPP-like	RiPP-like	Paenibacillus	RiPPs
	LZGP01000001.1.region001	NASD01000012.1.region001	0.121621	0.771549	0.939394	0.854951	0.833333	thiopeptide - thiopeptide	thiopeptide	Gilliamella	RiPPs
	NZ_ADFW01000001.region015	NZ_CP019655.1.region002	0.00644898	0.987144	1	0.990917	1	RiPP-like - RiPP-like	RiPP-like	Paenibacillus	RiPPs
	NZ_CP019655.1.region011	NZ_CP019659.1.region011	8.67362e-18	1	1	1	1	RRE-containing.phosphonate - RRE-containing.phosphonate	RRE-containing.phosphonate	Paenibacillus	RiPPs
	MCIU01000029.1.region001	NASU01000005.1.region001	0.0607511	0.882188	0.972973	0.92615	0.925	thiopeptide - thiopeptide	thiopeptide	Gilliamella	RiPPs
	NASJ01000005.1.region001	QGLO01000004.1.region002	0.0446921	0.912613	0.972973	0.948768	0.925	thiopeptide - thiopeptide	thiopeptide	Gilliamella	RiPPs
	JFZX01000014.1.region001	LZGS01000010.1.region001	0.123602	0.768074	0.954545	0.845811	0.86	thiopeptide - thiopeptide	thiopeptide	Gilliamella	RiPPs
	NASO01000034.1.region001	NASQ01000006.1.region001	8.67362e-18	1	1	1	1	thiopeptide - thiopeptide	thiopeptide	Gilliamella	RiPPs
	NZ_FOMN01000001.region001	NZ_REHD01000009.region001	0.291825	0.501512	0.8	0.675481	0.458333	lanthipeptide-class-iii - lanthipeptide-class-iii	lanthipeptide-class-iii	Lactobacillus	RiPPs
	LZGP01000001.1.region001	QGLN01000003.1.region002	0.120615	0.773318	0.939394	0.856368	0.833333	thiopeptide - thiopeptide	thiopeptide	Gilliamella	RiPPs
	NZ_ADFW01000001.region010	NZ_CP019794.1.region008	0.00838368	0.983303	1	0.988192	1	RiPP-like - RiPP-like	RiPP-like	Paenibacillus	RiPPs
	LZHJ01000042.1.region001	NASF01000033.1.region001	0.24899	0.564017	0.764706	0.746797	0.666667	thiopeptide - thiopeptide	thiopeptide	Gilliamella	RiPPs
	NZ_NPNG01000003.region002	NZ_REHH01000007.region001	0.0894735	0.829059	0.923077	0.905444	0.92	lanthipeptide-class-iii - lanthipeptide-class-iii	lanthipeptide-class-iii	Lactobacillus	RiPPs
	NZ_CP019651.1.region008	NZ_CP019655.1.region007	0.192085	0.652727	0.8	0.813965	0.6	RiPP-like - RiPP-like	RiPP-like	Paenibacillus	RiPPs
	NZ_ADZY03000048.region001	NZ_LAWY01000028.region001	0.130179	0.756589	0.857143	0.875	0.857143	RiPP-like - RiPP-like	RiPP-like	Paenibacillus	RiPPs
	NZ_ADZY03000323.region001	NZ_CP019794.1.region012	0.0471713	0.907883	0.9	0.977224	0.7	RiPP-like - RiPP-like	RiPP-like	Paenibacillus	RiPPs
	LZGP01000001.1.region001	NASH01000023.1.region001	0.121621	0.771549	0.939394	0.854951	0.833333	thiopeptide - thiopeptide	thiopeptide	Gilliamella	RiPPs
	NZ_ADFW01000002.region002	NZ_CP019687.1.region002	0.00206997	0.995864	1	0.997085	1	lanthipeptide-class-i - lanthipeptide-class-i	lanthipeptide-class-i	Paenibacillus	RiPPs
	NZ_ADFW01000001.region010	NZ_CP019655.1.region016	0.00838368	0.983303	1	0.988192	1	RiPP-like - RiPP-like	RiPP-like	Paenibacillus	RiPPs
	NZ_ADFW01000001.region015	NZ_LAWY01000008.region001	0.000258746	0.999483	1	0.999636	1	RiPP-like - RiPP-like	RiPP-like	Paenibacillus	RiPPs
	NZ_AARF01000161.region001	NZ_ADFW01000001.region005	0.21252	0.620125	0.444444	0.928571	0.375	RiPP-like - RiPP-like	RiPP-like	Paenibacillus	RiPPs
	NZ_FOMN01000001.region001	c00004_NODE_12...region002	9.38409e-05	0.999812	1	0.999868	1	lanthipeptide-class-iii - lanthipeptide-class-iii	lanthipeptide-class-iii	Lactobacillus	RiPPs
	LZGI01000020.1.region001	NASR01000009.1.region001	0.00949228	0.981106	1	0.986631	1	thiopeptide - thiopeptide	thiopeptide	Gilliamella	RiPPs
	NZ_CP019659.1.region008	NZ_CP020327.1.region016	8.67362e-18	1	1	1	1	RiPP-like - RiPP-like	RiPP-like	Paenibacillus	RiPPs
	Ga0307803.region001	QGLO01000004.1.region002	0.100271	0.809513	0.944444	0.882795	0.85	thiopeptide - thiopeptide	thiopeptide	Gilliamella	RiPPs
	NASN01000025.1.region001	QGLO01000004.1.region002	0.0387161	0.924067	0.966667	0.959936	0.90625	thiopeptide - thiopeptide	thiopeptide	Gilliamella	RiPPs
	LZGP01000001.1.region001	LZGQ01000001.1.region001	0.126182	0.763558	0.939394	0.848528	0.833333	thiopeptide - thiopeptide	thiopeptide	Gilliamella	RiPPs
	NZ_CP019655.1.region019	NZ_CP019794.1.region011	8.67362e-18	1	1	1	1	RiPP-like - RiPP-like	RiPP-like	Paenibacillus	RiPPs
	NZ_CP031513.1.region001	NZ_QOCR01000001.region001	0.252382	0.558933	0.75	0.746966	0.727273	RiPP-like - RiPP-like	RiPP-like	Lactobacillus	RiPPs
	NZ_AARF01000134.region001	NZ_CP020557.1.region007	0.185011	0.664207	0.842105	0.805042	0.761905	NRPS-like.sactipeptide - RRE-containing.NRPS-like.sactipeptide		Paenibacillus	RiPPs
	NZ_CH981479.1.region001	NZ_CP019651.1.region003	0.00147917	0.997044	1	0.997917	1	RiPP-like - RiPP-like	RiPP-like	Paenibacillus	RiPPs
	NZ_KQ034047.1.region001	NZ_REHM01000007.region001	0.0755396	0.854627	0.95	0.915337	0.857143	lanthipeptide-class-i - lanthipeptide-class-i	lanthipeptide-class-i	Lactobacillus	RiPPs
	Ga0307803.region001	NASV01000038.1.region001	0.134145	0.749705	0.903226	0.85285	0.742857	thiopeptide - thiopeptide	thiopeptide	Gilliamella	RiPPs
	NZ_ADFW01000001.region013	NZ_CP019687.1.region016	0.00872951	0.982617	1	0.987705	1	RiPP-like - RiPP-like	RiPP-like	Paenibacillus	RiPPs
	NASR01000009.1.region001	NASV01000038.1.region001	0.0157276	0.968792	1	0.977848	1	thiopeptide - thiopeptide	thiopeptide	Gilliamella	RiPPs
	Ga0307803.region001	NASJ01000005.1.region001	0.116456	0.78065	0.916667	0.871933	0.780488	thiopeptide - thiopeptide	thiopeptide	Gilliamella	RiPPs
	NC_023134.1.region001	NZ_CP019655.1.region001	0.118864	0.776401	0.9	0.876248	0.7	RiPP-like - RiPP-like	RiPP-like	Paenibacillus	RiPPs
	FMWS01000039.1.region001	c00014_NODE_14...region001	0.249951	0.562573	0.756757	0.748692	0.658537	thiopeptide - thiopeptide	thiopeptide	Gilliamella	RiPPs
	NZ_CP019687.1.region016	NZ_CP019794.1.region012	0.0384417	0.924594	0.9	0.989519	0.7	RiPP-like - RiPP-like	RiPP-like	Paenibacillus	RiPPs
	NZ_CP019651.1.region018	NZ_LAWY01000017.region001	8.67362e-18	1	1	1	1	RiPP-like - RiPP-like	RiPP-like	Paenibacillus	RiPPs
	MCIU01000029.1.region001	NASQ01000006.1.region001	0.0584774	0.886465	0.972973	0.929352	0.925	thiopeptide - thiopeptide	thiopeptide	Gilliamella	RiPPs
	NZ_REHE01000006.region001	NZ_REHK01000006.region001	0.0286556	0.94351	1	0.95964	1	RiPP-like - RiPP-like	RiPP-like	Lactobacillus	RiPPs
	NZ_CP019651.1.region018	NZ_CP019794.1.region012	0.0471713	0.907883	0.9	0.977224	0.7	RiPP-like - RiPP-like	RiPP-like	Paenibacillus	RiPPs
	NZ_CP019659.1.region008	NZ_CP019794.1.region019	0.152381	0.718458	0.833333	0.857143	0.571429	RiPP-like - RiPP-like	RiPP-like	Paenibacillus	RiPPs
	NASS01000008.1.region001	NASU01000005.1.region001	0.000100282	0.999799	1	0.999859	1	thiopeptide - thiopeptide	thiopeptide	Gilliamella	RiPPs
	LZGS01000010.1.region001	LZHR01000118.1.region001	0.0865577	0.834377	0.955556	0.897305	0.88	thiopeptide - thiopeptide	thiopeptide	Gilliamella	RiPPs
	LZGR01000019.1.region001	c00003_NODE_18...region001	0.0851324	0.836983	0.955556	0.899313	0.88	thiopeptide - thiopeptide	thiopeptide	Gilliamella	RiPPs
	NZ_CP019687.1.region002	NZ_LAWY01000035.region001	0.0532967	0.896247	0.944444	0.949404	0.818182	lanthipeptide-class-i - lanthipeptide-class-i	lanthipeptide-class-i	Paenibacillus	RiPPs
	NZ_CP019659.1.region016	NZ_CP019687.1.region013	0.00838368	0.983303	1	0.988192	1	RiPP-like - RiPP-like	RiPP-like	Paenibacillus	RiPPs
	NZ_CP019655.1.region003	NZ_CP020327.1.region012	8.67362e-18	1	1	1	1	RiPP-like - RiPP-like	RiPP-like	Paenibacillus	RiPPs
	LZGQ01000001.1.region001	NASP01000016.1.region001	0.0129677	0.974233	1	0.981736	1	thiopeptide - thiopeptide	thiopeptide	Gilliamella	RiPPs
	NZ_CP019655.1.region016	NZ_CP020327.1.region006	8.67362e-18	1	1	1	1	RiPP-like - RiPP-like	RiPP-like	Paenibacillus	RiPPs
	LZHC01000016.1.region001	LZHQ01000028.1.region001	0.1893	0.657234	0.473684	0.948164	0.487179	thiopeptide - thiopeptide	thiopeptide	Gilliamella	RiPPs
	NASF01000033.1.region001	NASS01000008.1.region001	0.00618118	0.987676	1	0.991294	1	thiopeptide - thiopeptide	thiopeptide	Gilliamella	RiPPs
	NZ_ADFW01000001.region010	NZ_CP019651.1.region003	8.67362e-18	1	1	1	1	RiPP-like - RiPP-like	RiPP-like	Paenibacillus	RiPPs
	NZ_AARF01000134.region001	NZ_CP019655.1.region017	0.165685	0.696081	0.780488	0.858107	0.652174	NRPS-like.sactipeptide - RRE-containing.NRPS-like.sactipeptide		Paenibacillus	RiPPs
	LZGI01000020.1.region001	NASN01000025.1.region001	0.0343034	0.93257	1	0.951685	1	thiopeptide - thiopeptide	thiopeptide	Gilliamella	RiPPs
	NZ_CP020327.1.region011	NZ_CP020557.1.region012	0.00204398	0.995916	1	0.997121	1	RiPP-like - RiPP-like	RiPP-like	Paenibacillus	RiPPs
	NASK01000094.1.region001	QGLN01000003.1.region002	0.00826383	0.983541	1	0.988361	1	thiopeptide - thiopeptide	thiopeptide	Gilliamella	RiPPs
	NASJ01000005.1.region001	NASW01000003.1.region001	0.11992	0.77454	0.921053	0.864853	0.813953	thiopeptide - thiopeptide	thiopeptide	Gilliamella	RiPPs
	NZ_CH981479.1.region001	NZ_CP020327.1.region006	0.00986284	0.980372	1	0.986109	1	RiPP-like - RiPP-like	RiPP-like	Paenibacillus	RiPPs
	NZ_CP019655.1.region007	NZ_CP019659.1.region007	8.67362e-18	1	1	1	1	RiPP-like - RiPP-like	RiPP-like	Paenibacillus	RiPPs
	NC_023134.1.region009	NZ_ADZY03000177.region001	0.229234	0.59408	0.875	0.732833	0.545455	lanthipeptide-class-i - lanthipeptide-class-i	lanthipeptide-class-i	Paenibacillus	RiPPs
	NZ_ADZY03000323.region001	NZ_LAWY01000017.region001	8.67362e-18	1	1	1	1	RiPP-like - RiPP-like	RiPP-like	Paenibacillus	RiPPs
	NZ_CP020557.1.region003	NZ_LAWY01000035.region001	0.140796	0.738231	1	0.803037	0.904762	lanthipeptide-class-i - lanthipeptide-class-i	lanthipeptide-class-i	Paenibacillus	RiPPs
	NZ_CP019655.1.region004	NZ_CP019659.1.region004	8.67362e-18	1	1	1	1	cyclic-lactone-autoinducer - cyclic-lactone-autoinducer	cyclic-lactone-autoinducer	Paenibacillus	RiPPs
	NASD01000012.1.region001	NASP01000016.1.region001	0.0189161	0.962526	1	0.973358	1	thiopeptide - thiopeptide	thiopeptide	Gilliamella	RiPPs
	NZ_REHF01000007.region001	NZ_REHJ01000008.region001	0.271101	0.531293	0.85	0.683446	0.565217	lanthipeptide-class-iii - lanthipeptide-class-iii	lanthipeptide-class-iii	Lactobacillus	RiPPs
	NZ_ADZY03000117.region001	NZ_CP020557.1.region011	0.0478624	0.906566	0.909091	0.972281	0.727273	RiPP-like - RiPP-like	RiPP-like	Paenibacillus	RiPPs
	NZ_ADFW01000001.region007	NZ_CP019651.1.region006	0.000815816	0.998369	1	0.998851	1	cyclic-lactone-autoinducer - cyclic-lactone-autoinducer	cyclic-lactone-autoinducer	Paenibacillus	RiPPs
	NZ_CH981486.1.region001	NZ_CP019651.1.region017	0.185182	0.663929	0.363636	1	0.3	RiPP-like - RiPP-like	RiPP-like	Paenibacillus	RiPPs
	NZ_ADZY03000095.region001	NZ_CP019651.1.region008	0.0381424	0.92517	0.888889	0.994792	0.666667	RiPP-like - RiPP-like	RiPP-like	Paenibacillus	RiPPs
	NASF01000033.1.region001	NASW01000003.1.region001	0.127036	0.762066	0.911765	0.858838	0.789474	thiopeptide - thiopeptide	thiopeptide	Gilliamella	RiPPs
	NZ_ADFW01000001.region010	NZ_LAWY01000033.region001	8.67362e-18	1	1	1	1	RiPP-like - RiPP-like	RiPP-like	Paenibacillus	RiPPs
	LZGQ01000001.1.region001	NASG01000012.1.region001	0.0185086	0.963325	1	0.973932	1	thiopeptide - thiopeptide	thiopeptide	Gilliamella	RiPPs
	NZ_CP020557.1.region013	NZ_LAWY01000028.region001	0.205072	0.631911	0.666667	0.85067	0.428571	RiPP-like - RiPP-like	RiPP-like	Paenibacillus	RiPPs
	NZ_CH981486.1.region001	NZ_CP019687.1.region017	0.185182	0.663929	0.363636	1	0.3	RiPP-like - RiPP-like	RiPP-like	Paenibacillus	RiPPs
	NASU01000005.1.region001	NASV01000038.1.region001	0.0258947	0.948881	1	0.963529	1	thiopeptide - thiopeptide	thiopeptide	Gilliamella	RiPPs
	NASG01000012.1.region001	QGLN01000003.1.region002	0.00980801	0.98048	1	0.986186	1	thiopeptide - thiopeptide	thiopeptide	Gilliamella	RiPPs
	LZGI01000020.1.region001	NASE01000001.1.region001	0.0181045	0.964119	1	0.974501	1	thiopeptide - thiopeptide	thiopeptide	Gilliamella	RiPPs
	NASR01000009.1.region001	QGLO01000004.1.region002	0.0429646	0.915917	0.972973	0.951201	0.925	thiopeptide - thiopeptide	thiopeptide	Gilliamella	RiPPs
	NZ_CP019687.1.region019	NZ_LAWY01000028.region001	0.0509524	0.900691	0.833333	1	0.571429	RiPP-like - RiPP-like	RiPP-like	Paenibacillus	RiPPs
	NASP01000016.1.region001	NAST01000004.1.region001	0.129052	0.75855	0.911765	0.855999	0.789474	thiopeptide - thiopeptide	thiopeptide	Gilliamella	RiPPs
	LZHB01000071.1.region001	c00012_NODE_22...region001	0.00408228	0.991852	1	0.99425	1	thiopeptide - thiopeptide	thiopeptide	Gilliamella	RiPPs
	NZ_CP019659.1.region001	NZ_CP020557.1.region010	0.00959397	0.980904	1	0.986487	1	RiPP-like - RiPP-like	RiPP-like	Paenibacillus	RiPPs
	NZ_CP019655.1.region007	NZ_CP020327.1.region015	8.67362e-18	1	1	1	1	RiPP-like - RiPP-like	RiPP-like	Paenibacillus	RiPPs
	NZ_CP019687.1.region016	NZ_LAWY01000017.region001	0.00872951	0.982617	1	0.987705	1	RiPP-like - RiPP-like	RiPP-like	Paenibacillus	RiPPs
	NZ_CH981429.1.region001	NZ_CP019655.1.region012	0.168449	0.691477	0.923077	0.797485	0.6875	lanthipeptide-class-i - lanthipeptide-class-i	lanthipeptide-class-i	Paenibacillus	RiPPs
	NASG01000012.1.region001	NASH01000023.1.region001	8.67362e-18	1	1	1	1	thiopeptide - thiopeptide	thiopeptide	Gilliamella	RiPPs
	NASD01000012.1.region001	NASG01000012.1.region001	8.67362e-18	1	1	1	1	thiopeptide - thiopeptide	thiopeptide	Gilliamella	RiPPs
	LZGH01000024.1.region001	NASK01000094.1.region001	0.0101346	0.979834	1	0.985726	1	thiopeptide - thiopeptide	thiopeptide	Gilliamella	RiPPs
	NZ_CP019794.1.region002	NZ_CP020327.1.region018	0.268192	0.535543	0.833333	0.694029	0.571429	RRE-containing.LAP - RRE-containing.RiPP-like.LAP		Paenibacillus	RiPPs
	NZ_REHB01000008.region001	NZ_REHK01000007.region001	0.293393	0.499294	0.8	0.673273	0.458333	lanthipeptide-class-iii - lanthipeptide-class-iii	lanthipeptide-class-iii	Lactobacillus	RiPPs
	NZ_CP019651.1.region017	NZ_CP020557.1.region011	0.159026	0.707237	0.833333	0.846442	0.666667	RiPP-like - RiPP-like	RiPP-like	Paenibacillus	RiPPs
	NZ_CP029544.1.region002	NZ_REHM01000007.region001	0.0599842	0.88363	0.95	0.937246	0.857143	lanthipeptide-class-i - lanthipeptide-class-i	lanthipeptide-class-i	Lactobacillus	RiPPs
	NC_023134.1.region005	NZ_CP019687.1.region007	0.278712	0.520257	0.777778	0.702128	0.5	RiPP-like - RiPP-like	RiPP-like	Paenibacillus	RiPPs
	NC_023134.1.region009	NZ_CP019659.1.region012	0.220085	0.608268	0.8125	0.769896	0.578947	lanthipeptide-class-i - lanthipeptide-class-i	lanthipeptide-class-i	Paenibacillus	RiPPs
	NASJ01000005.1.region001	NASS01000008.1.region001	0.00674306	0.986559	1	0.990503	1	thiopeptide - thiopeptide	thiopeptide	Gilliamella	RiPPs
	NZ_ADFW01000001.region009	NZ_LAWY01000037.region001	0.10923	0.79347	0.857143	0.9066	0.708333	lanthipeptide-class-ii - lanthipeptide-class-ii	lanthipeptide-class-ii	Paenibacillus	RiPPs
	NZ_ADZY03000323.region001	NZ_CP020327.1.region010	0.0384417	0.924594	0.9	0.989519	0.7	RiPP-like - RiPP-like	RiPP-like	Paenibacillus	RiPPs
	LZGP01000001.1.region001	NASR01000009.1.region001	0.126208	0.763512	0.939394	0.84849	0.833333	thiopeptide - thiopeptide	thiopeptide	Gilliamella	RiPPs
	NZ_CP019651.1.region009	NZ_LAWY01000004.region001	0.0344444	0.932298	0.888889	1	0.666667	RiPP-like - RiPP-like	RiPP-like	Paenibacillus	RiPPs
	NZ_CP019651.1.region015	NZ_LAWY01000028.region001	0.0509524	0.900691	0.833333	1	0.571429	RiPP-like - RiPP-like	RiPP-like	Paenibacillus	RiPPs
	NZ_AARF01000134.region001	NZ_CP019794.1.region009	0.247209	0.566695	0.761905	0.751291	0.604167	NRPS-like.sactipeptide - RRE-containing.NRPS-like.sactipeptide		Paenibacillus	RiPPs
	NASE01000001.1.region001	NASP01000016.1.region001	0.0190838	0.962197	1	0.973121	1	thiopeptide - thiopeptide	thiopeptide	Gilliamella	RiPPs
	NZ_REHE01000007.region001	NZ_REHF01000007.region001	8.67362e-18	1	1	1	1	lanthipeptide-class-iii - lanthipeptide-class-iii	lanthipeptide-class-iii	Lactobacillus	RiPPs
	NZ_CP019655.1.region007	NZ_CP019794.1.region018	8.67362e-18	1	1	1	1	RiPP-like - RiPP-like	RiPP-like	Paenibacillus	RiPPs
	LZGH01000024.1.region001	NASO01000034.1.region001	0.0192886	0.961795	1	0.972833	1	thiopeptide - thiopeptide	thiopeptide	Gilliamella	RiPPs
	NZ_CH981484.1.region001	NZ_LAWY01000002.region001	0.0214351	0.957589	1	0.96981	1	RiPP-like - RiPP-like	RiPP-like	Paenibacillus	RiPPs
	NZ_ADZY03000215.region001	NZ_LAWY01000004.region001	0.161806	0.70257	0.444444	1	0.375	RiPP-like - RiPP-like	RiPP-like	Paenibacillus	RiPPs
	NZ_CP019655.1.region019	NZ_CP020327.1.region009	8.67362e-18	1	1	1	1	RiPP-like - RiPP-like	RiPP-like	Paenibacillus	RiPPs
	LZGQ01000001.1.region001	MCIU01000029.1.region001	0.0409008	0.919871	0.972973	0.954108	0.925	thiopeptide - thiopeptide	thiopeptide	Gilliamella	RiPPs
	LZHJ01000042.1.region001	NAST01000004.1.region001	0.291978	0.501296	0.705882	0.711426	0.526316	thiopeptide - thiopeptide	thiopeptide	Gilliamella	RiPPs
	NZ_CP019651.1.region016	NZ_CP019687.1.region018	8.67362e-18	1	1	1	1	RiPP-like - RiPP-like	RiPP-like	Paenibacillus	RiPPs
	NZ_CP019655.1.region004	NZ_CP019794.1.region015	0.114372	0.784337	0.866667	0.893981	0.823529	cyclic-lactone-autoinducer - cyclic-lactone-autoinducer	cyclic-lactone-autoinducer	Paenibacillus	RiPPs
	NZ_CP019794.1.region014	NZ_CP020327.1.region012	8.67362e-18	1	1	1	1	RiPP-like - RiPP-like	RiPP-like	Paenibacillus	RiPPs
	NZ_REHB01000008.region001	NZ_REHD01000009.region001	8.67362e-18	1	1	1	1	lanthipeptide-class-iii - lanthipeptide-class-iii	lanthipeptide-class-iii	Lactobacillus	RiPPs
	NZ_REHG01000006.region001	NZ_REHI01000006.region001	0.245737	0.568913	0.8	0.735582	0.8	RiPP-like - RiPP-like	RiPP-like	Lactobacillus	RiPPs
	NZ_CP019687.1.region013	NZ_CP020557.1.region006	0.15143	0.720071	1	0.78873	0.857143	RiPP-like - RiPP-like	RiPP-like	Paenibacillus	RiPPs
	NC_023134.1.region009	NZ_CH981429.1.region001	0.293435	0.499234	0.909091	0.629136	0.533333	lanthipeptide-class-i - lanthipeptide-class-i	lanthipeptide-class-i	Paenibacillus	RiPPs
	NZ_CP019659.1.region011	NZ_CP020557.1.region015	0.267484	0.53658	0.753846	0.725864	0.607595	RRE-containing.phosphonate - RRE-containing.phosphonate	RRE-containing.phosphonate	Paenibacillus	RiPPs
	NZ_ADZY03000177.region001	NZ_LAWY01000035.region001	0.0346057	0.931986	1	0.95193	0.952381	lanthipeptide-class-i - lanthipeptide-class-i	lanthipeptide-class-i	Paenibacillus	RiPPs
	NZ_CP019794.1.region011	NZ_CP020327.1.region009	8.67362e-18	1	1	1	1	RiPP-like - RiPP-like	RiPP-like	Paenibacillus	RiPPs
	NZ_CP019655.1.region012	NZ_CP020557.1.region003	0.0974572	0.814584	1	0.863441	0.95	lanthipeptide-class-i - lanthipeptide-class-i	lanthipeptide-class-i	Paenibacillus	RiPPs
	NZ_ADFW01000001.region012	NZ_LAWY01000002.region001	8.67362e-18	1	1	1	1	RiPP-like - RiPP-like	RiPP-like	Paenibacillus	RiPPs
	NZ_ADZY03000177.region001	NZ_CP019651.1.region013	0.0495847	0.903289	0.944444	0.953992	0.863636	lanthipeptide-class-i - lanthipeptide-class-i	lanthipeptide-class-i	Paenibacillus	RiPPs
	NASO01000034.1.region001	QGLN01000003.1.region002	0.0211501	0.958147	1	0.970211	1	thiopeptide - thiopeptide	thiopeptide	Gilliamella	RiPPs
	NASQ01000006.1.region001	NAST01000004.1.region001	0.122039	0.770816	0.921053	0.861869	0.813953	thiopeptide - thiopeptide	thiopeptide	Gilliamella	RiPPs
	NASN01000025.1.region001	NASS01000008.1.region001	0.0337531	0.933633	1	0.95246	1	thiopeptide - thiopeptide	thiopeptide	Gilliamella	RiPPs
	NZ_REHC01000008.region001	NZ_REHF01000007.region001	0.292371	0.500739	0.8	0.674712	0.458333	lanthipeptide-class-iii - lanthipeptide-class-iii	lanthipeptide-class-iii	Lactobacillus	RiPPs
	NZ_CP019687.1.region016	NZ_CP020327.1.region010	0.0471713	0.907883	0.9	0.977224	0.7	RiPP-like - RiPP-like	RiPP-like	Paenibacillus	RiPPs
	LZGR01000019.1.region001	LZHJ01000042.1.region001	0.0901352	0.827854	0.911765	0.910735	0.794872	thiopeptide - thiopeptide	thiopeptide	Gilliamella	RiPPs
	NASU01000005.1.region001	QGLO01000004.1.region002	0.0446346	0.912723	0.972973	0.948849	0.925	thiopeptide - thiopeptide	thiopeptide	Gilliamella	RiPPs
	NZ_ADFW01000001.region011	NZ_CP020557.1.region007	0.134311	0.749417	0.886792	0.857783	0.836066	NRPS-like.sactipeptide - NRPS-like.sactipeptide.ranthipeptide		Paenibacillus	RiPPs
	NASE01000001.1.region001	NASG01000012.1.region001	0.000146694	0.999707	1	0.999793	1	thiopeptide - thiopeptide	thiopeptide	Gilliamella	RiPPs
	JFZX01000014.1.region001	LZHB01000071.1.region001	0.0399471	0.921702	1	0.94403	0.979167	thiopeptide - thiopeptide	thiopeptide	Gilliamella	RiPPs
	NASH01000023.1.region001	NASP01000016.1.region001	0.0189161	0.962526	1	0.973358	1	thiopeptide - thiopeptide	thiopeptide	Gilliamella	RiPPs
	NZ_CP019651.1.region018	NZ_CP020327.1.region010	0.0384417	0.924594	0.9	0.989519	0.7	RiPP-like - RiPP-like	RiPP-like	Paenibacillus	RiPPs
	LZGH01000024.1.region001	NASF01000033.1.region001	0.00852867	0.983015	1	0.987988	1	thiopeptide - thiopeptide	thiopeptide	Gilliamella	RiPPs
	Ga0307800.region003	c00012_NODE_22...region001	0.224925	0.600742	0.851064	0.745853	0.722222	thiopeptide - thiopeptide	thiopeptide	Gilliamella	RiPPs
	c00003_NODE_18...region001	c00012_NODE_22...region001	0.00563582	0.98876	1	0.992062	1	thiopeptide - thiopeptide	thiopeptide	Gilliamella	RiPPs
	NZ_ADZY03000095.region001	NZ_CP019687.1.region008	0.0381424	0.92517	0.888889	0.994792	0.666667	RiPP-like - RiPP-like	RiPP-like	Paenibacillus	RiPPs
	NZ_ADZY03000013.region001	NZ_CP019687.1.region014	0.11125	0.789877	0.888889	0.888889	0.875	NRPS-like.sactipeptide.ranthipeptide - sactipeptide		Paenibacillus	RiPPs
	NC_023134.1.region002	NZ_CP019651.1.region002	0.117169	0.779391	0.916667	0.871358	0.75	NRPS-like.sactipeptide - NRPS-like.sactipeptide	NRPS-like.sactipeptide	Paenibacillus	RiPPs
	Ga0307803.region001	NASW01000003.1.region001	0.106046	0.799154	0.944444	0.874954	0.829268	thiopeptide - thiopeptide	thiopeptide	Gilliamella	RiPPs
	NZ_CP019655.1.region004	NZ_CP020557.1.region014	0.276834	0.522969	0.75	0.712826	0.705882	cyclic-lactone-autoinducer - cyclic-lactone-autoinducer	cyclic-lactone-autoinducer	Paenibacillus	RiPPs
	NASN01000025.1.region001	NASW01000003.1.region001	0.126723	0.762612	0.903226	0.8629	0.771429	thiopeptide - thiopeptide	thiopeptide	Gilliamella	RiPPs
	LZGP01000001.1.region001	NASN01000025.1.region001	0.127683	0.760938	0.933333	0.849017	0.818182	thiopeptide - thiopeptide	thiopeptide	Gilliamella	RiPPs
	LZHB01000071.1.region001	LZHR01000118.1.region001	0.0153984	0.96944	1	0.978312	1	thiopeptide - thiopeptide	thiopeptide	Gilliamella	RiPPs
	NZ_FMAM01000001.region001	NZ_JGYP01000001.region001	8.67362e-18	1	1	1	1	RiPP-like - RiPP-like	RiPP-like	Bifidobacterium	RiPPs
	NZ_ADZY03000048.region001	NZ_CP019687.1.region019	0.2625	0.543906	0.714286	0.75	0.5	RiPP-like - RiPP-like	RiPP-like	Paenibacillus	RiPPs
	LZGI01000020.1.region001	NASV01000038.1.region001	0.0163739	0.96752	1	0.976938	1	thiopeptide - thiopeptide	thiopeptide	Gilliamella	RiPPs
	LZHJ01000042.1.region001	c00012_NODE_22...region001	0.0640438	0.876014	0.970588	0.922158	0.945946	thiopeptide - thiopeptide	thiopeptide	Gilliamella	RiPPs
	NZ_ADFW01000001.region010	NZ_CP020327.1.region006	0.00838368	0.983303	1	0.988192	1	RiPP-like - RiPP-like	RiPP-like	Paenibacillus	RiPPs
	NZ_CP019651.1.region019	NZ_CP020557.1.region009	0.0628514	0.878247	1	0.911477	1	RiPP-like - RiPP-like	RiPP-like	Paenibacillus	RiPPs
	NZ_CP019651.1.region013	NZ_LAWY01000035.region001	0.0535399	0.895787	0.944444	0.949062	0.818182	lanthipeptide-class-i - lanthipeptide-class-i	lanthipeptide-class-i	Paenibacillus	RiPPs
	FMWS01000039.1.region001	LZHC01000016.1.region001	0.0541114	0.894705	0.969697	0.93614	0.971429	thiopeptide - thiopeptide	thiopeptide	Gilliamella	RiPPs
	NZ_ADZY03000275.region001	NZ_CP019655.1.region002	0.00739041	0.985274	1	0.989591	1	RiPP-like - RiPP-like	RiPP-like	Paenibacillus	RiPPs
	NZ_CH981429.1.region001	NZ_CP020557.1.region003	0.180436	0.671685	0.923077	0.780602	0.6875	lanthipeptide-class-i - lanthipeptide-class-i	lanthipeptide-class-i	Paenibacillus	RiPPs
	NASK01000094.1.region001	NASR01000009.1.region001	0.0163613	0.967545	1	0.976956	1	thiopeptide - thiopeptide	thiopeptide	Gilliamella	RiPPs
	NZ_CP019659.1.region001	NZ_LAWY01000017.region001	0.108698	0.79442	0.9	0.890567	0.7	RiPP-like - RiPP-like	RiPP-like	Paenibacillus	RiPPs
	LZGP01000001.1.region001	NASE01000001.1.region001	0.121782	0.771267	0.939394	0.854724	0.833333	thiopeptide - thiopeptide	thiopeptide	Gilliamella	RiPPs
	NZ_ADFW01000001.region011	NZ_CP019655.1.region017	0.240736	0.576482	0.6	0.826059	0.47619	NRPS-like.sactipeptide - NRPS-like.sactipeptide.ranthipeptide		Paenibacillus	RiPPs
	LZGQ01000001.1.region001	NASQ01000006.1.region001	0.0133859	0.973407	1	0.981147	1	thiopeptide - thiopeptide	thiopeptide	Gilliamella	RiPPs
	NZ_CP019651.1.region002	NZ_CP020557.1.region007	0.148867	0.724427	0.87037	0.843948	0.822581	NRPS-like.sactipeptide - NRPS-like.sactipeptide	NRPS-like.sactipeptide	Paenibacillus	RiPPs
	NZ_ADZY03000117.region001	NZ_LAWY01000039.region001	0.102647	0.805243	0.9	0.896429	0.888889	RiPP-like - RiPP-like	RiPP-like	Paenibacillus	RiPPs
	NZ_CP019659.1.region001	NZ_CP019794.1.region012	0.00785656	0.984349	1	0.988934	1	RiPP-like - RiPP-like	RiPP-like	Paenibacillus	RiPPs
	NZ_ADZY03000013.region001	NZ_LAWY01000009.region001	0.11125	0.789877	0.888889	0.888889	0.875	RRE-containing.NRPS-like.sactipeptide - sactipeptide		Paenibacillus	RiPPs
	NC_023134.1.region010	NZ_ADZY03000317.region001	0.119856	0.774653	0.875	0.882245	0.875	cyclic-lactone-autoinducer - cyclic-lactone-autoinducer	cyclic-lactone-autoinducer	Paenibacillus	RiPPs
	NZ_CP019651.1.region018	NZ_CP019687.1.region016	0.00872951	0.982617	1	0.987705	1	RiPP-like - RiPP-like	RiPP-like	Paenibacillus	RiPPs
	NASG01000012.1.region001	NASR01000009.1.region001	0.0175794	0.96515	1	0.97524	1	thiopeptide - thiopeptide	thiopeptide	Gilliamella	RiPPs
	NZ_CP019655.1.region012	NZ_CP020327.1.region002	8.67362e-18	1	1	1	1	lanthipeptide-class-i - lanthipeptide-class-i	lanthipeptide-class-i	Paenibacillus	RiPPs
	Ga0307803.region001	NASS01000008.1.region001	0.116606	0.780385	0.916667	0.871722	0.780488	thiopeptide - thiopeptide	thiopeptide	Gilliamella	RiPPs
	NASD01000012.1.region001	NASQ01000006.1.region001	0.0175794	0.96515	1	0.97524	1	thiopeptide - thiopeptide	thiopeptide	Gilliamella	RiPPs
	NZ_ADZY03000275.region001	NZ_LAWY01000008.region001	0.000682692	0.998635	1	0.999038	1	RiPP-like - RiPP-like	RiPP-like	Paenibacillus	RiPPs
	LZGQ01000001.1.region001	NASU01000005.1.region001	0.0187989	0.962756	1	0.973523	1	thiopeptide - thiopeptide	thiopeptide	Gilliamella	RiPPs
	NASR01000009.1.region001	NASS01000008.1.region001	0.0174707	0.965364	1	0.975393	1	thiopeptide - thiopeptide	thiopeptide	Gilliamella	RiPPs
	NZ_CP019794.1.region004	NZ_CP020557.1.region003	0.28593	0.509896	0.777778	0.69004	0.636364	lanthipeptide-class-i - lanthipeptide-class-i	lanthipeptide-class-i	Paenibacillus	RiPPs
	NZ_CP019651.1.region015	NZ_CP019687.1.region019	8.67362e-18	1	1	1	1	RiPP-like - RiPP-like	RiPP-like	Paenibacillus	RiPPs
	LZHC01000016.1.region001	c00003_NODE_18...region001	0.033932	0.933287	0.977778	0.961834	0.938776	thiopeptide - thiopeptide	thiopeptide	Gilliamella	RiPPs
	NZ_CP019651.1.region017	NZ_LAWY01000039.region001	0.0950325	0.818966	0.909091	0.905844	0.727273	RiPP-like - RiPP-like	RiPP-like	Paenibacillus	RiPPs
	NZ_CP019794.1.region004	NZ_CP020327.1.region002	0.294177	0.498186	0.777778	0.679065	0.590909	lanthipeptide-class-i - lanthipeptide-class-i	lanthipeptide-class-i	Paenibacillus	RiPPs
	NZ_CP019659.1.region010	NZ_CP020557.1.region016	0.211341	0.621982	0.764706	0.8018	0.526316	RRE-containing.LAP - RiPP-like.LAP		Paenibacillus	RiPPs
	NZ_CP031513.1.region001	NZ_QOCS01000004.region001	0.0160121	0.968232	1	0.977448	1	RiPP-like - RiPP-like	RiPP-like	Lactobacillus	RiPPs
	Ga0307800.region003	LZHR01000118.1.region001	0.229488	0.593688	0.851064	0.739425	0.722222	thiopeptide - thiopeptide	thiopeptide	Gilliamella	RiPPs
	NZ_AARF01000134.region001	NZ_CP020327.1.region007	0.165685	0.696081	0.780488	0.858107	0.652174	NRPS-like.sactipeptide - RRE-containing.NRPS-like.sactipeptide		Paenibacillus	RiPPs
	NZ_REHH01000007.region001	NZ_REHK01000007.region001	0.03192	0.937179	0.923077	0.986505	0.92	lanthipeptide-class-iii - lanthipeptide-class-iii	lanthipeptide-class-iii	Lactobacillus	RiPPs
	NZ_CP019655.1.region002	NZ_LAWY01000008.region001	0.00670772	0.98663	1	0.990552	1	RiPP-like - RiPP-like	RiPP-like	Paenibacillus	RiPPs
	NZ_CP019687.1.region013	NZ_CP019794.1.region008	0.00838368	0.983303	1	0.988192	1	RiPP-like - RiPP-like	RiPP-like	Paenibacillus	RiPPs
	NASD01000012.1.region001	NASU01000005.1.region001	0.00649608	0.98705	1	0.990851	1	thiopeptide - thiopeptide	thiopeptide	Gilliamella	RiPPs
	LZGI01000020.1.region001	QGLO01000004.1.region002	0.0424184	0.916962	0.972973	0.951971	0.925	thiopeptide - thiopeptide	thiopeptide	Gilliamella	RiPPs
	NZ_CP019655.1.region015	NZ_CP019659.1.region015	8.67362e-18	1	1	1	1	lanthipeptide-class-i - lanthipeptide-class-i	lanthipeptide-class-i	Paenibacillus	RiPPs
	NASR01000009.1.region001	NASW01000003.1.region001	0.122039	0.770816	0.921053	0.861869	0.813953	thiopeptide - thiopeptide	thiopeptide	Gilliamella	RiPPs
	NC_023134.1.region011	NZ_CP019659.1.region002	0.00503882	0.989948	1	0.992903	1	RiPP-like - RiPP-like	RiPP-like	Paenibacillus	RiPPs
	NASK01000094.1.region001	NASN01000025.1.region001	0.0332801	0.934547	1	0.953127	1	thiopeptide - thiopeptide	thiopeptide	Gilliamella	RiPPs
	NZ_ADZY03000323.region001	NZ_CP019687.1.region016	0.00872951	0.982617	1	0.987705	1	RiPP-like - RiPP-like	RiPP-like	Paenibacillus	RiPPs
	NZ_CP020557.1.region012	NZ_LAWY01000008.region001	0.00466374	0.990694	1	0.993431	1	RiPP-like - RiPP-like	RiPP-like	Paenibacillus	RiPPs
	NASS01000008.1.region001	QGLN01000003.1.region002	0.00918846	0.981708	1	0.987059	1	thiopeptide - thiopeptide	thiopeptide	Gilliamella	RiPPs
	NZ_ADFW01000001.region005	NZ_CP019655.1.region007	0.192085	0.652727	0.8	0.813965	0.6	RiPP-like - RiPP-like	RiPP-like	Paenibacillus	RiPPs
	NZ_ADZY03000027.region001	NZ_LAWY01000037.region001	0.143403	0.733758	0.8125	0.87588	0.722222	lanthipeptide-class-ii - lanthipeptide-class-ii	lanthipeptide-class-ii	Paenibacillus	RiPPs
	LZHC01000016.1.region001	LZHJ01000042.1.region001	0.0731298	0.859088	0.914286	0.93297	0.846154	thiopeptide - thiopeptide	thiopeptide	Gilliamella	RiPPs
	NASF01000033.1.region001	NASO01000034.1.region001	0.0209079	0.958621	1	0.970552	1	thiopeptide - thiopeptide	thiopeptide	Gilliamella	RiPPs
	LZHJ01000042.1.region001	LZHR01000118.1.region001	0.0642941	0.875545	0.970588	0.921805	0.945946	thiopeptide - thiopeptide	thiopeptide	Gilliamella	RiPPs
	NZ_CP019687.1.region018	NZ_LAWY01000008.region001	0.000258746	0.999483	1	0.999636	1	RiPP-like - RiPP-like	RiPP-like	Paenibacillus	RiPPs
	NZ_CP019687.1.region013	NZ_LAWY01000033.region001	8.67362e-18	1	1	1	1	RiPP-like - RiPP-like	RiPP-like	Paenibacillus	RiPPs
	LZGI01000020.1.region001	NASJ01000005.1.region001	0.0181045	0.964119	1	0.974501	1	thiopeptide - thiopeptide	thiopeptide	Gilliamella	RiPPs
	MCIU01000029.1.region001	NASD01000012.1.region001	0.0606767	0.882328	0.972973	0.926255	0.925	thiopeptide - thiopeptide	thiopeptide	Gilliamella	RiPPs
	MCIU01000029.1.region001	QGLN01000003.1.region002	0.0629548	0.878054	0.972973	0.923046	0.925	thiopeptide - thiopeptide	thiopeptide	Gilliamella	RiPPs
	LZGS01000010.1.region001	LZHB01000071.1.region001	0.0831501	0.840614	0.955556	0.902105	0.88	thiopeptide - thiopeptide	thiopeptide	Gilliamella	RiPPs
	NASG01000012.1.region001	NASN01000025.1.region001	0.0333134	0.934483	1	0.95308	1	thiopeptide - thiopeptide	thiopeptide	Gilliamella	RiPPs
	NASE01000001.1.region001	NASQ01000006.1.region001	0.0177261	0.964862	1	0.975034	1	thiopeptide - thiopeptide	thiopeptide	Gilliamella	RiPPs
	NZ_CP019794.1.region008	NZ_CP020557.1.region006	0.158359	0.708359	1	0.778971	0.857143	RiPP-like - RiPP-like	RiPP-like	Paenibacillus	RiPPs
	NZ_AARF01000147.region001	NZ_CP019651.1.region018	0.0145563	0.971099	1	0.979498	1	RiPP-like - RiPP-like	RiPP-like	Paenibacillus	RiPPs
	LZGP01000001.1.region001	QGLO01000004.1.region002	0.103077	0.804472	0.969697	0.86798	0.914286	thiopeptide - thiopeptide	thiopeptide	Gilliamella	RiPPs
	NZ_CH981429.1.region001	NZ_CP020327.1.region002	0.168449	0.691477	0.923077	0.797485	0.6875	lanthipeptide-class-i - lanthipeptide-class-i	lanthipeptide-class-i	Paenibacillus	RiPPs
	NASV01000038.1.region001	QGLN01000003.1.region002	0.0245799	0.951444	1	0.96538	1	thiopeptide - thiopeptide	thiopeptide	Gilliamella	RiPPs
	NZ_CP019659.1.region017	NZ_CP019794.1.region009	0.215721	0.615094	0.90566	0.737214	0.727273	NRPS-like.sactipeptide - NRPS-like.sactipeptide	NRPS-like.sactipeptide	Paenibacillus	RiPPs
	MCIU01000029.1.region001	NASH01000023.1.region001	0.0606767	0.882328	0.972973	0.926255	0.925	thiopeptide - thiopeptide	thiopeptide	Gilliamella	RiPPs
	NC_023134.1.region009	NZ_CP019687.1.region002	0.21198	0.620976	0.933333	0.732658	0.65	lanthipeptide-class-i - lanthipeptide-class-i	lanthipeptide-class-i	Paenibacillus	RiPPs
	LZGP01000001.1.region001	NASV01000038.1.region001	0.134084	0.74981	0.935484	0.839078	0.823529	thiopeptide - thiopeptide	thiopeptide	Gilliamella	RiPPs
	NZ_ADFW01000001.region014	NZ_CP020557.1.region011	0.159026	0.707237	0.833333	0.846442	0.666667	RiPP-like - RiPP-like	RiPP-like	Paenibacillus	RiPPs
	NZ_CP019655.1.region008	NZ_CP020327.1.region016	8.67362e-18	1	1	1	1	RiPP-like - RiPP-like	RiPP-like	Paenibacillus	RiPPs
	NASE01000001.1.region001	NASU01000005.1.region001	0.00664278	0.986759	1	0.990644	1	thiopeptide - thiopeptide	thiopeptide	Gilliamella	RiPPs
	NZ_REHE01000007.region001	NZ_REHJ01000008.region001	0.271101	0.531293	0.85	0.683446	0.565217	lanthipeptide-class-iii - lanthipeptide-class-iii	lanthipeptide-class-iii	Lactobacillus	RiPPs
	Ga0307800.region003	LZGS01000010.1.region001	0.248602	0.5646	0.795918	0.734867	0.678571	thiopeptide - thiopeptide	thiopeptide	Gilliamella	RiPPs
	LZGH01000024.1.region001	NAST01000004.1.region001	0.119196	0.775817	0.921053	0.865874	0.813953	thiopeptide - thiopeptide	thiopeptide	Gilliamella	RiPPs
	NZ_ADZY03000002.region001	NZ_LAWY01000002.region001	8.67362e-18	1	1	1	1	RiPP-like - RiPP-like	RiPP-like	Paenibacillus	RiPPs
	NZ_REHD01000009.region001	NZ_REHI01000006.region002	0.293043	0.499788	0.8	0.673765	0.458333	lanthipeptide-class-iii - lanthipeptide-class-iii	lanthipeptide-class-iii	Lactobacillus	RiPPs
	NZ_CP019794.1.region007	NZ_CP020327.1.region005	0.213936	0.617896	0.952381	0.719808	0.833333	lanthipeptide-class-i - lanthipeptide-class-i	lanthipeptide-class-i	Paenibacillus	RiPPs
	NASU01000005.1.region001	NASW01000003.1.region001	0.120382	0.773727	0.921053	0.864202	0.813953	thiopeptide - thiopeptide	thiopeptide	Gilliamella	RiPPs
	NASF01000033.1.region001	NASK01000094.1.region001	0.00346939	0.993073	1	0.995114	1	thiopeptide - thiopeptide	thiopeptide	Gilliamella	RiPPs
	NC_023134.1.region011	NZ_CP019794.1.region013	0.0732189	0.858923	0.857143	0.959249	0.571429	RiPP-like - RiPP-like	RiPP-like	Paenibacillus	RiPPs
	NASJ01000005.1.region001	NASO01000034.1.region001	0.0209079	0.958621	1	0.970552	1	thiopeptide - thiopeptide	thiopeptide	Gilliamella	RiPPs
	NZ_REHC01000008.region001	NZ_REHJ01000008.region001	0.0171145	0.966064	0.952381	0.996595	0.863636	lanthipeptide-class-iii - lanthipeptide-class-iii	lanthipeptide-class-iii	Lactobacillus	RiPPs
	NZ_ADFW01000001.region014	NZ_ADZY03000117.region001	0.0392447	0.923051	1	0.944726	1	RiPP-like - RiPP-like	RiPP-like	Paenibacillus	RiPPs
	NZ_CP019794.1.region013	NZ_LAWY01000008.region001	0.171641	0.686178	0.857143	0.820626	0.571429	RiPP-like - RiPP-like	RiPP-like	Paenibacillus	RiPPs
	NZ_CH981470.1.region001	NZ_CP019659.1.region002	0.00649587	0.98705	1	0.990851	1	RiPP-like - RiPP-like	RiPP-like	Paenibacillus	RiPPs
	NC_023134.1.region011	NZ_ADZY03000275.region001	0.00286908	0.99427	1	0.995959	1	RiPP-like - RiPP-like	RiPP-like	Paenibacillus	RiPPs
	NZ_CH981513.1.region001	NZ_LAWY01000028.region001	0.246111	0.568348	0.571429	0.833333	0.222222	RiPP-like - RiPP-like	RiPP-like	Paenibacillus	RiPPs
	NZ_CP019659.1.region001	NZ_CP020327.1.region010	8.67362e-18	1	1	1	1	RiPP-like - RiPP-like	RiPP-like	Paenibacillus	RiPPs
	NASH01000023.1.region001	NASU01000005.1.region001	0.00649608	0.98705	1	0.990851	1	thiopeptide - thiopeptide	thiopeptide	Gilliamella	RiPPs
	LZGI01000020.1.region001	NASW01000003.1.region001	0.12212	0.770673	0.921053	0.861755	0.813953	thiopeptide - thiopeptide	thiopeptide	Gilliamella	RiPPs
	NZ_FOMN01000001.region001	NZ_REHB01000008.region001	0.291825	0.501512	0.8	0.675481	0.458333	lanthipeptide-class-iii - lanthipeptide-class-iii	lanthipeptide-class-iii	Lactobacillus	RiPPs
	LZHJ01000042.1.region001	NASP01000016.1.region001	0.24984	0.562739	0.764706	0.745599	0.666667	thiopeptide - thiopeptide	thiopeptide	Gilliamella	RiPPs
	NC_023134.1.region011	NZ_CP019651.1.region016	0.00192764	0.996148	1	0.997285	1	RiPP-like - RiPP-like	RiPP-like	Paenibacillus	RiPPs
	NZ_REHG01000007.region001	NZ_REHI01000006.region002	0.00931331	0.98146	1	0.986883	1	lanthipeptide-class-iii - lanthipeptide-class-iii	lanthipeptide-class-iii	Lactobacillus	RiPPs
	NASW01000003.1.region001	QGLN01000003.1.region002	0.133141	0.751444	0.921053	0.846232	0.813953	thiopeptide - thiopeptide	thiopeptide	Gilliamella	RiPPs
	NZ_CP029544.1.region002	NZ_KQ034047.1.region001	0.0800335	0.846338	1	0.888786	0.892857	lanthipeptide-class-i - lanthipeptide-class-i	lanthipeptide-class-i	Lactobacillus	RiPPs
	NZ_CP019655.1.region016	NZ_CP019687.1.region013	0.00838368	0.983303	1	0.988192	1	RiPP-like - RiPP-like	RiPP-like	Paenibacillus	RiPPs
	NZ_FOMN01000001.region002	c00004_NODE_12...region001	0.00193989	0.996124	1	0.997268	1	RiPP-like - RiPP-like	RiPP-like	Lactobacillus	RiPPs
	NZ_CP019655.1.region008	NZ_CP019659.1.region008	8.67362e-18	1	1	1	1	RiPP-like - RiPP-like	RiPP-like	Paenibacillus	RiPPs
	NZ_ADZY03000317.region001	NZ_CP019687.1.region011	0.117903	0.778095	0.875	0.884996	0.875	cyclic-lactone-autoinducer - cyclic-lactone-autoinducer	cyclic-lactone-autoinducer	Paenibacillus	RiPPs
	NZ_CH981479.1.region001	NZ_CP019687.1.region013	0.00147917	0.997044	1	0.997917	1	RiPP-like - RiPP-like	RiPP-like	Paenibacillus	RiPPs
	NASN01000025.1.region001	NASO01000034.1.region001	0.0391561	0.923221	1	0.944851	1	thiopeptide - thiopeptide	thiopeptide	Gilliamella	RiPPs
	NC_023134.1.region011	NZ_CP020557.1.region012	0.00299485	0.994019	1	0.995782	1	RiPP-like - RiPP-like	RiPP-like	Paenibacillus	RiPPs
	NZ_ADZY03000117.region001	NZ_CP019651.1.region017	0.0392447	0.923051	1	0.944726	1	RiPP-like - RiPP-like	RiPP-like	Paenibacillus	RiPPs
	NASO01000034.1.region001	NASR01000009.1.region001	8.67362e-18	1	1	1	1	thiopeptide - thiopeptide	thiopeptide	Gilliamella	RiPPs
	NZ_REHD01000009.region001	NZ_REHE01000007.region001	0.292371	0.500739	0.8	0.674712	0.458333	lanthipeptide-class-iii - lanthipeptide-class-iii	lanthipeptide-class-iii	Lactobacillus	RiPPs
	NC_023134.1.region002	NZ_CP020557.1.region007	0.14846	0.725121	0.916667	0.827628	0.725806	NRPS-like.sactipeptide - NRPS-like.sactipeptide	NRPS-like.sactipeptide	Paenibacillus	RiPPs
	LZHJ01000042.1.region001	NASG01000012.1.region001	0.24899	0.564017	0.764706	0.746797	0.666667	thiopeptide - thiopeptide	thiopeptide	Gilliamella	RiPPs
	NZ_ADZY03000117.region001	NZ_CP019687.1.region017	0.0392447	0.923051	1	0.944726	1	RiPP-like - RiPP-like	RiPP-like	Paenibacillus	RiPPs
	NZ_CP019687.1.region013	NZ_CP020327.1.region006	0.00838368	0.983303	1	0.988192	1	RiPP-like - RiPP-like	RiPP-like	Paenibacillus	RiPPs
	NZ_REHD01000009.region001	c00004_NODE_12...region002	0.291825	0.501512	0.8	0.675481	0.458333	lanthipeptide-class-iii - lanthipeptide-class-iii	lanthipeptide-class-iii	Lactobacillus	RiPPs
	FMWS01000039.1.region001	LZGR01000019.1.region001	0.130318	0.756346	0.939394	0.841919	0.888889	thiopeptide - thiopeptide	thiopeptide	Gilliamella	RiPPs
	NZ_ADFW01000001.region010	NZ_CH981479.1.region001	0.00147917	0.997044	1	0.997917	1	RiPP-like - RiPP-like	RiPP-like	Paenibacillus	RiPPs
	NZ_CP019655.1.region016	NZ_CP019659.1.region016	8.67362e-18	1	1	1	1	RiPP-like - RiPP-like	RiPP-like	Paenibacillus	RiPPs
	NZ_CP019659.1.region005	NZ_CP020327.1.region013	8.67362e-18	1	1	1	1	RiPP-like - RiPP-like	RiPP-like	Paenibacillus	RiPPs
	NASJ01000005.1.region001	NASK01000094.1.region001	0.00346251	0.993087	1	0.995123	1	thiopeptide - thiopeptide	thiopeptide	Gilliamella	RiPPs
	NASK01000094.1.region001	NASV01000038.1.region001	0.0219921	0.9565	1	0.969025	1	thiopeptide - thiopeptide	thiopeptide	Gilliamella	RiPPs
	LZGP01000001.1.region001	NASJ01000005.1.region001	0.121782	0.771267	0.939394	0.854724	0.833333	thiopeptide - thiopeptide	thiopeptide	Gilliamella	RiPPs
	NZ_CP019659.1.region010	NZ_CP019794.1.region002	0.110657	0.790932	0.9375	0.873488	0.666667	RRE-containing.LAP - RiPP-like.LAP		Paenibacillus	RiPPs
	NZ_CH981479.1.region001	NZ_CP019659.1.region016	0.00986284	0.980372	1	0.986109	1	RiPP-like - RiPP-like	RiPP-like	Paenibacillus	RiPPs
	NZ_CP019794.1.region019	NZ_CP020327.1.region016	0.0509524	0.900691	0.833333	1	0.571429	RiPP-like - RiPP-like	RiPP-like	Paenibacillus	RiPPs
	NZ_REHI01000006.region002	NZ_REHJ01000008.region001	0.271731	0.530376	0.85	0.682559	0.565217	lanthipeptide-class-iii - lanthipeptide-class-iii	lanthipeptide-class-iii	Lactobacillus	RiPPs
	NZ_NPNG01000003.region001	c00004_NODE_12...region001	0.00193989	0.996124	1	0.997268	1	RiPP-like - RiPP-like	RiPP-like	Lactobacillus	RiPPs
	NZ_ADFW01000001.region016	NZ_CP019651.1.region015	0.152381	0.718458	0.833333	0.857143	0.571429	RiPP-like - RiPP-like	RiPP-like	Paenibacillus	RiPPs
	JFZX01000014.1.region001	LZHC01000016.1.region001	0.0679803	0.868661	0.955556	0.923189	0.9	thiopeptide - thiopeptide	thiopeptide	Gilliamella	RiPPs
	NASH01000023.1.region001	NASQ01000006.1.region001	0.0175794	0.96515	1	0.97524	1	thiopeptide - thiopeptide	thiopeptide	Gilliamella	RiPPs
	NZ_CP019794.1.region003	NZ_CP020327.1.region019	0.133113	0.751494	0.949153	0.835347	0.802817	RRE-containing.phosphonate - RRE-containing.phosphonate	RRE-containing.phosphonate	Paenibacillus	RiPPs
	NZ_ADFW01000001.region011	NZ_CP020327.1.region007	0.240736	0.576482	0.6	0.826059	0.47619	NRPS-like.sactipeptide - NRPS-like.sactipeptide.ranthipeptide		Paenibacillus	RiPPs
	LZGI01000020.1.region001	NASS01000008.1.region001	0.019065	0.962233	1	0.973148	1	thiopeptide - thiopeptide	thiopeptide	Gilliamella	RiPPs
	NZ_CP019794.1.region016	NZ_CP020327.1.region013	8.67362e-18	1	1	1	1	RiPP-like - RiPP-like	RiPP-like	Paenibacillus	RiPPs
	NZ_CP019659.1.region001	NZ_CP019687.1.region016	0.116554	0.780477	0.9	0.879501	0.7	RiPP-like - RiPP-like	RiPP-like	Paenibacillus	RiPPs
	NZ_CH981470.1.region001	NZ_CP019794.1.region013	0.0863263	0.8348	0.833333	0.951184	0.5	RiPP-like - RiPP-like	RiPP-like	Paenibacillus	RiPPs
	NZ_CP019655.1.region001	NZ_CP020557.1.region010	0.00959397	0.980904	1	0.986487	1	RiPP-like - RiPP-like	RiPP-like	Paenibacillus	RiPPs
	NZ_ADFW01000001.region013	NZ_CP019651.1.region018	8.67362e-18	1	1	1	1	RiPP-like - RiPP-like	RiPP-like	Paenibacillus	RiPPs
	NZ_CP020557.1.region009	NZ_LAWY01000002.region001	0.0628514	0.878247	1	0.911477	1	RiPP-like - RiPP-like	RiPP-like	Paenibacillus	RiPPs
	LZGR01000019.1.region001	c00012_NODE_22...region001	0.0848417	0.837515	0.955556	0.899722	0.88	thiopeptide - thiopeptide	thiopeptide	Gilliamella	RiPPs
	NZ_NPNG01000003.region002	NZ_REHB01000008.region001	0.291825	0.501512	0.8	0.675481	0.458333	lanthipeptide-class-iii - lanthipeptide-class-iii	lanthipeptide-class-iii	Lactobacillus	RiPPs
	NASG01000012.1.region001	NASV01000038.1.region001	0.0243324	0.951927	1	0.965729	1	thiopeptide - thiopeptide	thiopeptide	Gilliamella	RiPPs
	NZ_CP019651.1.region017	NZ_CP019687.1.region017	0.0215152	0.957433	1	0.969697	1	RiPP-like - RiPP-like	RiPP-like	Paenibacillus	RiPPs
	NC_023134.1.region001	NZ_CP020557.1.region010	0.128458	0.759586	0.9	0.862735	0.7	RiPP-like - RiPP-like	RiPP-like	Paenibacillus	RiPPs
	NZ_REHG01000007.region001	c00004_NODE_12...region002	0.0179332	0.964455	1	0.974742	1	lanthipeptide-class-iii - lanthipeptide-class-iii	lanthipeptide-class-iii	Lactobacillus	RiPPs
	NZ_CP019687.1.region015	NZ_LAWY01000002.region001	8.67362e-18	1	1	1	1	RiPP-like - RiPP-like	RiPP-like	Paenibacillus	RiPPs
	NZ_CH981484.1.region001	NZ_CP019651.1.region019	0.0214351	0.957589	1	0.96981	1	RiPP-like - RiPP-like	RiPP-like	Paenibacillus	RiPPs
	NZ_CP019659.1.region005	NZ_CP019794.1.region016	8.67362e-18	1	1	1	1	RiPP-like - RiPP-like	RiPP-like	Paenibacillus	RiPPs
	Ga0307803.region001	NASK01000094.1.region001	0.115618	0.782132	0.916667	0.873114	0.780488	thiopeptide - thiopeptide	thiopeptide	Gilliamella	RiPPs
	NZ_REHF01000006.region001	NZ_REHG01000006.region001	8.67362e-18	1	1	1	1	RiPP-like - RiPP-like	RiPP-like	Lactobacillus	RiPPs
	NZ_CP019655.1.region008	NZ_CP019794.1.region019	0.152381	0.718458	0.833333	0.857143	0.571429	RiPP-like - RiPP-like	RiPP-like	Paenibacillus	RiPPs
	NZ_CP019794.1.region008	NZ_LAWY01000033.region001	0.0111782	0.977768	1	0.984256	1	RiPP-like - RiPP-like	RiPP-like	Paenibacillus	RiPPs
	NZ_CP019659.1.region017	NZ_CP020327.1.region007	8.67362e-18	1	1	1	1	NRPS-like.sactipeptide - NRPS-like.sactipeptide	NRPS-like.sactipeptide	Paenibacillus	RiPPs
	NZ_CH981470.1.region001	NZ_CP019651.1.region016	8.67362e-18	1	1	1	1	RiPP-like - RiPP-like	RiPP-like	Paenibacillus	RiPPs
	NZ_ADFW01000001.region008	NZ_CH981416.1.region001	0.185185	0.663923	0.85	0.801684	0.761905	cyclic-lactone-autoinducer - cyclic-lactone-autoinducer	cyclic-lactone-autoinducer	Paenibacillus	RiPPs
	NZ_CP019659.1.region002	NZ_CP019794.1.region013	0.0674004	0.869742	0.857143	0.967444	0.571429	RiPP-like - RiPP-like	RiPP-like	Paenibacillus	RiPPs
	MCIU01000029.1.region001	NASR01000009.1.region001	0.0584774	0.886465	0.972973	0.929352	0.925	thiopeptide - thiopeptide	thiopeptide	Gilliamella	RiPPs
	NZ_ADZY03000177.region001	NZ_CP019655.1.region012	0.0921729	0.82415	1	0.87152	0.904762	lanthipeptide-class-i - lanthipeptide-class-i	lanthipeptide-class-i	Paenibacillus	RiPPs
	NZ_ADZY03000108.region001	NZ_CP019651.1.region001	8.67362e-18	1	1	1	1	RRE-containing - RRE-containing	RRE-containing	Paenibacillus	RiPPs
	NZ_REHB01000009.region001	NZ_REHD01000010.region001	8.67362e-18	1	1	1	1	RiPP-like - RiPP-like	RiPP-like	Lactobacillus	RiPPs
	LZHJ01000042.1.region001	MCIU01000029.1.region001	0.250718	0.561423	0.764706	0.744363	0.666667	thiopeptide - thiopeptide	thiopeptide	Gilliamella	RiPPs
	NZ_CP019659.1.region012	NZ_CP019687.1.region002	0.141162	0.737603	0.944444	0.826291	0.772727	lanthipeptide-class-i - lanthipeptide-class-i	lanthipeptide-class-i	Paenibacillus	RiPPs
	NZ_CP019687.1.region002	NZ_CP020557.1.region003	0.186017	0.662568	0.944444	0.763587	0.73913	lanthipeptide-class-i - lanthipeptide-class-i	lanthipeptide-class-i	Paenibacillus	RiPPs
	NZ_AARF01000147.region001	NZ_ADZY03000323.region001	0.0145563	0.971099	1	0.979498	1	RiPP-like - RiPP-like	RiPP-like	Paenibacillus	RiPPs
	NZ_CH981470.1.region001	NZ_CP020557.1.region012	0.00503428	0.989957	1	0.992909	1	RiPP-like - RiPP-like	RiPP-like	Paenibacillus	RiPPs
	Ga0307803.region001	NASO01000034.1.region001	0.140163	0.73932	0.888889	0.850631	0.7	thiopeptide - thiopeptide	thiopeptide	Gilliamella	RiPPs
	NZ_ADZY03000095.region001	NZ_CP019655.1.region007	0.252208	0.559193	0.636364	0.795866	0.454545	RiPP-like - RiPP-like	RiPP-like	Paenibacillus	RiPPs
	LZHJ01000042.1.region001	NASU01000005.1.region001	0.249703	0.562945	0.764706	0.745792	0.666667	thiopeptide - thiopeptide	thiopeptide	Gilliamella	RiPPs
	NZ_CP019655.1.region011	NZ_CP020557.1.region015	0.267484	0.53658	0.753846	0.725864	0.607595	RRE-containing.phosphonate - RRE-containing.phosphonate	RRE-containing.phosphonate	Paenibacillus	RiPPs
	NASF01000033.1.region001	NAST01000004.1.region001	0.127036	0.762066	0.911765	0.858838	0.789474	thiopeptide - thiopeptide	thiopeptide	Gilliamella	RiPPs
	LZGQ01000001.1.region001	NASD01000012.1.region001	0.0185086	0.963325	1	0.973932	1	thiopeptide - thiopeptide	thiopeptide	Gilliamella	RiPPs
	NC_023134.1.region011	NZ_CP020327.1.region011	0.00503882	0.989948	1	0.992903	1	RiPP-like - RiPP-like	RiPP-like	Paenibacillus	RiPPs
	NASK01000094.1.region001	QGLO01000004.1.region002	0.0456442	0.910795	0.972973	0.947427	0.925	thiopeptide - thiopeptide	thiopeptide	Gilliamella	RiPPs
	LZGQ01000001.1.region001	QGLN01000003.1.region002	0.0148814	0.970459	1	0.97904	1	thiopeptide - thiopeptide	thiopeptide	Gilliamella	RiPPs
	LZGP01000001.1.region001	NASW01000003.1.region001	0.106321	0.798663	0.969697	0.863768	0.888889	thiopeptide - thiopeptide	thiopeptide	Gilliamella	RiPPs
	NZ_CP019659.1.region002	NZ_CP020557.1.region012	0.00204398	0.995916	1	0.997121	1	RiPP-like - RiPP-like	RiPP-like	Paenibacillus	RiPPs
	NZ_CP019655.1.region019	NZ_CP019659.1.region019	0.0125	0.975156	1	0.982394	1	RiPP-like - RiPP-like	RiPP-like	Paenibacillus	RiPPs
	LZHR01000118.1.region001	c00003_NODE_18...region001	0.0146037	0.971006	1	0.979431	1	thiopeptide - thiopeptide	thiopeptide	Gilliamella	RiPPs
	NASO01000034.1.region001	NASV01000038.1.region001	0.016832	0.966619	1	0.976293	1	thiopeptide - thiopeptide	thiopeptide	Gilliamella	RiPPs
	NZ_FOMN01000001.region001	NZ_REHI01000006.region002	0.0130843	0.974003	1	0.981571	1	lanthipeptide-class-iii - lanthipeptide-class-iii	lanthipeptide-class-iii	Lactobacillus	RiPPs
	Ga0307803.region001	NASF01000033.1.region001	0.121677	0.771452	0.909091	0.867902	0.756757	thiopeptide - thiopeptide	thiopeptide	Gilliamella	RiPPs
	LZGQ01000001.1.region001	NASH01000023.1.region001	0.0185086	0.963325	1	0.973932	1	thiopeptide - thiopeptide	thiopeptide	Gilliamella	RiPPs
	NASG01000012.1.region001	QGLO01000004.1.region002	0.0448388	0.912333	0.972973	0.948562	0.925	thiopeptide - thiopeptide	thiopeptide	Gilliamella	RiPPs
	NZ_CP019651.1.region013	NZ_CP019655.1.region012	0.113468	0.785938	0.944444	0.865296	0.772727	lanthipeptide-class-i - lanthipeptide-class-i	lanthipeptide-class-i	Paenibacillus	RiPPs
	MCIU01000029.1.region001	NASN01000025.1.region001	0.0594441	0.884645	0.966667	0.930742	0.90625	thiopeptide - thiopeptide	thiopeptide	Gilliamella	RiPPs
	NASD01000012.1.region001	QGLN01000003.1.region002	0.00980801	0.98048	1	0.986186	1	thiopeptide - thiopeptide	thiopeptide	Gilliamella	RiPPs
	NZ_ADFW01000001.region010	NZ_CP019687.1.region013	8.67362e-18	1	1	1	1	RiPP-like - RiPP-like	RiPP-like	Paenibacillus	RiPPs
	NZ_CP019687.1.region007	NZ_LAWY01000004.region001	0.0378319	0.925768	0.888889	0.995229	0.666667	RiPP-like - RiPP-like	RiPP-like	Paenibacillus	RiPPs
	NASP01000016.1.region001	NASU01000005.1.region001	0.018655	0.963038	1	0.973725	1	thiopeptide - thiopeptide	thiopeptide	Gilliamella	RiPPs
	NZ_CP019794.1.region012	NZ_CP020557.1.region010	0.00429704	0.991424	1	0.993948	1	RiPP-like - RiPP-like	RiPP-like	Paenibacillus	RiPPs
	LZGR01000019.1.region001	LZHR01000118.1.region001	0.0893168	0.829344	0.955556	0.893419	0.88	thiopeptide - thiopeptide	thiopeptide	Gilliamella	RiPPs
	Ga0307800.region003	LZHB01000071.1.region001	0.225637	0.599638	0.851064	0.744849	0.722222	thiopeptide - thiopeptide	thiopeptide	Gilliamella	RiPPs
	NZ_ADFW01000001.region015	NZ_CP019659.1.region002	0.00644898	0.987144	1	0.990917	1	RiPP-like - RiPP-like	RiPP-like	Paenibacillus	RiPPs
	NASG01000012.1.region001	NASJ01000005.1.region001	0.000146694	0.999707	1	0.999793	1	thiopeptide - thiopeptide	thiopeptide	Gilliamella	RiPPs
	NASD01000012.1.region001	NASH01000023.1.region001	8.67362e-18	1	1	1	1	thiopeptide - thiopeptide	thiopeptide	Gilliamella	RiPPs
	NZ_CP019659.1.region018	NZ_CP019794.1.region010	0.00662815	0.986788	1	0.990665	1	ranthipeptide - ranthipeptide	ranthipeptide	Paenibacillus	RiPPs
	LZHJ01000042.1.region001	NASQ01000006.1.region001	0.24984	0.562739	0.764706	0.745599	0.666667	thiopeptide - thiopeptide	thiopeptide	Gilliamella	RiPPs
	NZ_CH981416.1.region001	NZ_CP019687.1.region011	0.185185	0.663923	0.85	0.801684	0.761905	cyclic-lactone-autoinducer - cyclic-lactone-autoinducer	cyclic-lactone-autoinducer	Paenibacillus	RiPPs
	NZ_CP019651.1.region008	NZ_CP019659.1.region007	0.192085	0.652727	0.8	0.813965	0.6	RiPP-like - RiPP-like	RiPP-like	Paenibacillus	RiPPs
	FMWS01000039.1.region001	LZHD01000105.1.region001	0.00832393	0.983421	1	0.988276	1	thiopeptide - thiopeptide	thiopeptide	Gilliamella	RiPPs
	NZ_FOMN01000001.region001	NZ_REHG01000007.region001	0.0178394	0.96464	1	0.974874	1	lanthipeptide-class-iii - lanthipeptide-class-iii	lanthipeptide-class-iii	Lactobacillus	RiPPs
	NZ_ADFW01000001.region012	NZ_CP019651.1.region019	8.67362e-18	1	1	1	1	RiPP-like - RiPP-like	RiPP-like	Paenibacillus	RiPPs
	MCIU01000029.1.region001	NASE01000001.1.region001	0.0605336	0.882597	0.972973	0.926456	0.925	thiopeptide - thiopeptide	thiopeptide	Gilliamella	RiPPs
	NASJ01000005.1.region001	NAST01000004.1.region001	0.11992	0.77454	0.921053	0.864853	0.813953	thiopeptide - thiopeptide	thiopeptide	Gilliamella	RiPPs
	LZGP01000001.1.region001	NASS01000008.1.region001	0.121973	0.770931	0.939394	0.854455	0.833333	thiopeptide - thiopeptide	thiopeptide	Gilliamella	RiPPs
	NZ_CP029544.1.region001	c00011_NODE_28...region001	0.023198	0.954142	0.9375	0.994615	0.8125	lanthipeptide-class-iv - lanthipeptide-class-iv	lanthipeptide-class-iv	Lactobacillus	RiPPs
	NZ_ADFW01000001.region010	NZ_CP019659.1.region016	0.00838368	0.983303	1	0.988192	1	RiPP-like - RiPP-like	RiPP-like	Paenibacillus	RiPPs
	NAST01000004.1.region001	NASU01000005.1.region001	0.134991	0.74824	0.921053	0.843626	0.813953	thiopeptide - thiopeptide	thiopeptide	Gilliamella	RiPPs
	NZ_CP019659.1.region007	NZ_CP019687.1.region008	0.249876	0.562686	0.8	0.732569	0.6	RiPP-like - RiPP-like	RiPP-like	Paenibacillus	RiPPs
	NZ_CP019655.1.region001	NZ_CP019794.1.region012	0.00785656	0.984349	1	0.988934	1	RiPP-like - RiPP-like	RiPP-like	Paenibacillus	RiPPs
	LZGS01000010.1.region001	LZHC01000016.1.region001	0.0794095	0.847487	0.977273	0.897999	0.9375	thiopeptide - thiopeptide	thiopeptide	Gilliamella	RiPPs
	LZHC01000016.1.region001	c00012_NODE_22...region001	0.034248	0.932677	0.977778	0.961389	0.938776	thiopeptide - thiopeptide	thiopeptide	Gilliamella	RiPPs
	NZ_REHE01000007.region001	NZ_REHG01000007.region001	8.67362e-18	1	1	1	1	lanthipeptide-class-iii - lanthipeptide-class-iii	lanthipeptide-class-iii	Lactobacillus	RiPPs
	NZ_ADFW01000001.region014	NZ_LAWY01000039.region001	0.0950325	0.818966	0.909091	0.905844	0.727273	RiPP-like - RiPP-like	RiPP-like	Paenibacillus	RiPPs
	NZ_CP019687.1.region002	NZ_CP020327.1.region002	0.113225	0.78637	0.944444	0.865638	0.772727	lanthipeptide-class-i - lanthipeptide-class-i	lanthipeptide-class-i	Paenibacillus	RiPPs
	LZGH01000024.1.region001	NASP01000016.1.region001	0.0180556	0.964215	1	0.97457	1	thiopeptide - thiopeptide	thiopeptide	Gilliamella	RiPPs
	NZ_ADZY03000317.region001	NZ_LAWY01000078.region001	8.67362e-18	1	1	1	1	cyclic-lactone-autoinducer - cyclic-lactone-autoinducer	cyclic-lactone-autoinducer	Paenibacillus	RiPPs
	NZ_CH981470.1.region001	NZ_CP020327.1.region011	0.00649587	0.98705	1	0.990851	1	RiPP-like - RiPP-like	RiPP-like	Paenibacillus	RiPPs
	NZ_CP019794.1.region008	NZ_CP020327.1.region006	8.67362e-18	1	1	1	1	RiPP-like - RiPP-like	RiPP-like	Paenibacillus	RiPPs
	NZ_FOMN01000001.region001	NZ_REHE01000007.region001	0.0178394	0.96464	1	0.974874	1	lanthipeptide-class-iii - lanthipeptide-class-iii	lanthipeptide-class-iii	Lactobacillus	RiPPs
	NC_023134.1.region001	NZ_CP019794.1.region012	0.12672	0.762617	0.9	0.865182	0.7	RiPP-like - RiPP-like	RiPP-like	Paenibacillus	RiPPs
	NZ_REHJ01000008.region001	c00004_NODE_12...region002	0.294804	0.497301	0.85	0.650062	0.565217	lanthipeptide-class-iii - lanthipeptide-class-iii	lanthipeptide-class-iii	Lactobacillus	RiPPs
	NZ_ADZY03000177.region001	NZ_CP020557.1.region003	0.16514	0.696992	1	0.769329	0.863636	lanthipeptide-class-i - lanthipeptide-class-i	lanthipeptide-class-i	Paenibacillus	RiPPs
	NZ_NPNG01000003.region002	NZ_REHI01000006.region002	0.0130843	0.974003	1	0.981571	1	lanthipeptide-class-iii - lanthipeptide-class-iii	lanthipeptide-class-iii	Lactobacillus	RiPPs
	NASE01000001.1.region001	QGLN01000003.1.region002	0.00966131	0.980771	1	0.986392	1	thiopeptide - thiopeptide	thiopeptide	Gilliamella	RiPPs
	NZ_CP019655.1.region001	NZ_CP019659.1.region001	8.67362e-18	1	1	1	1	RiPP-like - RiPP-like	RiPP-like	Paenibacillus	RiPPs
	NZ_QOCR01000001.region001	NZ_QOCS01000004.region001	0.204171	0.633343	0.75	0.814867	0.727273	RiPP-like - RiPP-like	RiPP-like	Lactobacillus	RiPPs
	NZ_CP019651.1.region008	NZ_CP020327.1.region015	0.192085	0.652727	0.8	0.813965	0.6	RiPP-like - RiPP-like	RiPP-like	Paenibacillus	RiPPs
	NASO01000034.1.region001	QGLO01000004.1.region002	0.0506635	0.90124	0.962963	0.944758	0.892857	thiopeptide - thiopeptide	thiopeptide	Gilliamella	RiPPs
	NASQ01000006.1.region001	NASU01000005.1.region001	0.0173704	0.965561	1	0.975535	1	thiopeptide - thiopeptide	thiopeptide	Gilliamella	RiPPs
	Ga0307803.region001	NAST01000004.1.region001	0.106046	0.799154	0.944444	0.874954	0.829268	thiopeptide - thiopeptide	thiopeptide	Gilliamella	RiPPs
	NASP01000016.1.region001	NASQ01000006.1.region001	8.67362e-18	1	1	1	1	thiopeptide - thiopeptide	thiopeptide	Gilliamella	RiPPs
	NASN01000025.1.region001	NAST01000004.1.region001	0.126723	0.762612	0.903226	0.8629	0.771429	thiopeptide - thiopeptide	thiopeptide	Gilliamella	RiPPs
	NC_023134.1.region001	NZ_CP019659.1.region001	0.118864	0.776401	0.9	0.876248	0.7	RiPP-like - RiPP-like	RiPP-like	Paenibacillus	RiPPs
	NZ_REHC01000008.region001	NZ_REHG01000007.region001	0.292371	0.500739	0.8	0.674712	0.458333	lanthipeptide-class-iii - lanthipeptide-class-iii	lanthipeptide-class-iii	Lactobacillus	RiPPs
	NZ_REHC01000006.region001	NZ_REHD01000006.region001	8.67362e-18	1	1	1	1	lanthipeptide-class-iv - lanthipeptide-class-iv	lanthipeptide-class-iv	Lactobacillus	RiPPs
	NZ_CP019659.1.region002	NZ_CP020327.1.region011	8.67362e-18	1	1	1	1	RiPP-like - RiPP-like	RiPP-like	Paenibacillus	RiPPs
	NZ_AARF01000134.region001	NZ_CP019687.1.region014	0.0825192	0.841771	0.963636	0.899733	0.885246	NRPS-like.sactipeptide.ranthipeptide - RRE-containing.NRPS-like.sactipeptide		Paenibacillus	RiPPs
	NZ_CP020557.1.region010	NZ_LAWY01000017.region001	0.117853	0.778183	0.9	0.877671	0.7	RiPP-like - RiPP-like	RiPP-like	Paenibacillus	RiPPs
	LZGR01000019.1.region001	LZGS01000010.1.region001	0.0076448	0.984769	1	0.989233	1	thiopeptide - thiopeptide	thiopeptide	Gilliamella	RiPPs
	NASE01000001.1.region001	NASH01000023.1.region001	0.000146694	0.999707	1	0.999793	1	thiopeptide - thiopeptide	thiopeptide	Gilliamella	RiPPs
	NZ_REHB01000006.region001	NZ_REHC01000006.region001	8.67362e-18	1	1	1	1	lanthipeptide-class-iv - lanthipeptide-class-iv	lanthipeptide-class-iv	Lactobacillus	RiPPs
	NZ_ADFW01000001.region013	NZ_ADZY03000323.region001	8.67362e-18	1	1	1	1	RiPP-like - RiPP-like	RiPP-like	Paenibacillus	RiPPs
	LZGH01000024.1.region001	NASG01000012.1.region001	0.00831559	0.983438	1	0.988288	1	thiopeptide - thiopeptide	thiopeptide	Gilliamella	RiPPs
	NZ_ADFW01000001.region015	NZ_CP019794.1.region013	0.0741889	0.857126	0.857143	0.957883	0.571429	RiPP-like - RiPP-like	RiPP-like	Paenibacillus	RiPPs
	NZ_CP019655.1.region012	NZ_CP019659.1.region012	8.67362e-18	1	1	1	1	lanthipeptide-class-i - lanthipeptide-class-i	lanthipeptide-class-i	Paenibacillus	RiPPs
	NZ_ADFW01000002.region002	NZ_LAWY01000035.region001	0.0553666	0.892332	0.944444	0.946489	0.818182	lanthipeptide-class-i - lanthipeptide-class-i	lanthipeptide-class-i	Paenibacillus	RiPPs
	NZ_ADFW01000002.region002	NZ_CP019651.1.region013	0.0023132	0.995379	1	0.996742	1	lanthipeptide-class-i - lanthipeptide-class-i	lanthipeptide-class-i	Paenibacillus	RiPPs
	NZ_CP019651.1.region003	NZ_CP020557.1.region006	0.15143	0.720071	1	0.78873	0.857143	RiPP-like - RiPP-like	RiPP-like	Paenibacillus	RiPPs
	NASH01000023.1.region001	QGLN01000003.1.region002	0.00980801	0.98048	1	0.986186	1	thiopeptide - thiopeptide	thiopeptide	Gilliamella	RiPPs
	LZGH01000024.1.region001	LZGP01000001.1.region001	0.121681	0.771445	0.939394	0.854867	0.833333	thiopeptide - thiopeptide	thiopeptide	Gilliamella	RiPPs
	NZ_REHM01000003.region001	c00011_NODE_28...region001	0.0279631	0.944856	0.9375	0.987904	0.8125	lanthipeptide-class-iv - lanthipeptide-class-iv	lanthipeptide-class-iv	Lactobacillus	RiPPs
	NZ_ADFW01000001.region015	NZ_ADZY03000275.region001	0.000941439	0.998118	1	0.998674	1	RiPP-like - RiPP-like	RiPP-like	Paenibacillus	RiPPs
	NZ_CP019651.1.region008	NZ_CP019794.1.region018	0.192085	0.652727	0.8	0.813965	0.6	RiPP-like - RiPP-like	RiPP-like	Paenibacillus	RiPPs
	NZ_CP019651.1.region019	NZ_CP019687.1.region015	8.67362e-18	1	1	1	1	RiPP-like - RiPP-like	RiPP-like	Paenibacillus	RiPPs
	NZ_REHI01000006.region001	NZ_REHK01000006.region001	0.0993676	0.811139	1	0.860046	1	RiPP-like - RiPP-like	RiPP-like	Lactobacillus	RiPPs
	NZ_CP019687.1.region017	NZ_CP020557.1.region011	0.159026	0.707237	0.833333	0.846442	0.666667	RiPP-like - RiPP-like	RiPP-like	Paenibacillus	RiPPs
	NZ_ADFW01000001.region015	NZ_CP019651.1.region016	8.67362e-18	1	1	1	1	RiPP-like - RiPP-like	RiPP-like	Paenibacillus	RiPPs
	NZ_AARF01000134.region001	NZ_CP019659.1.region017	0.165685	0.696081	0.780488	0.858107	0.652174	NRPS-like.sactipeptide - RRE-containing.NRPS-like.sactipeptide		Paenibacillus	RiPPs
	NZ_CP009531.1.region001	NZ_REHM01000003.region001	0.100308	0.809446	0.941176	0.884404	0.823529	lanthipeptide-class-iv - lanthipeptide-class-iv	lanthipeptide-class-iv	Lactobacillus	RiPPs
	JFZX01000014.1.region001	LZGR01000019.1.region001	0.124871	0.765851	0.954545	0.844023	0.86	thiopeptide - thiopeptide	thiopeptide	Gilliamella	RiPPs
	NZ_CP019651.1.region013	NZ_CP020557.1.region003	0.186017	0.662568	0.944444	0.763587	0.73913	lanthipeptide-class-i - lanthipeptide-class-i	lanthipeptide-class-i	Paenibacillus	RiPPs
	NZ_AARF01000134.region001	NZ_ADZY03000108.region001	8.67362e-18	1	1	1	1	RRE-containing - RRE-containing.NRPS-like.sactipeptide		Paenibacillus	RiPPs
	NASS01000008.1.region001	NASV01000038.1.region001	0.0260163	0.948644	1	0.963357	1	thiopeptide - thiopeptide	thiopeptide	Gilliamella	RiPPs
	NZ_NPNG01000003.region002	NZ_REHE01000007.region001	0.0178394	0.96464	1	0.974874	1	lanthipeptide-class-iii - lanthipeptide-class-iii	lanthipeptide-class-iii	Lactobacillus	RiPPs
	NZ_AARF01000134.region001	NZ_LAWY01000009.region001	0.0434027	0.915078	0.981481	0.946667	0.964912	RRE-containing.NRPS-like.sactipeptide - RRE-containing.NRPS-like.sactipeptide	RRE-containing.NRPS-like.sactipeptide	Paenibacillus	RiPPs
	NZ_CP019655.1.region001	NZ_LAWY01000017.region001	0.108698	0.79442	0.9	0.890567	0.7	RiPP-like - RiPP-like	RiPP-like	Paenibacillus	RiPPs
	MCIU01000029.1.region001	QGLO01000004.1.region002	0.00394879	0.992118	1	0.994438	1	thiopeptide - thiopeptide	thiopeptide	Gilliamella	RiPPs
	NZ_ADFW01000001.region015	NZ_CP020557.1.region012	0.004405	0.991209	1	0.993796	1	RiPP-like - RiPP-like	RiPP-like	Paenibacillus	RiPPs
	NZ_CP019655.1.region017	NZ_CP019794.1.region009	0.215721	0.615094	0.90566	0.737214	0.727273	NRPS-like.sactipeptide - NRPS-like.sactipeptide	NRPS-like.sactipeptide	Paenibacillus	RiPPs
	NZ_NPNG01000003.region002	c00004_NODE_12...region002	9.38409e-05	0.999812	1	0.999868	1	lanthipeptide-class-iii - lanthipeptide-class-iii	lanthipeptide-class-iii	Lactobacillus	RiPPs
	NASK01000094.1.region001	NASS01000008.1.region001	0.00788418	0.984294	1	0.988896	1	thiopeptide - thiopeptide	thiopeptide	Gilliamella	RiPPs
	NZ_CP019687.1.region017	NZ_LAWY01000039.region001	0.116548	0.780488	0.909091	0.875541	0.727273	RiPP-like - RiPP-like	RiPP-like	Paenibacillus	RiPPs
	NZ_REHF01000006.region001	NZ_REHK01000006.region001	0.0286556	0.94351	1	0.95964	1	RiPP-like - RiPP-like	RiPP-like	Lactobacillus	RiPPs
	LZGQ01000001.1.region001	NASR01000009.1.region001	0.0133859	0.973407	1	0.981147	1	thiopeptide - thiopeptide	thiopeptide	Gilliamella	RiPPs
	NC_023134.1.region001	NZ_LAWY01000017.region001	0.22008	0.608275	0.8	0.776583	0.454545	RiPP-like - RiPP-like	RiPP-like	Paenibacillus	RiPPs
	NZ_AARF01000147.region001	NZ_CP019655.1.region001	0.0774244	0.851146	0.833333	0.963722	0.5	RiPP-like - RiPP-like	RiPP-like	Paenibacillus	RiPPs
	LZHC01000016.1.region001	LZHR01000118.1.region001	0.0376618	0.926095	0.977778	0.956581	0.938776	thiopeptide - thiopeptide	thiopeptide	Gilliamella	RiPPs
	LZGH01000024.1.region001	MCIU01000029.1.region001	0.0449733	0.912076	0.972973	0.948372	0.925	thiopeptide - thiopeptide	thiopeptide	Gilliamella	RiPPs
	MCIU01000029.1.region001	NASV01000038.1.region001	0.0681107	0.868418	0.967742	0.918071	0.909091	thiopeptide - thiopeptide	thiopeptide	Gilliamella	RiPPs
	LZGI01000020.1.region001	NASO01000034.1.region001	0.00966857	0.980756	1	0.986382	1	thiopeptide - thiopeptide	thiopeptide	Gilliamella	RiPPs
	NZ_ADZY03000177.region001	NZ_CP020327.1.region002	0.0921729	0.82415	1	0.87152	0.904762	lanthipeptide-class-i - lanthipeptide-class-i	lanthipeptide-class-i	Paenibacillus	RiPPs
	NZ_CP019651.1.region003	NZ_CP019655.1.region016	0.00838368	0.983303	1	0.988192	1	RiPP-like - RiPP-like	RiPP-like	Paenibacillus	RiPPs
	NZ_AARF01000134.region001	NZ_ADFW01000001.region011	0.0673046	0.869921	0.945455	0.928594	0.866667	NRPS-like.sactipeptide.ranthipeptide - RRE-containing.NRPS-like.sactipeptide		Paenibacillus	RiPPs
	NC_023134.1.region010	NZ_LAWY01000078.region001	0.00223739	0.99553	1	0.996849	1	cyclic-lactone-autoinducer - cyclic-lactone-autoinducer	cyclic-lactone-autoinducer	Paenibacillus	RiPPs
	NZ_CH981429.1.region001	NZ_CP019659.1.region012	0.168449	0.691477	0.923077	0.797485	0.6875	lanthipeptide-class-i - lanthipeptide-class-i	lanthipeptide-class-i	Paenibacillus	RiPPs
	LZHD01000105.1.region001	LZHQ01000028.1.region001	0.186138	0.662371	0.473684	0.952617	0.487179	thiopeptide - thiopeptide	thiopeptide	Gilliamella	RiPPs
	NASG01000012.1.region001	NASS01000008.1.region001	0.00659637	0.986851	1	0.990709	1	thiopeptide - thiopeptide	thiopeptide	Gilliamella	RiPPs
	NASD01000012.1.region001	NASR01000009.1.region001	0.0175794	0.96515	1	0.97524	1	thiopeptide - thiopeptide	thiopeptide	Gilliamella	RiPPs
	NASK01000094.1.region001	NASW01000003.1.region001	0.119248	0.775724	0.921053	0.865799	0.813953	thiopeptide - thiopeptide	thiopeptide	Gilliamella	RiPPs
	NZ_CP019659.1.region018	NZ_CP020327.1.region008	8.67362e-18	1	1	1	1	ranthipeptide - ranthipeptide	ranthipeptide	Paenibacillus	RiPPs
	c00001_NZ_JAAE...region001	c00002_NZ_JAAE...region001	0.128869	0.758868	1	0.8195	0.928571	cyclic-lactone-autoinducer - cyclic-lactone-autoinducer	cyclic-lactone-autoinducer	Lactobacillus	RiPPs
	NASR01000009.1.region001	NAST01000004.1.region001	0.122039	0.770816	0.921053	0.861869	0.813953	thiopeptide - thiopeptide	thiopeptide	Gilliamella	RiPPs
	NZ_REHF01000007.region001	NZ_REHG01000007.region001	8.67362e-18	1	1	1	1	lanthipeptide-class-iii - lanthipeptide-class-iii	lanthipeptide-class-iii	Lactobacillus	RiPPs
	NZ_CP019655.1.region010	NZ_CP020557.1.region016	0.236901	0.58232	0.705882	0.788586	0.555556	RRE-containing.LAP - RiPP-like.LAP		Paenibacillus	RiPPs
	NZ_ADFW01000001.region009	NZ_CH981418.1.region001	0.107462	0.796624	0.857143	0.909091	0.708333	lanthipeptide-class-ii - lanthipeptide-class-ii	lanthipeptide-class-ii	Paenibacillus	RiPPs
	NZ_REHE01000006.region001	NZ_REHI01000006.region001	0.245737	0.568913	0.8	0.735582	0.8	RiPP-like - RiPP-like	RiPP-like	Lactobacillus	RiPPs
	LZGI01000020.1.region001	NASF01000033.1.region001	0.0202654	0.95988	1	0.971457	1	thiopeptide - thiopeptide	thiopeptide	Gilliamella	RiPPs
	NASG01000012.1.region001	NASW01000003.1.region001	0.120063	0.774288	0.921053	0.864651	0.813953	thiopeptide - thiopeptide	thiopeptide	Gilliamella	RiPPs
	NZ_ADZY03000323.region001	NZ_CP019651.1.region018	8.67362e-18	1	1	1	1	RiPP-like - RiPP-like	RiPP-like	Paenibacillus	RiPPs
	FMWS01000039.1.region001	JFZX01000014.1.region001	0.0301361	0.940636	1	0.957555	1	thiopeptide - thiopeptide	thiopeptide	Gilliamella	RiPPs
	NASS01000008.1.region001	QGLO01000004.1.region002	0.0447349	0.912531	0.972973	0.948708	0.925	thiopeptide - thiopeptide	thiopeptide	Gilliamella	RiPPs
	LZGQ01000001.1.region001	NASN01000025.1.region001	0.0364821	0.928367	1	0.948617	1	thiopeptide - thiopeptide	thiopeptide	Gilliamella	RiPPs
	LZHB01000071.1.region001	LZHC01000016.1.region001	0.0494606	0.903525	0.977778	0.939963	0.938776	thiopeptide - thiopeptide	thiopeptide	Gilliamella	RiPPs
	NASF01000033.1.region001	NASP01000016.1.region001	0.0189161	0.962526	1	0.973358	1	thiopeptide - thiopeptide	thiopeptide	Gilliamella	RiPPs
	LZGI01000020.1.region001	NASK01000094.1.region001	0.0166903	0.966898	1	0.976492	1	thiopeptide - thiopeptide	thiopeptide	Gilliamella	RiPPs
	NZ_CP019651.1.region013	NZ_CP020327.1.region002	0.113468	0.785938	0.944444	0.865296	0.772727	lanthipeptide-class-i - lanthipeptide-class-i	lanthipeptide-class-i	Paenibacillus	RiPPs
	NZ_CH981418.1.region001	NZ_CP019651.1.region004	0.0767262	0.852435	0.857143	0.952381	0.708333	lanthipeptide-class-ii - lanthipeptide-class-ii	lanthipeptide-class-ii	Paenibacillus	RiPPs
	NZ_CP019659.1.region014	NZ_CP019794.1.region006	0.00796008	0.984143	1	0.988789	1	lanthipeptide-class-ii - lanthipeptide-class-ii	lanthipeptide-class-ii	Paenibacillus	RiPPs
	NZ_CP019651.1.region016	NZ_CP019655.1.region002	0.00644898	0.987144	1	0.990917	1	RiPP-like - RiPP-like	RiPP-like	Paenibacillus	RiPPs
	NASE01000001.1.region001	NASR01000009.1.region001	0.0177261	0.964862	1	0.975034	1	thiopeptide - thiopeptide	thiopeptide	Gilliamella	RiPPs
	NZ_ADZY03000002.region001	NZ_CP019651.1.region019	8.67362e-18	1	1	1	1	RiPP-like - RiPP-like	RiPP-like	Paenibacillus	RiPPs
	NZ_CP019794.1.region012	NZ_LAWY01000017.region001	0.116554	0.780477	0.9	0.879501	0.7	RiPP-like - RiPP-like	RiPP-like	Paenibacillus	RiPPs
	NASD01000012.1.region001	NASN01000025.1.region001	0.0333134	0.934483	1	0.95308	1	thiopeptide - thiopeptide	thiopeptide	Gilliamella	RiPPs
	LZGH01000024.1.region001	NASQ01000006.1.region001	0.0163432	0.967581	1	0.976981	1	thiopeptide - thiopeptide	thiopeptide	Gilliamella	RiPPs
	NZ_ADFW01000001.region014	NZ_CP019651.1.region017	8.67362e-18	1	1	1	1	RiPP-like - RiPP-like	RiPP-like	Paenibacillus	RiPPs
	NZ_CP019659.1.region011	NZ_CP019794.1.region003	0.157487	0.709829	0.949153	0.801018	0.802817	RRE-containing.phosphonate - RRE-containing.phosphonate	RRE-containing.phosphonate	Paenibacillus	RiPPs
	NZ_CP019651.1.region003	NZ_CP019794.1.region008	0.00838368	0.983303	1	0.988192	1	RiPP-like - RiPP-like	RiPP-like	Paenibacillus	RiPPs
	NZ_ADFW01000001.region015	NZ_CP020327.1.region011	0.00644898	0.987144	1	0.990917	1	RiPP-like - RiPP-like	RiPP-like	Paenibacillus	RiPPs
	NASO01000034.1.region001	NASS01000008.1.region001	0.0217776	0.956919	1	0.969327	1	thiopeptide - thiopeptide	thiopeptide	Gilliamella	RiPPs
	NZ_REHD01000009.region001	NZ_REHF01000007.region001	0.292371	0.500739	0.8	0.674712	0.458333	lanthipeptide-class-iii - lanthipeptide-class-iii	lanthipeptide-class-iii	Lactobacillus	RiPPs
	NASV01000038.1.region001	QGLO01000004.1.region002	0.0482881	0.905755	0.967742	0.94599	0.909091	thiopeptide - thiopeptide	thiopeptide	Gilliamella	RiPPs
	NZ_ADFW01000001.region014	NZ_CP019687.1.region017	0.0215152	0.957433	1	0.969697	1	RiPP-like - RiPP-like	RiPP-like	Paenibacillus	RiPPs
	NASF01000033.1.region001	NASG01000012.1.region001	8.67362e-18	1	1	1	1	thiopeptide - thiopeptide	thiopeptide	Gilliamella	RiPPs
	MCIU01000029.1.region001	NASJ01000005.1.region001	0.0605336	0.882597	0.972973	0.926456	0.925	thiopeptide - thiopeptide	thiopeptide	Gilliamella	RiPPs
	NZ_CP019651.1.region001	NZ_CP019687.1.region014	0.0191667	0.962034	0.9375	1	0.833333	NRPS-like.sactipeptide.ranthipeptide - RRE-containing		Paenibacillus	RiPPs
	Ga0307803.region001	LZGH01000024.1.region001	0.116379	0.780785	0.916667	0.872041	0.780488	thiopeptide - thiopeptide	thiopeptide	Gilliamella	RiPPs
	NZ_ADFW01000001.region011	NZ_CP019687.1.region014	0.0300801	0.940745	0.985714	0.964148	0.9375	NRPS-like.sactipeptide.ranthipeptide - NRPS-like.sactipeptide.ranthipeptide	NRPS-like.sactipeptide.ranthipeptide	Paenibacillus	RiPPs
	NZ_CP019651.1.region003	NZ_LAWY01000033.region001	8.67362e-18	1	1	1	1	RiPP-like - RiPP-like	RiPP-like	Paenibacillus	RiPPs
	LZGP01000001.1.region001	NASK01000094.1.region001	0.121057	0.772542	0.939394	0.855746	0.833333	thiopeptide - thiopeptide	thiopeptide	Gilliamella	RiPPs
	NZ_ADZY03000215.region001	NZ_CP020557.1.region001	0.188969	0.657772	0.666667	0.870936	0.6	RiPP-like - RiPP-like	RiPP-like	Paenibacillus	RiPPs
	NZ_REHE01000007.region001	NZ_REHK01000007.region001	0.00919912	0.981686	1	0.987043	1	lanthipeptide-class-iii - lanthipeptide-class-iii	lanthipeptide-class-iii	Lactobacillus	RiPPs
	NZ_CP019651.1.region016	NZ_LAWY01000008.region001	0.000258746	0.999483	1	0.999636	1	RiPP-like - RiPP-like	RiPP-like	Paenibacillus	RiPPs
	NZ_CP020557.1.region011	NZ_LAWY01000039.region001	0.129677	0.757462	0.818182	0.894181	0.636364	RiPP-like - RiPP-like	RiPP-like	Paenibacillus	RiPPs
	LZGH01000024.1.region001	NASU01000005.1.region001	0.00890376	0.982272	1	0.987459	1	thiopeptide - thiopeptide	thiopeptide	Gilliamella	RiPPs
	NZ_CH981418.1.region001	NZ_CP019687.1.region012	0.122474	0.770053	0.857143	0.888535	0.666667	lanthipeptide-class-ii - lanthipeptide-class-ii	lanthipeptide-class-ii	Paenibacillus	RiPPs
	JFZX01000014.1.region001	LZHD01000105.1.region001	0.0399471	0.921702	1	0.94403	0.979167	thiopeptide - thiopeptide	thiopeptide	Gilliamella	RiPPs
	NASH01000023.1.region001	NASR01000009.1.region001	0.0175794	0.96515	1	0.97524	1	thiopeptide - thiopeptide	thiopeptide	Gilliamella	RiPPs
	NASO01000034.1.region001	NASW01000003.1.region001	0.155061	0.713923	0.892857	0.827493	0.741935	thiopeptide - thiopeptide	thiopeptide	Gilliamella	RiPPs
	NASD01000012.1.region001	NASE01000001.1.region001	0.000146694	0.999707	1	0.999793	1	thiopeptide - thiopeptide	thiopeptide	Gilliamella	RiPPs
	NZ_REHB01000008.region001	NZ_REHI01000006.region002	0.293043	0.499788	0.8	0.673765	0.458333	lanthipeptide-class-iii - lanthipeptide-class-iii	lanthipeptide-class-iii	Lactobacillus	RiPPs
	NASP01000016.1.region001	QGLN01000003.1.region002	0.0184056	0.963528	1	0.974077	1	thiopeptide - thiopeptide	thiopeptide	Gilliamella	RiPPs
	FMWS01000039.1.region001	LZHQ01000028.1.region001	0.166676	0.694428	0.642857	0.910946	0.655172	thiopeptide - thiopeptide	thiopeptide	Gilliamella	RiPPs
	NZ_ADZY03000317.region001	NZ_CP019651.1.region005	0.117903	0.778095	0.875	0.884996	0.875	cyclic-lactone-autoinducer - cyclic-lactone-autoinducer	cyclic-lactone-autoinducer	Paenibacillus	RiPPs
	LZGQ01000001.1.region001	NASE01000001.1.region001	0.0183619	0.963613	1	0.974138	1	thiopeptide - thiopeptide	thiopeptide	Gilliamella	RiPPs
	NZ_KQ033877.1.region001	c00002_NZ_JAAE...region001	0.168669	0.691112	0.928571	0.793248	0.8125	cyclic-lactone-autoinducer - cyclic-lactone-autoinducer	cyclic-lactone-autoinducer	Lactobacillus	RiPPs
	NZ_CP019655.1.region017	NZ_CP020327.1.region007	8.67362e-18	1	1	1	1	NRPS-like.sactipeptide - NRPS-like.sactipeptide	NRPS-like.sactipeptide	Paenibacillus	RiPPs
	NZ_ADZY03000275.region001	NZ_CP019659.1.region002	0.00739041	0.985274	1	0.989591	1	RiPP-like - RiPP-like	RiPP-like	Paenibacillus	RiPPs
	LZHD01000105.1.region001	c00003_NODE_18...region001	0.00707471	0.985901	1	0.990036	1	thiopeptide - thiopeptide	thiopeptide	Gilliamella	RiPPs
	NASJ01000005.1.region001	NASP01000016.1.region001	0.0190838	0.962197	1	0.973121	1	thiopeptide - thiopeptide	thiopeptide	Gilliamella	RiPPs
	NZ_REHC01000008.region001	NZ_REHK01000007.region001	0.293393	0.499294	0.8	0.673273	0.458333	lanthipeptide-class-iii - lanthipeptide-class-iii	lanthipeptide-class-iii	Lactobacillus	RiPPs
	NZ_CP019655.1.region001	NZ_CP020327.1.region010	8.67362e-18	1	1	1	1	RiPP-like - RiPP-like	RiPP-like	Paenibacillus	RiPPs
	LZGP01000001.1.region001	NASO01000034.1.region001	0.139405	0.740623	0.925926	0.835781	0.793103	thiopeptide - thiopeptide	thiopeptide	Gilliamella	RiPPs
	NZ_ADFW01000001.region011	NZ_CP019659.1.region017	0.240736	0.576482	0.6	0.826059	0.47619	NRPS-like.sactipeptide - NRPS-like.sactipeptide.ranthipeptide		Paenibacillus	RiPPs
	Ga0307800.region003	LZHC01000016.1.region001	0.228272	0.595564	0.851064	0.74068	0.754717	thiopeptide - thiopeptide	thiopeptide	Gilliamella	RiPPs
	NZ_CP019794.1.region009	NZ_CP020327.1.region007	0.176659	0.67789	0.90566	0.79223	0.727273	NRPS-like.sactipeptide - NRPS-like.sactipeptide	NRPS-like.sactipeptide	Paenibacillus	RiPPs
	LZGR01000019.1.region001	LZHB01000071.1.region001	0.0858511	0.835668	0.955556	0.898301	0.88	thiopeptide - thiopeptide	thiopeptide	Gilliamella	RiPPs
	NASE01000001.1.region001	NASN01000025.1.region001	0.0331301	0.934837	1	0.953338	1	thiopeptide - thiopeptide	thiopeptide	Gilliamella	RiPPs
	NZ_ADFW01000001.region011	NZ_ADZY03000108.region001	0.0804665	0.845542	0.916667	0.922781	0.769231	NRPS-like.sactipeptide.ranthipeptide - RRE-containing		Paenibacillus	RiPPs
	NC_023134.1.region001	NZ_CP020327.1.region010	0.118864	0.776401	0.9	0.876248	0.7	RiPP-like - RiPP-like	RiPP-like	Paenibacillus	RiPPs
	NC_023134.1.region011	NZ_ADFW01000001.region015	0.00192764	0.996148	1	0.997285	1	RiPP-like - RiPP-like	RiPP-like	Paenibacillus	RiPPs
	NZ_CP019655.1.region005	NZ_CP019659.1.region005	8.67362e-18	1	1	1	1	RiPP-like - RiPP-like	RiPP-like	Paenibacillus	RiPPs
	NZ_ADFW01000001.region005	NZ_CP020327.1.region015	0.192085	0.652727	0.8	0.813965	0.6	RiPP-like - RiPP-like	RiPP-like	Paenibacillus	RiPPs
	NZ_CP019655.1.region012	NZ_CP019687.1.region002	0.141162	0.737603	0.944444	0.826291	0.772727	lanthipeptide-class-i - lanthipeptide-class-i	lanthipeptide-class-i	Paenibacillus	RiPPs
	NZ_CP019651.1.region001	NZ_LAWY01000009.region001	8.67362e-18	1	1	1	1	RRE-containing - RRE-containing.NRPS-like.sactipeptide		Paenibacillus	RiPPs
	NZ_ADFW01000001.region011	NZ_LAWY01000009.region001	0.0183834	0.963571	0.971429	0.986445	0.924051	NRPS-like.sactipeptide.ranthipeptide - RRE-containing.NRPS-like.sactipeptide		Paenibacillus	RiPPs
	NASW01000003.1.region001	QGLO01000004.1.region002	0.114609	0.783917	0.947368	0.861628	0.837209	thiopeptide - thiopeptide	thiopeptide	Gilliamella	RiPPs
	NAST01000004.1.region001	QGLN01000003.1.region002	0.133141	0.751444	0.921053	0.846232	0.813953	thiopeptide - thiopeptide	thiopeptide	Gilliamella	RiPPs
	NZ_CP019655.1.region002	NZ_CP019659.1.region002	8.67362e-18	1	1	1	1	RiPP-like - RiPP-like	RiPP-like	Paenibacillus	RiPPs
	LZHJ01000042.1.region001	NASD01000012.1.region001	0.24899	0.564017	0.764706	0.746797	0.666667	thiopeptide - thiopeptide	thiopeptide	Gilliamella	RiPPs
	NZ_CP019687.1.region018	NZ_CP019794.1.region013	0.0741889	0.857126	0.857143	0.957883	0.571429	RiPP-like - RiPP-like	RiPP-like	Paenibacillus	RiPPs
	NZ_CP019651.1.region002	NZ_CP019687.1.region014	0.0339558	0.933241	1	0.952644	0.966667	NRPS-like.sactipeptide - NRPS-like.sactipeptide.ranthipeptide		Paenibacillus	RiPPs
	NC_023134.1.region011	NZ_CP019687.1.region018	0.00192764	0.996148	1	0.997285	1	RiPP-like - RiPP-like	RiPP-like	Paenibacillus	RiPPs
	LZHR01000118.1.region001	c00012_NODE_22...region001	0.0138663	0.97246	1	0.98047	1	thiopeptide - thiopeptide	thiopeptide	Gilliamella	RiPPs
	LZHJ01000042.1.region001	QGLN01000003.1.region002	0.248534	0.564701	0.764706	0.747439	0.666667	thiopeptide - thiopeptide	thiopeptide	Gilliamella	RiPPs
	NASN01000025.1.region001	NASP01000016.1.region001	0.0345208	0.93215	1	0.951379	1	thiopeptide - thiopeptide	thiopeptide	Gilliamella	RiPPs
	NZ_REHC01000008.region001	NZ_REHD01000009.region001	8.67362e-18	1	1	1	1	lanthipeptide-class-iii - lanthipeptide-class-iii	lanthipeptide-class-iii	Lactobacillus	RiPPs
	LZGP01000001.1.region001	NASF01000033.1.region001	0.121621	0.771549	0.939394	0.854951	0.833333	thiopeptide - thiopeptide	thiopeptide	Gilliamella	RiPPs
	NZ_REHE01000007.region001	NZ_REHH01000007.region001	0.0923627	0.823806	0.923077	0.901374	0.92	lanthipeptide-class-iii - lanthipeptide-class-iii	lanthipeptide-class-iii	Lactobacillus	RiPPs
	MCIU01000029.1.region001	NASW01000003.1.region001	0.114935	0.78334	0.947368	0.861169	0.837209	thiopeptide - thiopeptide	thiopeptide	Gilliamella	RiPPs
	NZ_ADZY03000225.region001	NZ_CP019655.1.region016	0.283396	0.513522	0.666667	0.741109	0.375	RiPP-like - RiPP-like	RiPP-like	Paenibacillus	RiPPs
	NASH01000023.1.region001	NASN01000025.1.region001	0.0333134	0.934483	1	0.95308	1	thiopeptide - thiopeptide	thiopeptide	Gilliamella	RiPPs
	NASQ01000006.1.region001	QGLN01000003.1.region002	0.0174598	0.965385	1	0.975409	1	thiopeptide - thiopeptide	thiopeptide	Gilliamella	RiPPs
	NZ_REHB01000008.region001	NZ_REHE01000007.region001	0.292371	0.500739	0.8	0.674712	0.458333	lanthipeptide-class-iii - lanthipeptide-class-iii	lanthipeptide-class-iii	Lactobacillus	RiPPs
	NZ_CP019687.1.region012	NZ_LAWY01000037.region001	0.151149	0.720548	0.857143	0.848147	0.666667	lanthipeptide-class-ii - lanthipeptide-class-ii	lanthipeptide-class-ii	Paenibacillus	RiPPs
	LZHJ01000042.1.region001	NASH01000023.1.region001	0.24899	0.564017	0.764706	0.746797	0.666667	thiopeptide - thiopeptide	thiopeptide	Gilliamella	RiPPs
	LZGQ01000001.1.region001	QGLO01000004.1.region002	0.0422224	0.917338	0.972973	0.952247	0.925	thiopeptide - thiopeptide	thiopeptide	Gilliamella	RiPPs
	NZ_CP019655.1.region005	NZ_CP020327.1.region013	8.67362e-18	1	1	1	1	RiPP-like - RiPP-like	RiPP-like	Paenibacillus	RiPPs
	NZ_CP019659.1.region004	NZ_CP020327.1.region001	8.67362e-18	1	1	1	1	cyclic-lactone-autoinducer - cyclic-lactone-autoinducer	cyclic-lactone-autoinducer	Paenibacillus	RiPPs
	NZ_REHB01000008.region001	c00004_NODE_12...region002	0.291825	0.501512	0.8	0.675481	0.458333	lanthipeptide-class-iii - lanthipeptide-class-iii	lanthipeptide-class-iii	Lactobacillus	RiPPs
	LZGH01000024.1.region001	LZGI01000020.1.region001	0.0188574	0.962641	1	0.97344	1	thiopeptide - thiopeptide	thiopeptide	Gilliamella	RiPPs
	NZ_CP019655.1.region010	NZ_CP019794.1.region002	0.1347	0.748743	0.875	0.865054	0.611111	RRE-containing.LAP - RiPP-like.LAP		Paenibacillus	RiPPs
	NZ_CP029544.1.region003	NZ_REHM01000008.region001	8.67362e-18	1	1	1	1	lanthipeptide-class-iv - lanthipeptide-class-iv	lanthipeptide-class-iv	Lactobacillus	RiPPs
	NZ_ADZY03000027.region001	NZ_CH981418.1.region001	0.141115	0.737684	0.8125	0.879103	0.722222	lanthipeptide-class-ii - lanthipeptide-class-ii	lanthipeptide-class-ii	Paenibacillus	RiPPs
	NC_023134.1.region009	NZ_LAWY01000035.region001	0.19944	0.640897	0.875	0.774431	0.571429	lanthipeptide-class-i - lanthipeptide-class-i	lanthipeptide-class-i	Paenibacillus	RiPPs
	LZGQ01000001.1.region001	NASV01000038.1.region001	0.0189518	0.962456	1	0.973307	1	thiopeptide - thiopeptide	thiopeptide	Gilliamella	RiPPs
	NC_023134.1.region009	NZ_CP019651.1.region013	0.212235	0.620573	0.933333	0.732298	0.65	lanthipeptide-class-i - lanthipeptide-class-i	lanthipeptide-class-i	Paenibacillus	RiPPs
	NZ_ADFW01000001.region005	NZ_CP019659.1.region007	0.192085	0.652727	0.8	0.813965	0.6	RiPP-like - RiPP-like	RiPP-like	Paenibacillus	RiPPs
	NZ_CP019655.1.region001	NZ_CP019687.1.region016	0.116554	0.780477	0.9	0.879501	0.7	RiPP-like - RiPP-like	RiPP-like	Paenibacillus	RiPPs
	NZ_REHI01000006.region002	NZ_REHK01000007.region001	0.00299772	0.994014	1	0.995778	1	lanthipeptide-class-iii - lanthipeptide-class-iii	lanthipeptide-class-iii	Lactobacillus	RiPPs
	NZ_CP019687.1.region018	NZ_CP020557.1.region012	0.004405	0.991209	1	0.993796	1	RiPP-like - RiPP-like	RiPP-like	Paenibacillus	RiPPs
	NZ_ADZY03000275.region001	NZ_CP019794.1.region013	0.0745339	0.856488	0.857143	0.957397	0.571429	RiPP-like - RiPP-like	RiPP-like	Paenibacillus	RiPPs
	LZGI01000020.1.region001	NAST01000004.1.region001	0.12212	0.770673	0.921053	0.861755	0.813953	thiopeptide - thiopeptide	thiopeptide	Gilliamella	RiPPs
	NZ_ADFW01000001.region004	NZ_CP019687.1.region007	0.0426213	0.916574	0.875	0.994547	0.625	RiPP-like - RiPP-like	RiPP-like	Paenibacillus	RiPPs
	NZ_CP019651.1.region002	NZ_LAWY01000009.region001	0.00095302	0.998095	1	0.998658	1	NRPS-like.sactipeptide - RRE-containing.NRPS-like.sactipeptide		Paenibacillus	RiPPs
	NC_023134.1.region001	NZ_CP019687.1.region016	0.227937	0.596081	0.8	0.765518	0.454545	RiPP-like - RiPP-like	RiPP-like	Paenibacillus	RiPPs
	NZ_ADFW01000001.region013	NZ_CP019655.1.region001	0.0384417	0.924594	0.9	0.989519	0.7	RiPP-like - RiPP-like	RiPP-like	Paenibacillus	RiPPs
	NZ_CP019659.1.region014	NZ_CP020327.1.region004	0.178716	0.674507	0.809524	0.826087	0.809524	lanthipeptide-class-ii - lanthipeptide-class-ii	lanthipeptide-class-ii	Paenibacillus	RiPPs
	NZ_CH981429.1.region001	NZ_CP019687.1.region002	0.0397934	0.921997	0.923077	0.97693	0.8125	lanthipeptide-class-i - lanthipeptide-class-i	lanthipeptide-class-i	Paenibacillus	RiPPs
	NZ_CP019655.1.region005	NZ_CP019794.1.region016	8.67362e-18	1	1	1	1	RiPP-like - RiPP-like	RiPP-like	Paenibacillus	RiPPs
	NASD01000012.1.region001	NASV01000038.1.region001	0.0243324	0.951927	1	0.965729	1	thiopeptide - thiopeptide	thiopeptide	Gilliamella	RiPPs
	NZ_CP019687.1.region014	NZ_CP020557.1.region007	0.134	0.749957	0.886792	0.858185	0.83871	NRPS-like.sactipeptide - NRPS-like.sactipeptide.ranthipeptide		Paenibacillus	RiPPs
	NZ_CP019651.1.region003	NZ_CP020327.1.region006	0.00838368	0.983303	1	0.988192	1	RiPP-like - RiPP-like	RiPP-like	Paenibacillus	RiPPs
	NZ_ADZY03000275.region001	NZ_CP019651.1.region016	0.000941439	0.998118	1	0.998674	1	RiPP-like - RiPP-like	RiPP-like	Paenibacillus	RiPPs
	NZ_REHF01000007.region001	NZ_REHK01000007.region001	0.00919912	0.981686	1	0.987043	1	lanthipeptide-class-iii - lanthipeptide-class-iii	lanthipeptide-class-iii	Lactobacillus	RiPPs
	NZ_CP019655.1.region002	NZ_CP019794.1.region013	0.0674004	0.869742	0.857143	0.967444	0.571429	RiPP-like - RiPP-like	RiPP-like	Paenibacillus	RiPPs
	NASK01000094.1.region001	NASO01000034.1.region001	0.0192044	0.96196	1	0.972952	1	thiopeptide - thiopeptide	thiopeptide	Gilliamella	RiPPs
	NZ_CP019794.1.region012	NZ_CP020327.1.region010	0.00785656	0.984349	1	0.988934	1	RiPP-like - RiPP-like	RiPP-like	Paenibacillus	RiPPs
	FMWS01000039.1.region001	c00003_NODE_18...region001	0.00825699	0.983554	1	0.98837	1	thiopeptide - thiopeptide	thiopeptide	Gilliamella	RiPPs
	MCIU01000029.1.region001	NASS01000008.1.region001	0.060849	0.882005	0.972973	0.926012	0.925	thiopeptide - thiopeptide	thiopeptide	Gilliamella	RiPPs
	NZ_CP019655.1.region007	NZ_CP019687.1.region008	0.249876	0.562686	0.8	0.732569	0.6	RiPP-like - RiPP-like	RiPP-like	Paenibacillus	RiPPs
	NZ_CP020327.1.region002	NZ_LAWY01000035.region001	0.0603096	0.883018	1	0.915761	0.95	lanthipeptide-class-i - lanthipeptide-class-i	lanthipeptide-class-i	Paenibacillus	RiPPs
	NZ_CH981470.1.region001	NZ_CP019687.1.region018	8.67362e-18	1	1	1	1	RiPP-like - RiPP-like	RiPP-like	Paenibacillus	RiPPs
	NASS01000008.1.region001	NASW01000003.1.region001	0.12048	0.773555	0.921053	0.864064	0.813953	thiopeptide - thiopeptide	thiopeptide	Gilliamella	RiPPs
	NZ_ADZY03000225.region001	NZ_CP019794.1.region008	0.283396	0.513522	0.666667	0.741109	0.375	RiPP-like - RiPP-like	RiPP-like	Paenibacillus	RiPPs
	NZ_ADZY03000275.region001	NZ_CP020557.1.region012	0.00534644	0.989336	1	0.99247	1	RiPP-like - RiPP-like	RiPP-like	Paenibacillus	RiPPs
	LZGS01000010.1.region001	LZHD01000105.1.region001	0.0831501	0.840614	0.955556	0.902105	0.88	thiopeptide - thiopeptide	thiopeptide	Gilliamella	RiPPs
	LZHD01000105.1.region001	LZHJ01000042.1.region001	0.049473	0.903502	0.970588	0.94268	0.945946	thiopeptide - thiopeptide	thiopeptide	Gilliamella	RiPPs
	NASG01000012.1.region001	NASO01000034.1.region001	0.0209079	0.958621	1	0.970552	1	thiopeptide - thiopeptide	thiopeptide	Gilliamella	RiPPs
	QGLN01000003.1.region002	QGLO01000004.1.region002	0.0465493	0.909068	0.972973	0.946153	0.925	thiopeptide - thiopeptide	thiopeptide	Gilliamella	RiPPs
	Ga0307803.region001	NASP01000016.1.region001	0.126104	0.763695	0.909091	0.861667	0.756757	thiopeptide - thiopeptide	thiopeptide	Gilliamella	RiPPs
	NASF01000033.1.region001	NASU01000005.1.region001	0.00606658	0.987904	1	0.991456	1	thiopeptide - thiopeptide	thiopeptide	Gilliamella	RiPPs
	NZ_ADFW01000002.region002	NZ_CP019655.1.region012	0.115202	0.782867	0.944444	0.862853	0.772727	lanthipeptide-class-i - lanthipeptide-class-i	lanthipeptide-class-i	Paenibacillus	RiPPs
	NZ_ADFW01000001.region008	NZ_ADZY03000317.region001	0.117903	0.778095	0.875	0.884996	0.875	cyclic-lactone-autoinducer - cyclic-lactone-autoinducer	cyclic-lactone-autoinducer	Paenibacillus	RiPPs
	NZ_CP019659.1.region002	NZ_CP019687.1.region018	0.00644898	0.987144	1	0.990917	1	RiPP-like - RiPP-like	RiPP-like	Paenibacillus	RiPPs
	NZ_ADZY03000225.region001	NZ_LAWY01000033.region001	0.130817	0.75548	0.8	0.901667	0.5	RiPP-like - RiPP-like	RiPP-like	Paenibacillus	RiPPs
	NZ_CP019655.1.region002	NZ_CP020557.1.region012	0.00204398	0.995916	1	0.997121	1	RiPP-like - RiPP-like	RiPP-like	Paenibacillus	RiPPs
	NZ_ADFW01000001.region005	NZ_CP019794.1.region018	0.192085	0.652727	0.8	0.813965	0.6	RiPP-like - RiPP-like	RiPP-like	Paenibacillus	RiPPs
	NASP01000016.1.region001	NASR01000009.1.region001	8.67362e-18	1	1	1	1	thiopeptide - thiopeptide	thiopeptide	Gilliamella	RiPPs
	NASV01000038.1.region001	NASW01000003.1.region001	0.139146	0.74107	0.90625	0.844122	0.777778	thiopeptide - thiopeptide	thiopeptide	Gilliamella	RiPPs
	NC_023134.1.region011	NZ_CH981470.1.region001	0.00220302	0.995599	1	0.996897	1	RiPP-like - RiPP-like	RiPP-like	Paenibacillus	RiPPs
	NASE01000001.1.region001	NASV01000038.1.region001	0.0243324	0.951927	1	0.965729	1	thiopeptide - thiopeptide	thiopeptide	Gilliamella	RiPPs
	NZ_REHH01000007.region001	NZ_REHI01000006.region002	0.0314862	0.938019	0.923077	0.987116	0.92	lanthipeptide-class-iii - lanthipeptide-class-iii	lanthipeptide-class-iii	Lactobacillus	RiPPs
	NZ_BDDX01000012.region001	NZ_JXCW01000008.region001	0.0570892	0.889081	1	0.919593	1	lanthipeptide-class-i - lanthipeptide-class-i	lanthipeptide-class-i	Lactobacillus	RiPPs
	NZ_CH981416.1.region001	NZ_CP019651.1.region005	0.202358	0.636232	0.85	0.777497	0.761905	cyclic-lactone-autoinducer - cyclic-lactone-autoinducer	cyclic-lactone-autoinducer	Paenibacillus	RiPPs
	NC_023134.1.region001	NZ_ADFW01000001.region013	0.22008	0.608275	0.8	0.776583	0.454545	RiPP-like - RiPP-like	RiPP-like	Paenibacillus	RiPPs
	NZ_REHF01000007.region001	NZ_REHH01000007.region001	0.0923627	0.823806	0.923077	0.901374	0.92	lanthipeptide-class-iii - lanthipeptide-class-iii	lanthipeptide-class-iii	Lactobacillus	RiPPs
	NZ_REHD01000009.region001	NZ_REHJ01000008.region001	0.0171145	0.966064	0.952381	0.996595	0.863636	lanthipeptide-class-iii - lanthipeptide-class-iii	lanthipeptide-class-iii	Lactobacillus	RiPPs
	Ga0307803.region001	NASG01000012.1.region001	0.116308	0.780912	0.916667	0.872142	0.780488	thiopeptide - thiopeptide	thiopeptide	Gilliamella	RiPPs
	NZ_CP020557.1.region007	NZ_LAWY01000009.region001	0.133392	0.751009	0.886792	0.859077	0.836066	NRPS-like.sactipeptide - RRE-containing.NRPS-like.sactipeptide		Paenibacillus	RiPPs
	LZGQ01000001.1.region001	NASJ01000005.1.region001	0.0183619	0.963613	1	0.974138	1	thiopeptide - thiopeptide	thiopeptide	Gilliamella	RiPPs
	NZ_CP009531.1.region002	NZ_REHM01000007.region001	0.0833338	0.840277	0.9	0.924748	0.809524	lanthipeptide-class-i - lanthipeptide-class-i	lanthipeptide-class-i	Lactobacillus	RiPPs
	NZ_ADFW01000001.region007	NZ_CP019687.1.region010	0.0014486	0.997105	1	0.99796	1	cyclic-lactone-autoinducer - cyclic-lactone-autoinducer	cyclic-lactone-autoinducer	Paenibacillus	RiPPs
	NZ_CP019687.1.region018	NZ_CP020327.1.region011	0.00644898	0.987144	1	0.990917	1	RiPP-like - RiPP-like	RiPP-like	Paenibacillus	RiPPs
	NASD01000012.1.region001	QGLO01000004.1.region002	0.0448388	0.912333	0.972973	0.948562	0.925	thiopeptide - thiopeptide	thiopeptide	Gilliamella	RiPPs
	NC_023134.1.region002	NZ_LAWY01000009.region001	0.118155	0.777651	0.916667	0.86997	0.75	NRPS-like.sactipeptide - RRE-containing.NRPS-like.sactipeptide		Paenibacillus	RiPPs
	Ga0307803.region001	LZGP01000001.1.region001	0.0166547	0.966968	0.96875	0.990109	0.911765	thiopeptide - thiopeptide	thiopeptide	Gilliamella	RiPPs
	NZ_FOMN01000001.region002	NZ_NPNG01000003.region001	8.67362e-18	1	1	1	1	RiPP-like - RiPP-like	RiPP-like	Lactobacillus	RiPPs
	NZ_CP019659.1.region010	NZ_CP020327.1.region018	0.00931217	0.981462	1	0.986884	1	RRE-containing.RiPP-like.LAP - RiPP-like.LAP		Paenibacillus	RiPPs
	NASJ01000005.1.region001	NASQ01000006.1.region001	0.0177261	0.964862	1	0.975034	1	thiopeptide - thiopeptide	thiopeptide	Gilliamella	RiPPs
	NZ_CH981484.1.region001	NZ_CP020557.1.region009	0.187679	0.659866	0.888889	0.781243	0.875	RiPP-like - RiPP-like	RiPP-like	Paenibacillus	RiPPs
	NC_023134.1.region009	NZ_ADFW01000002.region002	0.214057	0.617706	0.933333	0.729732	0.65	lanthipeptide-class-i - lanthipeptide-class-i	lanthipeptide-class-i	Paenibacillus	RiPPs
	NZ_CP019655.1.region018	NZ_CP019794.1.region010	0.0200571	0.960288	0.9375	0.998884	0.823529	ranthipeptide - ranthipeptide	ranthipeptide	Paenibacillus	RiPPs
	NASG01000012.1.region001	NASK01000094.1.region001	0.00360921	0.992795	1	0.994917	1	thiopeptide - thiopeptide	thiopeptide	Gilliamella	RiPPs
	NASH01000023.1.region001	NASV01000038.1.region001	0.0243324	0.951927	1	0.965729	1	thiopeptide - thiopeptide	thiopeptide	Gilliamella	RiPPs
	NASD01000012.1.region001	NASJ01000005.1.region001	0.000146694	0.999707	1	0.999793	1	thiopeptide - thiopeptide	thiopeptide	Gilliamella	RiPPs
	NZ_ADFW01000001.region005	NZ_ADZY03000095.region001	0.11662	0.78036	0.888889	0.884259	0.666667	RiPP-like - RiPP-like	RiPP-like	Paenibacillus	RiPPs
	NZ_FOMN01000001.region001	NZ_REHC01000008.region001	0.291825	0.501512	0.8	0.675481	0.458333	lanthipeptide-class-iii - lanthipeptide-class-iii	lanthipeptide-class-iii	Lactobacillus	RiPPs
	LZHJ01000042.1.region001	NASR01000009.1.region001	0.24984	0.562739	0.764706	0.745599	0.666667	thiopeptide - thiopeptide	thiopeptide	Gilliamella	RiPPs
	NZ_REHG01000007.region001	NZ_REHJ01000008.region001	0.271101	0.531293	0.85	0.683446	0.565217	lanthipeptide-class-iii - lanthipeptide-class-iii	lanthipeptide-class-iii	Lactobacillus	RiPPs
	NASF01000033.1.region001	NASQ01000006.1.region001	0.0189161	0.962526	1	0.973358	1	thiopeptide - thiopeptide	thiopeptide	Gilliamella	RiPPs
	NZ_NPNG01000003.region002	NZ_REHF01000007.region001	0.0178394	0.96464	1	0.974874	1	lanthipeptide-class-iii - lanthipeptide-class-iii	lanthipeptide-class-iii	Lactobacillus	RiPPs
	NZ_ADZY03000225.region001	NZ_CP019651.1.region003	0.276097	0.524035	0.666667	0.751389	0.375	RiPP-like - RiPP-like	RiPP-like	Paenibacillus	RiPPs
	NASJ01000005.1.region001	NASU01000005.1.region001	0.00664278	0.986759	1	0.990644	1	thiopeptide - thiopeptide	thiopeptide	Gilliamella	RiPPs
	LZGP01000001.1.region001	NAST01000004.1.region001	0.106321	0.798663	0.969697	0.863768	0.888889	thiopeptide - thiopeptide	thiopeptide	Gilliamella	RiPPs
	NASQ01000006.1.region001	NASR01000009.1.region001	8.67362e-18	1	1	1	1	thiopeptide - thiopeptide	thiopeptide	Gilliamella	RiPPs
	NZ_ADZY03000275.region001	NZ_CP020327.1.region011	0.00739041	0.985274	1	0.989591	1	RiPP-like - RiPP-like	RiPP-like	Paenibacillus	RiPPs
	NC_023134.1.region002	NZ_CP019687.1.region014	0.14911	0.724014	0.916667	0.826712	0.725806	NRPS-like.sactipeptide - NRPS-like.sactipeptide.ranthipeptide		Paenibacillus	RiPPs
	JFZX01000014.1.region001	LZHQ01000028.1.region001	0.182744	0.667907	0.473684	0.957398	0.487179	thiopeptide - thiopeptide	thiopeptide	Gilliamella	RiPPs
	NZ_AARF01000161.region001	NZ_ADZY03000095.region001	0.203824	0.633896	0.5	0.918155	0.428571	RiPP-like - RiPP-like	RiPP-like	Paenibacillus	RiPPs
	Ga0307800.region003	LZGR01000019.1.region001	0.249869	0.562697	0.795918	0.733082	0.678571	thiopeptide - thiopeptide	thiopeptide	Gilliamella	RiPPs
	NZ_ADZY03000095.region001	NZ_CP020327.1.region015	0.252208	0.559193	0.636364	0.795866	0.454545	RiPP-like - RiPP-like	RiPP-like	Paenibacillus	RiPPs
	Ga0307803.region001	MCIU01000029.1.region001	0.101627	0.807074	0.944444	0.880885	0.85	thiopeptide - thiopeptide	thiopeptide	Gilliamella	RiPPs
	NZ_FOMN01000001.region001	NZ_REHF01000007.region001	0.0178394	0.96464	1	0.974874	1	lanthipeptide-class-iii - lanthipeptide-class-iii	lanthipeptide-class-iii	Lactobacillus	RiPPs
	NZ_CP019651.1.region004	NZ_CP019687.1.region012	0.0437464	0.914421	1	0.939056	0.952381	lanthipeptide-class-ii - lanthipeptide-class-ii	lanthipeptide-class-ii	Paenibacillus	RiPPs
	LZGH01000024.1.region001	NASD01000012.1.region001	0.00831559	0.983438	1	0.988288	1	thiopeptide - thiopeptide	thiopeptide	Gilliamella	RiPPs
	NZ_REHH01000007.region001	c00004_NODE_12...region002	0.0359014	0.929486	0.923077	0.980897	0.92	lanthipeptide-class-iii - lanthipeptide-class-iii	lanthipeptide-class-iii	Lactobacillus	RiPPs
	FMWS01000039.1.region001	LZHJ01000042.1.region001	0.0536827	0.895517	0.954545	0.942929	0.956522	thiopeptide - thiopeptide	thiopeptide	Gilliamella	RiPPs
	NASE01000001.1.region001	QGLO01000004.1.region002	0.0446921	0.912613	0.972973	0.948768	0.925	thiopeptide - thiopeptide	thiopeptide	Gilliamella	RiPPs
	NZ_ADFW01000001.region009	NZ_ADZY03000027.region001	0.220578	0.607498	0.764706	0.786566	0.684211	lanthipeptide-class-ii - lanthipeptide-class-ii	lanthipeptide-class-ii	Paenibacillus	RiPPs
	NZ_CP019794.1.region013	NZ_CP020557.1.region012	0.235293	0.584778	0.875	0.72318	0.625	RiPP-like - RiPP-like	RiPP-like	Paenibacillus	RiPPs
	LZGH01000024.1.region001	QGLN01000003.1.region002	0.012493	0.97517	1	0.982404	1	thiopeptide - thiopeptide	thiopeptide	Gilliamella	RiPPs
	NZ_KQ033877.1.region001	c00001_NZ_JAAE...region001	0.217956	0.611593	0.928571	0.72471	0.75	cyclic-lactone-autoinducer - cyclic-lactone-autoinducer	cyclic-lactone-autoinducer	Lactobacillus	RiPPs
	QGLQ01000009.1.region001	QICT01000007.1.region001	0.0334747	0.934171	0.958333	0.966525	0.931035	NRPS - NRPS	NRPS	Gilliamella	NRPS
	NZ_QGLM01000007.region001	NZ_QGTI01000008.region001	0.159653	0.706182	0.846154	0.840347	0.868421	T1PKS.NRPS - T1PKS.NRPS.butyrolactone		Frischella	NRPS
	NZ_CP020557.1.region007	NZ_LAWY01000009.region001	0.134317	0.749407	0.886792	0.865683	0.836066	NRPS-like.sactipeptide - RRE-containing.NRPS-like.sactipeptide		Paenibacillus	NRPS
	NZ_CP020557.1.region002	NZ_LAWY01000024.region001	0.124249	0.76694	0.928571	0.875751	0.803922	NRPS - NRPS	NRPS	Paenibacillus	NRPS
	NZ_CP020327.1.region017	NZ_LAWY01000004.region002	0.132583	0.752412	0.851852	0.867417	0.647059	T1PKS.NRPS - T1PKS.NRPS	T1PKS.NRPS	Paenibacillus	NRPS
	NZ_CP019794.1.region017	NZ_CP020327.1.region014	0.113791	0.785366	0.973684	0.886209	0.914894	NRPS - NRPS	NRPS	Paenibacillus	NRPS
	NZ_CP019794.1.region009	NZ_CP020327.1.region007	0.198866	0.641816	0.90566	0.801134	0.727273	NRPS-like.sactipeptide - NRPS-like.sactipeptide	NRPS-like.sactipeptide	Paenibacillus	NRPS
	NZ_CP019687.1.region014	NZ_CP020327.1.region007	0.217765	0.611892	0.6	0.782235	0.461538	NRPS-like.sactipeptide - NRPS-like.sactipeptide.ranthipeptide		Paenibacillus	NRPS
	NZ_CP019687.1.region014	NZ_CP020557.1.region007	0.13527	0.747759	0.886792	0.86473	0.83871	NRPS-like.sactipeptide - NRPS-like.sactipeptide.ranthipeptide		Paenibacillus	NRPS
	NZ_CP019687.1.region014	NZ_LAWY01000009.region001	0.0467044	0.908772	0.985714	0.953296	0.9375	NRPS-like.sactipeptide.ranthipeptide - RRE-containing.NRPS-like.sactipeptide		Paenibacillus	NRPS
	NZ_CP019687.1.region009	NZ_CP020557.1.region002	0.120811	0.772974	0.951219	0.879189	0.82	NRPS - NRPS	NRPS	Paenibacillus	NRPS
	NZ_CP019687.1.region009	NZ_LAWY01000024.region001	0.00962682	0.980839	1	0.990373	1	NRPS - NRPS	NRPS	Paenibacillus	NRPS
	NZ_CP019687.1.region009	NZ_CP020327.1.region014	0.110714	0.79083	0.621622	0.889286	0.555556	NRPS - NRPS	NRPS	Paenibacillus	NRPS
	NZ_CP019687.1.region006	NZ_CP020557.1.region017	0.126874	0.762349	0.878788	0.873126	0.804598	T1PKS.NRPS.phosphonate - transAT-PKS.T1PKS.prodigiosin.NRPS.phosphonate		Paenibacillus	NRPS
	NZ_CP019687.1.region006	NZ_CP020327.1.region017	0.134102	0.749779	0.55814	0.865898	0.461538	T1PKS.NRPS - T1PKS.NRPS.phosphonate		Paenibacillus	NRPS
	NZ_CP019687.1.region006	NZ_LAWY01000034.region001	0.272053	0.529907	0.930233	0.727947	0.867925	NRPS.phosphonate - T1PKS.NRPS.phosphonate		Paenibacillus	NRPS
	NZ_CP019687.1.region005	NZ_LAWY01000045.region001	0.149934	0.722613	0.5	0.850066	0.354839	transAT-PKS.NRPS - transAT-PKS.NRPS-like.prodigiosin.NRPS		Paenibacillus	NRPS
	NZ_CP019687.1.region004	NZ_LAWY01000020.region001	0.0162241	0.967815	0.976744	0.983776	0.94	NRPS.phosphonate - NRPS.phosphonate	NRPS.phosphonate	Paenibacillus	NRPS
	NZ_CP019659.1.region017	NZ_CP019794.1.region009	0.252275	0.559093	0.90566	0.747725	0.727273	NRPS-like.sactipeptide - NRPS-like.sactipeptide	NRPS-like.sactipeptide	Paenibacillus	NRPS
	NZ_CP019659.1.region017	NZ_CP020327.1.region007	0	1	1	1	1	NRPS-like.sactipeptide - NRPS-like.sactipeptide	NRPS-like.sactipeptide	Paenibacillus	NRPS
	NZ_CP019659.1.region009	NZ_CP020327.1.region017	0.0232558	0.954029	0.928571	0.976744	0.9375	T1PKS.NRPS - T1PKS.NRPS	T1PKS.NRPS	Paenibacillus	NRPS
	NZ_CP019659.1.region009	NZ_CP019687.1.region006	0.26835	0.535312	0.55814	0.73165	0.461538	T1PKS.NRPS - T1PKS.NRPS.phosphonate		Paenibacillus	NRPS
	NZ_CP019659.1.region009	NZ_LAWY01000004.region002	0.132583	0.752412	0.851852	0.867417	0.647059	T1PKS.NRPS - T1PKS.NRPS	T1PKS.NRPS	Paenibacillus	NRPS
	NZ_CP019659.1.region006	NZ_CP019794.1.region017	0.100805	0.808551	0.973684	0.899195	0.914894	NRPS - NRPS	NRPS	Paenibacillus	NRPS
	NZ_CP019659.1.region006	NZ_CP020327.1.region014	4.94462e-05	0.999901	1	0.999951	1	NRPS - NRPS	NRPS	Paenibacillus	NRPS
	NZ_CP019655.1.region017	NZ_CP019794.1.region009	0.252275	0.559093	0.90566	0.747725	0.727273	NRPS-like.sactipeptide - NRPS-like.sactipeptide	NRPS-like.sactipeptide	Paenibacillus	NRPS
	NZ_CP019655.1.region017	NZ_CP019659.1.region017	0	1	1	1	1	NRPS-like.sactipeptide - NRPS-like.sactipeptide	NRPS-like.sactipeptide	Paenibacillus	NRPS
	NZ_CP019655.1.region017	NZ_CP020327.1.region007	0	1	1	1	1	NRPS-like.sactipeptide - NRPS-like.sactipeptide	NRPS-like.sactipeptide	Paenibacillus	NRPS
	NZ_CP019655.1.region009	NZ_CP019687.1.region006	0.0657374	0.872847	0.861538	0.934263	0.785714	T1PKS.NRPS.phosphonate - transAT-PKS.T1PKS.prodigiosin.NRPS.phosphonate		Paenibacillus	NRPS
	NZ_CP019655.1.region009	NZ_LAWY01000004.region002	0.132583	0.752412	0.851852	0.867417	0.647059	T1PKS.NRPS - transAT-PKS.T1PKS.prodigiosin.NRPS.phosphonate		Paenibacillus	NRPS
	NZ_CP019655.1.region009	NZ_LAWY01000034.region001	0.244825	0.570289	0.840909	0.755175	0.811321	NRPS.phosphonate - transAT-PKS.T1PKS.prodigiosin.NRPS.phosphonate		Paenibacillus	NRPS
	NZ_CP019655.1.region009	NZ_CP019659.1.region009	0.229008	0.594429	0.642857	0.770992	0.645833	T1PKS.NRPS - transAT-PKS.T1PKS.prodigiosin.NRPS.phosphonate		Paenibacillus	NRPS
	NZ_CP019655.1.region009	NZ_CP020327.1.region017	0.217054	0.613004	0.642857	0.782946	0.645833	T1PKS.NRPS - transAT-PKS.T1PKS.prodigiosin.NRPS.phosphonate		Paenibacillus	NRPS
	NZ_CP019655.1.region006	NZ_CP020327.1.region014	0	1	1	1	1	NRPS - NRPS	NRPS	Paenibacillus	NRPS
	NZ_CP019655.1.region006	NZ_CP019794.1.region017	0.100759	0.808635	0.973684	0.899241	0.914894	NRPS - NRPS	NRPS	Paenibacillus	NRPS
	NZ_CP019655.1.region006	NZ_CP019659.1.region006	4.94462e-05	0.999901	1	0.999951	1	NRPS - NRPS	NRPS	Paenibacillus	NRPS
	NZ_CP019651.1.region011	NZ_CP019687.1.region004	0.0121516	0.975844	0.984127	0.987848	0.959459	NRPS.phosphonate - NRPS.phosphonate	NRPS.phosphonate	Paenibacillus	NRPS
	NZ_CP019651.1.region011	NZ_LAWY01000020.region001	0.0132411	0.973693	0.976744	0.986759	0.94	NRPS.phosphonate - NRPS.phosphonate	NRPS.phosphonate	Paenibacillus	NRPS
	NZ_CP019651.1.region010	NZ_CP019687.1.region005	0.0818416	0.843015	0.974359	0.918158	0.913043	transAT-PKS.NRPS-like.prodigiosin.NRPS - transAT-PKS.T1PKS.prodigiosin.NRPS.phosphonate		Paenibacillus	NRPS
	NZ_CP019651.1.region010	NZ_CP019687.1.region006	0.0328424	0.935394	1	0.967158	0.974684	T1PKS.NRPS.phosphonate - transAT-PKS.T1PKS.prodigiosin.NRPS.phosphonate		Paenibacillus	NRPS
	NZ_CP019651.1.region010	NZ_LAWY01000045.region001	0.0858278	0.835711	0.888889	0.914172	0.870968	transAT-PKS.NRPS - transAT-PKS.T1PKS.prodigiosin.NRPS.phosphonate		Paenibacillus	NRPS
	NZ_CP019651.1.region010	NZ_LAWY01000004.region002	0.056955	0.889334	1	0.943045	0.965517	T1PKS.NRPS - transAT-PKS.T1PKS.prodigiosin.NRPS.phosphonate		Paenibacillus	NRPS
	NZ_CP019651.1.region010	NZ_LAWY01000034.region001	0.248859	0.564213	0.909091	0.751141	0.867925	NRPS.phosphonate - transAT-PKS.T1PKS.prodigiosin.NRPS.phosphonate		Paenibacillus	NRPS
	NZ_CP019651.1.region010	NZ_CP019659.1.region009	0.230938	0.591456	0.55814	0.769062	0.461538	T1PKS.NRPS - transAT-PKS.T1PKS.prodigiosin.NRPS.phosphonate		Paenibacillus	NRPS
	NZ_CP019651.1.region010	NZ_CP020327.1.region017	0.230938	0.591456	0.55814	0.769062	0.461538	T1PKS.NRPS - transAT-PKS.T1PKS.prodigiosin.NRPS.phosphonate		Paenibacillus	NRPS
	NZ_CP019651.1.region007	NZ_LAWY01000024.region001	0	1	1	1	1	NRPS - NRPS	NRPS	Paenibacillus	NRPS
	NZ_CP019651.1.region007	NZ_CP020327.1.region014	0.114054	0.784901	0.621622	0.885947	0.555556	NRPS - NRPS	NRPS	Paenibacillus	NRPS
	NZ_CP019651.1.region007	NZ_CP019687.1.region009	0.00962682	0.980839	1	0.990373	1	NRPS - NRPS	NRPS	Paenibacillus	NRPS
	NZ_CP019651.1.region007	NZ_CP019659.1.region006	0.114118	0.784787	0.621622	0.885882	0.555556	NRPS - NRPS	NRPS	Paenibacillus	NRPS
	NZ_CP019651.1.region007	NZ_CP020557.1.region002	0.137128	0.744549	0.928571	0.862872	0.803922	NRPS - NRPS	NRPS	Paenibacillus	NRPS
	NZ_CP019651.1.region007	NZ_CP019655.1.region006	0.114054	0.784901	0.621622	0.885947	0.555556	NRPS - NRPS	NRPS	Paenibacillus	NRPS
	NZ_CP019651.1.region002	NZ_CP020557.1.region007	0.14885	0.724457	0.87037	0.85115	0.822581	NRPS-like.sactipeptide - NRPS-like.sactipeptide	NRPS-like.sactipeptide	Paenibacillus	NRPS
	NZ_CP019651.1.region002	NZ_LAWY01000009.region001	0.00127836	0.997445	1	0.998722	1	NRPS-like.sactipeptide - RRE-containing.NRPS-like.sactipeptide		Paenibacillus	NRPS
	NZ_CP019651.1.region002	NZ_CP019687.1.region014	0.0451699	0.911701	1	0.95483	0.966667	NRPS-like.sactipeptide - NRPS-like.sactipeptide.ranthipeptide		Paenibacillus	NRPS
	NZ_CP009056.1.region001	NZ_QGTI01000008.region001	0.000852515	0.998296	1	0.999147	1	T1PKS.NRPS.butyrolactone - T1PKS.NRPS.butyrolactone	T1PKS.NRPS.butyrolactone	Frischella	NRPS
	NZ_CP009056.1.region001	NZ_QGLM01000007.region001	0.159653	0.706182	0.814815	0.840347	0.846154	T1PKS.NRPS - T1PKS.NRPS.butyrolactone		Frischella	NRPS
	NZ_CH981472.1.region001	NZ_LAWY01000024.region001	0.0110558	0.978011	1	0.988944	1	NRPS - NRPS	NRPS	Paenibacillus	NRPS
	NZ_CH981472.1.region001	NZ_CP020327.1.region014	0.253396	0.557417	0.55	0.746603	0.571429	NRPS - NRPS	NRPS	Paenibacillus	NRPS
	NZ_CH981472.1.region001	NZ_CP019651.1.region007	0.0110558	0.978011	1	0.988944	1	NRPS - NRPS	NRPS	Paenibacillus	NRPS
	NZ_CH981472.1.region001	NZ_CP019687.1.region009	0.0164815	0.967309	1	0.983519	1	NRPS - NRPS	NRPS	Paenibacillus	NRPS
	NZ_CH981472.1.region001	NZ_CP019659.1.region006	0.253396	0.557417	0.55	0.746603	0.571429	NRPS - NRPS	NRPS	Paenibacillus	NRPS
	NZ_CH981472.1.region001	NZ_CP020557.1.region002	0.0585397	0.886347	1	0.94146	1	NRPS - NRPS	NRPS	Paenibacillus	NRPS
	NZ_CH981472.1.region001	NZ_CP019655.1.region006	0.253396	0.557417	0.55	0.746603	0.571429	NRPS - NRPS	NRPS	Paenibacillus	NRPS
	NZ_CH981378.1.region001	NZ_LAWY01000020.region001	0.0593926	0.884742	1	0.940607	1	NRPS - NRPS.phosphonate		Paenibacillus	NRPS
	NZ_CH981378.1.region001	NZ_CP019651.1.region011	0.129615	0.75757	0.809524	0.870385	0.745098	NRPS - NRPS.phosphonate		Paenibacillus	NRPS
	NZ_CH981378.1.region001	NZ_CP019687.1.region004	0.104199	0.802459	0.846154	0.895801	0.75	NRPS - NRPS.phosphonate		Paenibacillus	NRPS
	NZ_CH981376.1.region001	NZ_CP019651.1.region010	0.057405	0.888485	0.971014	0.942595	0.935484	transAT-PKS.T1PKS.prodigiosin.NRPS.phosphonate - transAT-PKS.T1PKS.prodigiosin.NRPS.phosphonate	transAT-PKS.T1PKS.prodigiosin.NRPS.phosphonate	Paenibacillus	NRPS
	NZ_CH981376.1.region001	NZ_CP019687.1.region006	0.0714746	0.862159	0.981481	0.928525	0.927536	T1PKS.NRPS.phosphonate - transAT-PKS.T1PKS.prodigiosin.NRPS.phosphonate		Paenibacillus	NRPS
	NZ_CH981376.1.region001	NZ_LAWY01000045.region001	0.0460722	0.909978	0.888889	0.953928	0.870968	transAT-PKS.NRPS - transAT-PKS.T1PKS.prodigiosin.NRPS.phosphonate		Paenibacillus	NRPS
	NZ_CH981376.1.region001	NZ_LAWY01000004.region002	0.0691263	0.866526	1	0.930874	0.941176	T1PKS.NRPS - transAT-PKS.T1PKS.prodigiosin.NRPS.phosphonate		Paenibacillus	NRPS
	NZ_CH981376.1.region001	NZ_LAWY01000055.region001	0.118199	0.777573	1	0.881801	1	T1PKS.NRPS - transAT-PKS.T1PKS.prodigiosin.NRPS.phosphonate		Paenibacillus	NRPS
	NZ_CH981376.1.region001	NZ_LAWY01000034.region001	0.0300546	0.940794	0.931818	0.969945	0.90566	NRPS.phosphonate - transAT-PKS.T1PKS.prodigiosin.NRPS.phosphonate		Paenibacillus	NRPS
	NZ_CH981376.1.region001	NZ_CP019659.1.region009	0.142856	0.734696	0.454545	0.857144	0.432432	T1PKS.NRPS - transAT-PKS.T1PKS.prodigiosin.NRPS.phosphonate		Paenibacillus	NRPS
	NZ_CH981376.1.region001	NZ_CP020327.1.region017	0.142856	0.734696	0.454545	0.857144	0.432432	T1PKS.NRPS - transAT-PKS.T1PKS.prodigiosin.NRPS.phosphonate		Paenibacillus	NRPS
	NZ_ADZY03000327.region001	NZ_CP019655.1.region009	0.0669615	0.870561	0.827586	0.933039	0.675676	T1PKS.NRPS - transAT-PKS.T1PKS.prodigiosin.NRPS.phosphonate		Paenibacillus	NRPS
	NZ_ADZY03000327.region001	NZ_LAWY01000055.region001	0.136378	0.745843	1	0.863622	1	T1PKS.NRPS - T1PKS.NRPS	T1PKS.NRPS	Paenibacillus	NRPS
	NZ_ADZY03000327.region001	NZ_CP019651.1.region010	0.0357697	0.92974	0.964286	0.96423	0.96875	T1PKS.NRPS - transAT-PKS.T1PKS.prodigiosin.NRPS.phosphonate		Paenibacillus	NRPS
	NZ_ADZY03000327.region001	NZ_CH981376.1.region001	0.0186444	0.963059	0.941176	0.981356	0.95	T1PKS.NRPS - transAT-PKS.T1PKS.prodigiosin.NRPS.phosphonate		Paenibacillus	NRPS
	NZ_ADZY03000327.region001	NZ_CP019687.1.region006	0.225846	0.599315	0.965517	0.774154	0.939394	T1PKS.NRPS - T1PKS.NRPS.phosphonate		Paenibacillus	NRPS
	NZ_ADZY03000327.region001	NZ_LAWY01000004.region002	0.0556851	0.891731	1	0.944315	0.966667	T1PKS.NRPS - T1PKS.NRPS	T1PKS.NRPS	Paenibacillus	NRPS
	NZ_ADZY03000296.region001	NZ_CP019651.1.region007	0	1	1	1	1	NRPS - NRPS	NRPS	Paenibacillus	NRPS
	NZ_ADZY03000296.region001	NZ_CP019687.1.region009	0.00962682	0.980839	1	0.990373	1	NRPS - NRPS	NRPS	Paenibacillus	NRPS
	NZ_ADZY03000296.region001	NZ_CH981472.1.region001	0.0110558	0.978011	1	0.988944	1	NRPS - NRPS	NRPS	Paenibacillus	NRPS
	NZ_ADZY03000296.region001	NZ_CP019659.1.region006	0.114118	0.784787	0.621622	0.885882	0.555556	NRPS - NRPS	NRPS	Paenibacillus	NRPS
	NZ_ADZY03000296.region001	NZ_CP020557.1.region002	0.137128	0.744549	0.928571	0.862872	0.803922	NRPS - NRPS	NRPS	Paenibacillus	NRPS
	NZ_ADZY03000296.region001	NZ_CP019655.1.region006	0.114054	0.784901	0.621622	0.885947	0.555556	NRPS - NRPS	NRPS	Paenibacillus	NRPS
	NZ_ADZY03000296.region001	NZ_LAWY01000024.region001	0	1	1	1	1	NRPS - NRPS	NRPS	Paenibacillus	NRPS
	NZ_ADZY03000296.region001	NZ_CP020327.1.region014	0.114054	0.784901	0.621622	0.885947	0.555556	NRPS - NRPS	NRPS	Paenibacillus	NRPS
	NZ_ADZY03000258.region001	NZ_CP019794.1.region009	0.203356	0.634641	0.606061	0.796644	0.465116	NRPS-like - NRPS-like.sactipeptide		Paenibacillus	NRPS
	NZ_ADZY03000258.region001	NZ_CP019687.1.region014	0.108722	0.794376	0.974359	0.891278	0.87234	NRPS-like - NRPS-like.sactipeptide.ranthipeptide		Paenibacillus	NRPS
	NZ_ADZY03000258.region001	NZ_CP020557.1.region007	0.0704728	0.864021	0.974359	0.929527	0.913043	NRPS-like - NRPS-like.sactipeptide		Paenibacillus	NRPS
	NZ_ADZY03000258.region001	NZ_CP019651.1.region002	0.0520846	0.898544	0.974359	0.947915	0.911111	NRPS-like - NRPS-like.sactipeptide		Paenibacillus	NRPS
	NZ_ADZY03000258.region001	NZ_LAWY01000009.region001	0.0504067	0.901727	0.974359	0.949593	0.911111	NRPS-like - RRE-containing.NRPS-like.sactipeptide		Paenibacillus	NRPS
	NZ_ADZY03000222.region001	NZ_CP019687.1.region006	0.246069	0.568411	0.931818	0.753931	0.90566	NRPS.phosphonate - T1PKS.NRPS.phosphonate		Paenibacillus	NRPS
	NZ_ADZY03000222.region001	NZ_CP019655.1.region009	0.285317	0.510772	0.863636	0.714683	0.865385	NRPS.phosphonate - transAT-PKS.T1PKS.prodigiosin.NRPS.phosphonate		Paenibacillus	NRPS
	NZ_ADZY03000222.region001	NZ_LAWY01000034.region001	0.232739	0.58869	0.954545	0.767261	0.90566	NRPS.phosphonate - NRPS.phosphonate	NRPS.phosphonate	Paenibacillus	NRPS
	NZ_ADZY03000222.region001	NZ_CP019651.1.region010	0.241927	0.574675	0.931818	0.758073	0.923077	NRPS.phosphonate - transAT-PKS.T1PKS.prodigiosin.NRPS.phosphonate		Paenibacillus	NRPS
	NZ_ADZY03000222.region001	NZ_CH981376.1.region001	0.229292	0.593992	0.954545	0.770708	0.942308	NRPS.phosphonate - transAT-PKS.T1PKS.prodigiosin.NRPS.phosphonate		Paenibacillus	NRPS
	NZ_ADZY03000183.region001	NZ_CP019687.1.region004	0.0198103	0.960772	1	0.98019	1	NRPS-like.phosphonate - NRPS.phosphonate		Paenibacillus	NRPS
	NZ_ADZY03000183.region001	NZ_CH981378.1.region001	0.0633263	0.877358	1	0.936674	1	NRPS - NRPS-like.phosphonate		Paenibacillus	NRPS
	NZ_ADZY03000183.region001	NZ_LAWY01000020.region001	0.0352636	0.930716	0.976744	0.964736	0.934783	NRPS-like.phosphonate - NRPS.phosphonate		Paenibacillus	NRPS
	NZ_ADZY03000183.region001	NZ_CP019651.1.region011	0.0146191	0.970975	1	0.985381	1	NRPS-like.phosphonate - NRPS.phosphonate		Paenibacillus	NRPS
	NZ_ADZY03000075.region001	NZ_CP019687.1.region005	0.152598	0.718091	0.35	0.847402	0.340426	transAT-PKS.NRPS - transAT-PKS.NRPS-like.prodigiosin.NRPS		Paenibacillus	NRPS
	NZ_ADZY03000075.region001	NZ_LAWY01000045.region001	0.0275458	0.945667	0.518519	0.972454	0.566667	transAT-PKS.NRPS - transAT-PKS.NRPS	transAT-PKS.NRPS	Paenibacillus	NRPS
	NZ_ADFW01000001.region011	NZ_CP019794.1.region009	0.27838	0.520735	0.647059	0.72162	0.446154	NRPS-like.sactipeptide - NRPS-like.sactipeptide.ranthipeptide		Paenibacillus	NRPS
	NZ_ADFW01000001.region011	NZ_CP019687.1.region014	0.0345869	0.932022	0.985714	0.965413	0.9375	NRPS-like.sactipeptide.ranthipeptide - NRPS-like.sactipeptide.ranthipeptide	NRPS-like.sactipeptide.ranthipeptide	Paenibacillus	NRPS
	NZ_ADFW01000001.region011	NZ_CP019655.1.region017	0.162345	0.701666	0.6	0.837655	0.47619	NRPS-like.sactipeptide - NRPS-like.sactipeptide.ranthipeptide		Paenibacillus	NRPS
	NZ_ADFW01000001.region011	NZ_CP020327.1.region007	0.162345	0.701666	0.6	0.837655	0.47619	NRPS-like.sactipeptide - NRPS-like.sactipeptide.ranthipeptide		Paenibacillus	NRPS
	NZ_ADFW01000001.region011	NZ_CP020557.1.region007	0.13555	0.747273	0.886792	0.86445	0.836066	NRPS-like.sactipeptide - NRPS-like.sactipeptide.ranthipeptide		Paenibacillus	NRPS
	NZ_ADFW01000001.region011	NZ_ADZY03000258.region001	0.0714298	0.862243	0.974359	0.92857	0.911111	NRPS-like - NRPS-like.sactipeptide.ranthipeptide		Paenibacillus	NRPS
	NZ_ADFW01000001.region011	NZ_CP019651.1.region002	0	1	1	1	1	NRPS-like.sactipeptide - NRPS-like.sactipeptide.ranthipeptide		Paenibacillus	NRPS
	NZ_ADFW01000001.region011	NZ_CP019659.1.region017	0.162345	0.701666	0.6	0.837655	0.47619	NRPS-like.sactipeptide - NRPS-like.sactipeptide.ranthipeptide		Paenibacillus	NRPS
	NZ_ADFW01000001.region011	NZ_LAWY01000009.region001	0.0130649	0.974041	0.971429	0.986935	0.924051	NRPS-like.sactipeptide.ranthipeptide - RRE-containing.NRPS-like.sactipeptide		Paenibacillus	NRPS
	NZ_ADFW01000001.region006	NZ_CP020557.1.region002	0.132766	0.752094	0.928571	0.867234	0.803922	NRPS - NRPS	NRPS	Paenibacillus	NRPS
	NZ_ADFW01000001.region006	NZ_ADZY03000296.region001	0.00885313	0.982372	1	0.991147	1	NRPS - NRPS	NRPS	Paenibacillus	NRPS
	NZ_ADFW01000001.region006	NZ_CP019655.1.region006	0.11297	0.786823	0.621622	0.88703	0.555556	NRPS - NRPS	NRPS	Paenibacillus	NRPS
	NZ_ADFW01000001.region006	NZ_LAWY01000024.region001	0.00885313	0.982372	1	0.991147	1	NRPS - NRPS	NRPS	Paenibacillus	NRPS
	NZ_ADFW01000001.region006	NZ_CP020327.1.region014	0.11297	0.786823	0.621622	0.88703	0.555556	NRPS - NRPS	NRPS	Paenibacillus	NRPS
	NZ_ADFW01000001.region006	NZ_CP019651.1.region007	0.00885313	0.982372	1	0.991147	1	NRPS - NRPS	NRPS	Paenibacillus	NRPS
	NZ_ADFW01000001.region006	NZ_CP019687.1.region009	0.0186162	0.963114	1	0.981384	1	NRPS - NRPS	NRPS	Paenibacillus	NRPS
	NZ_ADFW01000001.region006	NZ_CH981472.1.region001	0.0121493	0.975849	1	0.987851	1	NRPS - NRPS	NRPS	Paenibacillus	NRPS
	NZ_ADFW01000001.region006	NZ_CP019659.1.region006	0.113034	0.786708	0.621622	0.886966	0.555556	NRPS - NRPS	NRPS	Paenibacillus	NRPS
	NZ_ADFW01000001.region003	NZ_CP019651.1.region010	0.0046367	0.990748	0.978022	0.995363	0.982609	transAT-PKS.T1PKS.prodigiosin.NRPS.phosphonate - transAT-PKS.T1PKS.prodigiosin.NRPS.phosphonate	transAT-PKS.T1PKS.prodigiosin.NRPS.phosphonate	Paenibacillus	NRPS
	NZ_ADFW01000001.region003	NZ_CP019687.1.region005	0.0842641	0.838572	0.972973	0.915736	0.866667	transAT-PKS.NRPS-like.prodigiosin.NRPS - transAT-PKS.T1PKS.prodigiosin.NRPS.phosphonate		Paenibacillus	NRPS
	NZ_ADFW01000001.region003	NZ_CH981376.1.region001	0.0502657	0.901995	0.971014	0.949734	0.935484	transAT-PKS.T1PKS.prodigiosin.NRPS.phosphonate - transAT-PKS.T1PKS.prodigiosin.NRPS.phosphonate	transAT-PKS.T1PKS.prodigiosin.NRPS.phosphonate	Paenibacillus	NRPS
	NZ_ADFW01000001.region003	NZ_CP019659.1.region009	0.131758	0.753845	0.55814	0.868242	0.461538	T1PKS.NRPS - transAT-PKS.T1PKS.prodigiosin.NRPS.phosphonate		Paenibacillus	NRPS
	NZ_ADFW01000001.region003	NZ_CP019687.1.region006	0.0326341	0.935797	1	0.967366	0.975	T1PKS.NRPS.phosphonate - transAT-PKS.T1PKS.prodigiosin.NRPS.phosphonate		Paenibacillus	NRPS
	NZ_ADFW01000001.region003	NZ_LAWY01000045.region001	0.0311278	0.938713	0.888889	0.968872	0.870968	transAT-PKS.NRPS - transAT-PKS.T1PKS.prodigiosin.NRPS.phosphonate		Paenibacillus	NRPS
	NZ_ADFW01000001.region003	NZ_LAWY01000004.region002	0.0557635	0.891583	1	0.944236	0.966667	T1PKS.NRPS - transAT-PKS.T1PKS.prodigiosin.NRPS.phosphonate		Paenibacillus	NRPS
	NZ_ADFW01000001.region003	NZ_ADZY03000327.region001	0.0284189	0.94397	0.965517	0.971581	0.969697	T1PKS.NRPS - transAT-PKS.T1PKS.prodigiosin.NRPS.phosphonate		Paenibacillus	NRPS
	NZ_ADFW01000001.region003	NZ_ADZY03000222.region001	0.232203	0.589512	0.931818	0.767797	0.923077	NRPS.phosphonate - transAT-PKS.T1PKS.prodigiosin.NRPS.phosphonate		Paenibacillus	NRPS
	NZ_ADFW01000001.region003	NZ_LAWY01000034.region001	0.229087	0.594307	0.909091	0.770913	0.867925	NRPS.phosphonate - transAT-PKS.T1PKS.prodigiosin.NRPS.phosphonate		Paenibacillus	NRPS
	NZ_ADFW01000001.region003	NZ_CP020327.1.region017	0.131758	0.753845	0.55814	0.868242	0.461538	T1PKS.NRPS - transAT-PKS.T1PKS.prodigiosin.NRPS.phosphonate		Paenibacillus	NRPS
	NZ_ADFW01000001.region002	NZ_CP019687.1.region004	0.0121237	0.9759	0.984127	0.987876	0.959459	NRPS.phosphonate - NRPS.phosphonate	NRPS.phosphonate	Paenibacillus	NRPS
	NZ_ADFW01000001.region002	NZ_CH981378.1.region001	0.147939	0.726008	0.809524	0.852061	0.745098	NRPS - NRPS.phosphonate		Paenibacillus	NRPS
	NZ_ADFW01000001.region002	NZ_LAWY01000020.region001	0.0132054	0.973763	0.976744	0.986795	0.94	NRPS.phosphonate - NRPS.phosphonate	NRPS.phosphonate	Paenibacillus	NRPS
	NZ_ADFW01000001.region002	NZ_ADZY03000183.region001	0.0145551	0.971102	1	0.985445	1	NRPS-like.phosphonate - NRPS.phosphonate		Paenibacillus	NRPS
	NZ_ADFW01000001.region002	NZ_CP019651.1.region011	2.79049e-05	0.999944	1	0.999972	1	NRPS.phosphonate - NRPS.phosphonate	NRPS.phosphonate	Paenibacillus	NRPS
	NZ_AARF01000134.region001	NZ_CP020557.1.region007	0.18196	0.669189	0.842105	0.81804	0.761905	NRPS-like.sactipeptide - RRE-containing.NRPS-like.sactipeptide		Paenibacillus	NRPS
	NZ_AARF01000134.region001	NZ_ADZY03000258.region001	0.0885895	0.830669	0.956522	0.911411	0.846154	NRPS-like - RRE-containing.NRPS-like.sactipeptide		Paenibacillus	NRPS
	NZ_AARF01000134.region001	NZ_CP019651.1.region002	0.00183038	0.996343	1	0.99817	1	NRPS-like.sactipeptide - RRE-containing.NRPS-like.sactipeptide		Paenibacillus	NRPS
	NZ_AARF01000134.region001	NZ_CP019659.1.region017	0.131993	0.753436	0.780488	0.868007	0.652174	NRPS-like.sactipeptide - RRE-containing.NRPS-like.sactipeptide		Paenibacillus	NRPS
	NZ_AARF01000134.region001	NZ_LAWY01000009.region001	0.0507937	0.900993	0.981481	0.949206	0.964912	RRE-containing.NRPS-like.sactipeptide - RRE-containing.NRPS-like.sactipeptide	RRE-containing.NRPS-like.sactipeptide	Paenibacillus	NRPS
	NZ_AARF01000134.region001	NZ_CP019794.1.region009	0.232129	0.589626	0.761905	0.767871	0.604167	NRPS-like.sactipeptide - RRE-containing.NRPS-like.sactipeptide		Paenibacillus	NRPS
	NZ_AARF01000134.region001	NZ_CP019687.1.region014	0.0956397	0.817868	0.963636	0.90436	0.885246	NRPS-like.sactipeptide.ranthipeptide - RRE-containing.NRPS-like.sactipeptide		Paenibacillus	NRPS
	NZ_AARF01000134.region001	NZ_CP019655.1.region017	0.131993	0.753436	0.780488	0.868007	0.652174	NRPS-like.sactipeptide - RRE-containing.NRPS-like.sactipeptide		Paenibacillus	NRPS
	NZ_AARF01000134.region001	NZ_CP020327.1.region007	0.131993	0.753436	0.780488	0.868007	0.652174	NRPS-like.sactipeptide - RRE-containing.NRPS-like.sactipeptide		Paenibacillus	NRPS
	NZ_AARF01000134.region001	NZ_ADFW01000001.region011	0.0680061	0.868613	0.945455	0.931994	0.866667	NRPS-like.sactipeptide.ranthipeptide - RRE-containing.NRPS-like.sactipeptide		Paenibacillus	NRPS
	NC_023134.1.region006	NZ_CH981376.1.region001	0.222383	0.604688	0.536232	0.777617	0.478261	transAT-PKS.T1PKS.prodigiosin.NRPS.phosphonate - transAT-PKS.T1PKS.prodigiosin.NRPS.phosphonate	transAT-PKS.T1PKS.prodigiosin.NRPS.phosphonate	Paenibacillus	NRPS
	NC_023134.1.region006	NZ_CP019659.1.region009	0.228944	0.594527	0.522727	0.771056	0.381818	T1PKS.NRPS - transAT-PKS.T1PKS.prodigiosin.NRPS.phosphonate		Paenibacillus	NRPS
	NC_023134.1.region006	NZ_CP019687.1.region006	0.119192	0.775822	0.587302	0.880808	0.564103	T1PKS.NRPS.phosphonate - transAT-PKS.T1PKS.prodigiosin.NRPS.phosphonate		Paenibacillus	NRPS
	NC_023134.1.region006	NZ_LAWY01000045.region001	0.00051948	0.998961	0.269231	0.999481	0.206897	transAT-PKS.NRPS - transAT-PKS.T1PKS.prodigiosin.NRPS.phosphonate		Paenibacillus	NRPS
	NC_023134.1.region006	NZ_LAWY01000004.region002	0.1183	0.777395	0.888889	0.8817	0.647059	T1PKS.NRPS - transAT-PKS.T1PKS.prodigiosin.NRPS.phosphonate		Paenibacillus	NRPS
	NC_023134.1.region006	NZ_ADZY03000327.region001	0.131202	0.754811	0.481481	0.868798	0.516129	T1PKS.NRPS - transAT-PKS.T1PKS.prodigiosin.NRPS.phosphonate		Paenibacillus	NRPS
	NC_023134.1.region006	NZ_CP020327.1.region017	0.228944	0.594527	0.522727	0.771056	0.381818	T1PKS.NRPS - transAT-PKS.T1PKS.prodigiosin.NRPS.phosphonate		Paenibacillus	NRPS
	NC_023134.1.region004	NZ_CP019659.1.region006	0.210653	0.623069	0.5	0.789347	0.367347	NRPS - NRPS	NRPS	Paenibacillus	NRPS
	NC_023134.1.region004	NZ_CP020327.1.region014	0.210586	0.623175	0.5	0.789414	0.367347	NRPS - NRPS	NRPS	Paenibacillus	NRPS
	NC_023134.1.region004	NZ_CP019651.1.region007	0.101419	0.807447	0.951219	0.898581	0.784314	NRPS - NRPS	NRPS	Paenibacillus	NRPS
	NC_023134.1.region004	NZ_ADFW01000001.region006	0.110012	0.792079	0.951219	0.889988	0.784314	NRPS - NRPS	NRPS	Paenibacillus	NRPS
	NC_023134.1.region004	NZ_CP019687.1.region009	0.110621	0.790994	0.951219	0.889379	0.784314	NRPS - NRPS	NRPS	Paenibacillus	NRPS
	NC_023134.1.region004	NZ_CH981472.1.region001	0.058974	0.88553	0.952381	0.941026	0.76	NRPS - NRPS	NRPS	Paenibacillus	NRPS
	NC_023134.1.region004	NZ_CP019655.1.region006	0.210586	0.623175	0.5	0.789414	0.367347	NRPS - NRPS	NRPS	Paenibacillus	NRPS
	NC_023134.1.region004	NZ_CP020557.1.region002	0.189462	0.656971	0.95	0.810538	0.648148	NRPS - NRPS	NRPS	Paenibacillus	NRPS
	NC_023134.1.region004	NZ_ADZY03000296.region001	0.101419	0.807447	0.951219	0.898581	0.784314	NRPS - NRPS	NRPS	Paenibacillus	NRPS
	NC_023134.1.region004	NZ_LAWY01000024.region001	0.101419	0.807447	0.951219	0.898581	0.784314	NRPS - NRPS	NRPS	Paenibacillus	NRPS
	NC_023134.1.region002	NZ_CP019687.1.region014	0.165036	0.697165	0.916667	0.834964	0.725806	NRPS-like.sactipeptide - NRPS-like.sactipeptide.ranthipeptide		Paenibacillus	NRPS
	NC_023134.1.region002	NZ_ADFW01000001.region011	0.122315	0.770331	0.916667	0.877685	0.75	NRPS-like.sactipeptide - NRPS-like.sactipeptide.ranthipeptide		Paenibacillus	NRPS
	NC_023134.1.region002	NZ_AARF01000134.region001	0.170946	0.687331	0.878788	0.829054	0.634146	NRPS-like.sactipeptide - RRE-containing.NRPS-like.sactipeptide		Paenibacillus	NRPS
	NC_023134.1.region002	NZ_CP020557.1.region007	0.164164	0.698621	0.916667	0.835836	0.725806	NRPS-like.sactipeptide - NRPS-like.sactipeptide	NRPS-like.sactipeptide	Paenibacillus	NRPS
	NC_023134.1.region002	NZ_LAWY01000009.region001	0.123635	0.768015	0.916667	0.876365	0.75	NRPS-like.sactipeptide - RRE-containing.NRPS-like.sactipeptide		Paenibacillus	NRPS
	NC_023134.1.region002	NZ_ADZY03000258.region001	0.114841	0.783506	0.95	0.885159	0.8125	NRPS-like - NRPS-like.sactipeptide		Paenibacillus	NRPS
	NC_023134.1.region002	NZ_CP019651.1.region002	0.122315	0.770331	0.916667	0.877685	0.75	NRPS-like.sactipeptide - NRPS-like.sactipeptide	NRPS-like.sactipeptide	Paenibacillus	NRPS
	NASN01000043.1.region001	QGLQ01000009.1.region001	0.162341	0.701673	0.125	0.837659	0.134615	NRPS - NRPS	NRPS	Gilliamella	NRPS
	NASN01000043.1.region001	QICT01000007.1.region001	0.180717	0.671225	0.214286	0.819283	0.212121	NRPS - NRPS	NRPS	Gilliamella	NRPS
	NASN01000043.1.region001	QGLO01000004.1.region001	0.0900592	0.827992	0.2	0.909941	0.16	NRPS - NRPS	NRPS	Gilliamella	NRPS
	NASC01000014.1.region001	QGLQ01000009.1.region001	0.0221909	0.956111	1	0.977809	1	NRPS - NRPS	NRPS	Gilliamella	NRPS
	NASC01000014.1.region001	QICT01000007.1.region001	0.0453015	0.911449	0.875	0.954699	0.827586	NRPS - NRPS	NRPS	Gilliamella	NRPS
	NASB01000013.1.region001	NASC01000076.1.region001	0.0269123	0.9469	1	0.973088	1	NRPS - T1PKS.NRPS		Gilliamella	NRPS
	NASB01000005.1.region001	NASC01000014.1.region001	0.00403551	0.991945	1	0.995964	1	NRPS - NRPS	NRPS	Gilliamella	NRPS
	NASB01000005.1.region001	QGLQ01000009.1.region001	0.0181554	0.964019	1	0.981845	1	NRPS - NRPS	NRPS	Gilliamella	NRPS
	NASB01000005.1.region001	QICT01000007.1.region001	0.041266	0.919171	0.875	0.958734	0.827586	NRPS - NRPS	NRPS	Gilliamella	NRPS
	NASA01000005.1.region001	NASC01000014.1.region001	0.0289482	0.942942	1	0.971052	1	NRPS - NRPS	NRPS	Gilliamella	NRPS
	NASA01000005.1.region001	QGLQ01000009.1.region001	0.0245321	0.951538	1	0.975468	1	NRPS - NRPS	NRPS	Gilliamella	NRPS
	NASA01000005.1.region001	QICT01000007.1.region001	0.0431522	0.915558	0.958333	0.956848	0.931035	NRPS - NRPS	NRPS	Gilliamella	NRPS
	NASA01000005.1.region001	NASB01000005.1.region001	0.0250472	0.950533	1	0.974953	1	NRPS - NRPS	NRPS	Gilliamella	NRPS
	NASA01000005.1.region001	QGLO01000004.1.region001	0.171214	0.686886	0.285714	0.828786	0.291667	NRPS - NRPS	NRPS	Gilliamella	NRPS
	NARZ01000062.1.region001	NASC01000014.1.region001	0.109848	0.792371	0.863636	0.890152	0.807692	NRPS - NRPS	NRPS	Gilliamella	NRPS
	NARZ01000062.1.region001	QGLQ01000009.1.region001	0.109694	0.792644	0.869565	0.890306	0.814815	NRPS - NRPS	NRPS	Gilliamella	NRPS
	NARZ01000062.1.region001	QICT01000007.1.region001	0.118789	0.776532	0.869565	0.881211	0.785714	NRPS - NRPS	NRPS	Gilliamella	NRPS
	NARZ01000062.1.region001	NASA01000005.1.region001	0.101475	0.807348	0.869565	0.898525	0.814815	NRPS - NRPS	NRPS	Gilliamella	NRPS
	NARZ01000062.1.region001	NASB01000005.1.region001	0.109848	0.792371	0.863636	0.890152	0.807692	NRPS - NRPS	NRPS	Gilliamella	NRPS
	NARZ01000042.1.region001	c00026_NODE_26...region001	0.266256	0.538381	1	0.733744	0.923077	NRPS - NRPS	NRPS	Gilliamella	NRPS
	NARY01000154.1.region001	NASC01000014.1.region001	0.0676711	0.869237	1	0.932329	1	NRPS - NRPS	NRPS	Gilliamella	NRPS
	NARY01000154.1.region001	QGLQ01000009.1.region001	0.0658525	0.872632	1	0.934148	1	NRPS - NRPS	NRPS	Gilliamella	NRPS
	NARY01000154.1.region001	QICT01000007.1.region001	0.0767009	0.852481	0.875	0.923299	0.827586	NRPS - NRPS	NRPS	Gilliamella	NRPS
	NARY01000154.1.region001	NARZ01000062.1.region001	0.0422489	0.917287	0.863636	0.957751	0.807692	NRPS - NRPS	NRPS	Gilliamella	NRPS
	NARY01000154.1.region001	NASA01000005.1.region001	0.0582578	0.886878	1	0.941742	1	NRPS - NRPS	NRPS	Gilliamella	NRPS
	NARY01000154.1.region001	NASB01000005.1.region001	0.0643082	0.875519	1	0.935692	1	NRPS - NRPS	NRPS	Gilliamella	NRPS
	NARY01000105.1.region001	c00026_NODE_26...region001	0.251832	0.559756	1	0.748168	0.923077	NRPS - NRPS	NRPS	Gilliamella	NRPS
	NARY01000105.1.region001	NARZ01000042.1.region001	0.168847	0.690816	1	0.831153	1	NRPS - NRPS	NRPS	Gilliamella	NRPS
	NARY01000084.1.region001	NARZ01000039.1.region001	0.180972	0.670806	0.625	0.819028	0.625	NRPS - NRPS	NRPS	Gilliamella	NRPS
	NARY01000050.1.region001	NARY01000051.1.region001	0.231278	0.590933	1	0.768722	1	NRPS - NRPS	NRPS	Gilliamella	NRPS
	NARX01000037.1.region001	c00026_NODE_26...region001	0.121477	0.771803	1	0.878523	0.923077	NRPS - NRPS	NRPS	Gilliamella	NRPS
	NARX01000037.1.region001	NARZ01000042.1.region001	0.24942	0.56337	1	0.75058	0.923077	NRPS - NRPS	NRPS	Gilliamella	NRPS
	NARX01000037.1.region001	NARY01000105.1.region001	0.269682	0.533365	1	0.730318	0.923077	NRPS - NRPS	NRPS	Gilliamella	NRPS
	NARX01000013.1.region001	NASC01000014.1.region001	0.111981	0.788577	0.863636	0.888019	0.807692	NRPS - NRPS	NRPS	Gilliamella	NRPS
	NARX01000013.1.region001	QGLQ01000009.1.region001	0.124361	0.766744	0.833333	0.875639	0.785714	NRPS - NRPS	NRPS	Gilliamella	NRPS
	NARX01000013.1.region001	QICT01000007.1.region001	0.120287	0.773896	0.8	0.879713	0.709677	NRPS - NRPS	NRPS	Gilliamella	NRPS
	NARX01000013.1.region001	NARZ01000062.1.region001	0.0112471	0.977632	1	0.988753	1	NRPS - NRPS	NRPS	Gilliamella	NRPS
	NARX01000013.1.region001	NASA01000005.1.region001	0.116563	0.780461	0.833333	0.883437	0.785714	NRPS - NRPS	NRPS	Gilliamella	NRPS
	NARX01000013.1.region001	NASB01000005.1.region001	0.111981	0.788577	0.863636	0.888019	0.807692	NRPS - NRPS	NRPS	Gilliamella	NRPS
	NARX01000013.1.region001	NARY01000154.1.region001	0.0883076	0.831183	0.863636	0.911692	0.807692	NRPS - NRPS	NRPS	Gilliamella	NRPS
	NARW01000068.1.region001	NARZ01000015.1.region001	0	1	1	1	1	NRPS-like - NRPS-like	NRPS-like	Gilliamella	NRPS
	NARW01000049.1.region001	NARY01000105.1.region001	0.168847	0.690816	1	0.831153	1	NRPS - NRPS	NRPS	Gilliamella	NRPS
	NARW01000049.1.region001	NARX01000037.1.region001	0.24942	0.56337	1	0.75058	0.923077	NRPS - NRPS	NRPS	Gilliamella	NRPS
	NARW01000049.1.region001	c00026_NODE_26...region001	0.294477	0.497763	0.923077	0.705523	0.857143	NRPS - NRPS	NRPS	Gilliamella	NRPS
	NARW01000049.1.region001	NARZ01000042.1.region001	0	1	1	1	1	NRPS - NRPS	NRPS	Gilliamella	NRPS
	NARW01000005.1.region001	NARX01000013.1.region001	0.0112471	0.977632	0.958333	0.988753	0.962963	NRPS - NRPS	NRPS	Gilliamella	NRPS
	NARW01000005.1.region001	NARY01000154.1.region001	0.0871435	0.833307	0.863636	0.912856	0.807692	NRPS - NRPS	NRPS	Gilliamella	NRPS
	NARW01000005.1.region001	NASC01000014.1.region001	0.109848	0.792371	0.863636	0.890152	0.807692	NRPS - NRPS	NRPS	Gilliamella	NRPS
	NARW01000005.1.region001	QGLQ01000009.1.region001	0.117724	0.778412	0.822222	0.882276	0.745098	NRPS - NRPS	NRPS	Gilliamella	NRPS
	NARW01000005.1.region001	QICT01000007.1.region001	0.118789	0.776532	0.8	0.881211	0.709677	NRPS - NRPS	NRPS	Gilliamella	NRPS
	NARW01000005.1.region001	NARZ01000062.1.region001	0	1	1	1	1	NRPS - NRPS	NRPS	Gilliamella	NRPS
	NARW01000005.1.region001	NASA01000005.1.region001	0.126339	0.763283	0.785714	0.873661	0.676471	NRPS - NRPS	NRPS	Gilliamella	NRPS
	NARW01000005.1.region001	NASB01000005.1.region001	0.109848	0.792371	0.863636	0.890152	0.807692	NRPS - NRPS	NRPS	Gilliamella	NRPS
	NARV01000161.1.region001	NARZ01000015.1.region001	0	1	1	1	1	NRPS-like - NRPS-like	NRPS-like	Gilliamella	NRPS
	NARV01000161.1.region001	NARW01000068.1.region001	0	1	1	1	1	NRPS-like - NRPS-like	NRPS-like	Gilliamella	NRPS
	NARV01000114.1.region001	NARZ01000039.1.region001	0	1	0.625	1	0.625	NRPS - NRPS	NRPS	Gilliamella	NRPS
	NARV01000114.1.region001	NARY01000084.1.region001	0.180972	0.670806	1	0.819028	1	NRPS - NRPS	NRPS	Gilliamella	NRPS
	NARV01000114.1.region001	NARW01000035.1.region001	0	1	0.238095	1	0.217391	NRPS - NRPS	NRPS	Gilliamella	NRPS
	NARV01000046.1.region001	NARY01000105.1.region001	0.17387	0.682491	1	0.82613	1	NRPS - NRPS	NRPS	Gilliamella	NRPS
	NARV01000046.1.region001	NARW01000049.1.region001	0.00515615	0.989714	1	0.994844	1	NRPS - NRPS	NRPS	Gilliamella	NRPS
	NARV01000046.1.region001	NARX01000037.1.region001	0.244377	0.570966	1	0.755623	0.923077	NRPS - NRPS	NRPS	Gilliamella	NRPS
	NARV01000046.1.region001	c00026_NODE_26...region001	0.26166	0.545146	0.705882	0.73834	0.6	NRPS - NRPS	NRPS	Gilliamella	NRPS
	NARV01000046.1.region001	NARZ01000042.1.region001	0.00507042	0.989885	1	0.99493	1	NRPS - NRPS	NRPS	Gilliamella	NRPS
	NARV01000022.1.region001	NARY01000154.1.region001	0.10213	0.806171	0.8	0.89787	0.75	NRPS - NRPS	NRPS	Gilliamella	NRPS
	NARV01000022.1.region001	NASC01000014.1.region001	0.121734	0.771351	0.8	0.878266	0.75	NRPS - NRPS	NRPS	Gilliamella	NRPS
	NARV01000022.1.region001	QGLQ01000009.1.region001	0.122617	0.769801	0.8	0.877383	0.75	NRPS - NRPS	NRPS	Gilliamella	NRPS
	NARV01000022.1.region001	QICT01000007.1.region001	0.13457	0.748969	0.571429	0.86543	0.529412	NRPS - NRPS	NRPS	Gilliamella	NRPS
	NARV01000022.1.region001	NARW01000005.1.region001	0.0219941	0.956495	0.95	0.978006	0.956522	NRPS - NRPS	NRPS	Gilliamella	NRPS
	NARV01000022.1.region001	NARZ01000062.1.region001	0.0219941	0.956495	0.95	0.978006	0.956522	NRPS - NRPS	NRPS	Gilliamella	NRPS
	NARV01000022.1.region001	NASA01000005.1.region001	0.113978	0.785035	0.8	0.886022	0.75	NRPS - NRPS	NRPS	Gilliamella	NRPS
	NARV01000022.1.region001	NASB01000005.1.region001	0.121734	0.771351	0.8	0.878266	0.75	NRPS - NRPS	NRPS	Gilliamella	NRPS
	NARV01000022.1.region001	NARX01000013.1.region001	0.0203672	0.95968	0.95	0.979633	0.956522	NRPS - NRPS	NRPS	Gilliamella	NRPS
	NARU01000059.1.region001	NARW01000005.1.region001	0.063365	0.877285	0.142857	0.936635	0.155556	NRPS - NRPS	NRPS	Gilliamella	NRPS
	NARU01000059.1.region001	NASA01000005.1.region001	0.0270819	0.94657	0.24	0.972918	0.241379	NRPS - NRPS	NRPS	Gilliamella	NRPS
	NARU01000059.1.region001	NASB01000005.1.region001	0.0329296	0.935225	0.285714	0.96707	0.291667	NRPS - NRPS	NRPS	Gilliamella	NRPS
	NARU01000059.1.region001	QGLO01000004.1.region001	0.0858488	0.835672	0.136364	0.914151	0.148936	NRPS - NRPS	NRPS	Gilliamella	NRPS
	NARU01000059.1.region001	NARX01000013.1.region001	0.0638024	0.876466	0.25	0.936198	0.259259	NRPS - NRPS	NRPS	Gilliamella	NRPS
	NARU01000059.1.region001	NARV01000022.1.region001	0.063365	0.877285	0.3	0.936635	0.304348	NRPS - NRPS	NRPS	Gilliamella	NRPS
	NARU01000059.1.region001	NARY01000154.1.region001	0.0667766	0.870906	0.285714	0.933223	0.291667	NRPS - NRPS	NRPS	Gilliamella	NRPS
	NARU01000059.1.region001	NASN01000043.1.region001	0.0870202	0.833532	0.6	0.91298	0.636364	NRPS - NRPS	NRPS	Gilliamella	NRPS
	NARU01000059.1.region001	NASC01000014.1.region001	0.0329296	0.935225	0.285714	0.96707	0.291667	NRPS - NRPS	NRPS	Gilliamella	NRPS
	NARU01000059.1.region001	QGLQ01000009.1.region001	0.0269533	0.94682	0.136364	0.973047	0.145833	NRPS - NRPS	NRPS	Gilliamella	NRPS
	NARU01000059.1.region001	QICT01000007.1.region001	0.0485773	0.905205	0.25	0.951423	0.241379	NRPS - NRPS	NRPS	Gilliamella	NRPS
	NARU01000059.1.region001	NARZ01000062.1.region001	0.063365	0.877285	0.26087	0.936635	0.269231	NRPS - NRPS	NRPS	Gilliamella	NRPS
	NART01000010.1.region001	NASA01000005.1.region001	0.0268315	0.947057	1	0.973168	1	NRPS - NRPS	NRPS	Gilliamella	NRPS
	NART01000010.1.region001	NASB01000005.1.region001	0.0311757	0.93862	1	0.968824	1	NRPS - NRPS	NRPS	Gilliamella	NRPS
	NART01000010.1.region001	NARU01000059.1.region001	0.269841	0.533132	0.285714	0.730159	0.291667	NRPS - NRPS	NRPS	Gilliamella	NRPS
	NART01000010.1.region001	NARX01000013.1.region001	0.0654998	0.873291	0.863636	0.9345	0.807692	NRPS - NRPS	NRPS	Gilliamella	NRPS
	NART01000010.1.region001	NARV01000022.1.region001	0.0615555	0.880678	0.8	0.938444	0.75	NRPS - NRPS	NRPS	Gilliamella	NRPS
	NART01000010.1.region001	NARY01000154.1.region001	0.0650767	0.874082	1	0.934923	1	NRPS - NRPS	NRPS	Gilliamella	NRPS
	NART01000010.1.region001	NASC01000014.1.region001	0.0352113	0.930817	1	0.964789	1	NRPS - NRPS	NRPS	Gilliamella	NRPS
	NART01000010.1.region001	QGLQ01000009.1.region001	0.0262936	0.948104	1	0.973706	1	NRPS - NRPS	NRPS	Gilliamella	NRPS
	NART01000010.1.region001	QICT01000007.1.region001	0.0405919	0.920464	0.875	0.959408	0.827586	NRPS - NRPS	NRPS	Gilliamella	NRPS
	NART01000010.1.region001	NARZ01000062.1.region001	0.0640602	0.875983	0.863636	0.93594	0.807692	NRPS - NRPS	NRPS	Gilliamella	NRPS
	NART01000010.1.region001	NARW01000005.1.region001	0.0640602	0.875983	0.863636	0.93594	0.807692	NRPS - NRPS	NRPS	Gilliamella	NRPS
	NARS01000048.1.region001	NARY01000154.1.region001	0.0663585	0.871686	0.285714	0.933641	0.291667	NRPS - NRPS	NRPS	Gilliamella	NRPS
	NARS01000048.1.region001	NASC01000014.1.region001	0.0329296	0.935225	0.285714	0.96707	0.291667	NRPS - NRPS	NRPS	Gilliamella	NRPS
	NARS01000048.1.region001	QGLQ01000009.1.region001	0.0265372	0.94763	0.136364	0.973463	0.145833	NRPS - NRPS	NRPS	Gilliamella	NRPS
	NARS01000048.1.region001	NASN01000043.1.region001	0.0866062	0.834288	0.6	0.913394	0.636364	NRPS - NRPS	NRPS	Gilliamella	NRPS
	NARS01000048.1.region001	QICT01000007.1.region001	0.0485773	0.905205	0.25	0.951423	0.241379	NRPS - NRPS	NRPS	Gilliamella	NRPS
	NARS01000048.1.region001	NARZ01000062.1.region001	0.0629469	0.878069	0.26087	0.937053	0.269231	NRPS - NRPS	NRPS	Gilliamella	NRPS
	NARS01000048.1.region001	NARW01000005.1.region001	0.0629469	0.878069	0.142857	0.937053	0.155556	NRPS - NRPS	NRPS	Gilliamella	NRPS
	NARS01000048.1.region001	NART01000010.1.region001	0.00041806	0.999164	0.285714	0.999582	0.291667	NRPS - NRPS	NRPS	Gilliamella	NRPS
	NARS01000048.1.region001	NASA01000005.1.region001	0.0270819	0.94657	0.24	0.972918	0.241379	NRPS - NRPS	NRPS	Gilliamella	NRPS
	NARS01000048.1.region001	NASB01000005.1.region001	0.0329296	0.935225	0.285714	0.96707	0.291667	NRPS - NRPS	NRPS	Gilliamella	NRPS
	NARS01000048.1.region001	QGLO01000004.1.region001	0.0854338	0.836431	0.136364	0.914566	0.148936	NRPS - NRPS	NRPS	Gilliamella	NRPS
	NARS01000048.1.region001	NARU01000059.1.region001	0.00041806	0.999164	1	0.999582	1	NRPS - NRPS	NRPS	Gilliamella	NRPS
	NARS01000048.1.region001	NARX01000013.1.region001	0.0633844	0.877249	0.25	0.936616	0.259259	NRPS - NRPS	NRPS	Gilliamella	NRPS
	NARS01000048.1.region001	NARV01000022.1.region001	0.0629469	0.878069	0.3	0.937053	0.304348	NRPS - NRPS	NRPS	Gilliamella	NRPS
	NARR01000040.1.region001	NARY01000105.1.region001	0.269682	0.533365	1	0.730318	0.923077	NRPS - NRPS	NRPS	Gilliamella	NRPS
	NARR01000040.1.region001	NARW01000049.1.region001	0.24942	0.56337	1	0.75058	0.923077	NRPS - NRPS	NRPS	Gilliamella	NRPS
	NARR01000040.1.region001	NARX01000037.1.region001	0	1	1	1	1	NRPS - NRPS	NRPS	Gilliamella	NRPS
	NARR01000040.1.region001	NARV01000046.1.region001	0.244377	0.570966	1	0.755623	0.923077	NRPS - NRPS	NRPS	Gilliamella	NRPS
	NARR01000040.1.region001	c00026_NODE_26...region001	0.121477	0.771803	1	0.878523	0.923077	NRPS - NRPS	NRPS	Gilliamella	NRPS
	NARR01000040.1.region001	NARZ01000042.1.region001	0.24942	0.56337	1	0.75058	0.923077	NRPS - NRPS	NRPS	Gilliamella	NRPS
	NARR01000003.1.region001	NASA01000005.1.region001	0.103122	0.804391	0.863636	0.896878	0.807692	NRPS - NRPS	NRPS	Gilliamella	NRPS
	NARR01000003.1.region001	NASB01000005.1.region001	0.110992	0.790335	0.863636	0.889008	0.807692	NRPS - NRPS	NRPS	Gilliamella	NRPS
	NARR01000003.1.region001	NARX01000013.1.region001	0.00667074	0.986703	1	0.993329	1	NRPS - NRPS	NRPS	Gilliamella	NRPS
	NARR01000003.1.region001	NARV01000022.1.region001	0.0102465	0.979612	0.95	0.989753	0.956522	NRPS - NRPS	NRPS	Gilliamella	NRPS
	NARR01000003.1.region001	NARY01000154.1.region001	0.0873187	0.832987	0.863636	0.912681	0.807692	NRPS - NRPS	NRPS	Gilliamella	NRPS
	NARR01000003.1.region001	NASC01000014.1.region001	0.110992	0.790335	0.863636	0.889008	0.807692	NRPS - NRPS	NRPS	Gilliamella	NRPS
	NARR01000003.1.region001	QGLQ01000009.1.region001	0.110929	0.790448	0.863636	0.889071	0.807692	NRPS - NRPS	NRPS	Gilliamella	NRPS
	NARR01000003.1.region001	QICT01000007.1.region001	0.120472	0.773569	0.703704	0.879528	0.636364	NRPS - NRPS	NRPS	Gilliamella	NRPS
	NARR01000003.1.region001	NARZ01000062.1.region001	0.0047895	0.990444	1	0.995211	1	NRPS - NRPS	NRPS	Gilliamella	NRPS
	NARR01000003.1.region001	NARW01000005.1.region001	0.0047895	0.990444	1	0.995211	1	NRPS - NRPS	NRPS	Gilliamella	NRPS
	NARR01000003.1.region001	NART01000010.1.region001	0.108316	0.795101	0.863636	0.891684	0.807692	NRPS - NRPS	NRPS	Gilliamella	NRPS
	NARQ01000017.1.region001	NASA01000005.1.region001	0.103122	0.804391	0.863636	0.896878	0.807692	NRPS - NRPS	NRPS	Gilliamella	NRPS
	NARQ01000017.1.region001	NASB01000005.1.region001	0.110992	0.790335	0.863636	0.889008	0.807692	NRPS - NRPS	NRPS	Gilliamella	NRPS
	NARQ01000017.1.region001	NARX01000013.1.region001	0.00667074	0.986703	1	0.993329	1	NRPS - NRPS	NRPS	Gilliamella	NRPS
	NARQ01000017.1.region001	NARV01000022.1.region001	0.0102465	0.979612	0.95	0.989753	0.956522	NRPS - NRPS	NRPS	Gilliamella	NRPS
	NARQ01000017.1.region001	NARR01000003.1.region001	0	1	1	1	1	NRPS - NRPS	NRPS	Gilliamella	NRPS
	NARQ01000017.1.region001	NARY01000154.1.region001	0.0873187	0.832987	0.863636	0.912681	0.807692	NRPS - NRPS	NRPS	Gilliamella	NRPS
	NARQ01000017.1.region001	NASC01000014.1.region001	0.110992	0.790335	0.863636	0.889008	0.807692	NRPS - NRPS	NRPS	Gilliamella	NRPS
	NARQ01000017.1.region001	QGLQ01000009.1.region001	0.110929	0.790448	0.863636	0.889071	0.807692	NRPS - NRPS	NRPS	Gilliamella	NRPS
	NARQ01000017.1.region001	QICT01000007.1.region001	0.120472	0.773569	0.703704	0.879528	0.636364	NRPS - NRPS	NRPS	Gilliamella	NRPS
	NARQ01000017.1.region001	NARZ01000062.1.region001	0.0047895	0.990444	1	0.995211	1	NRPS - NRPS	NRPS	Gilliamella	NRPS
	NARQ01000017.1.region001	NARW01000005.1.region001	0.0047895	0.990444	1	0.995211	1	NRPS - NRPS	NRPS	Gilliamella	NRPS
	NARQ01000017.1.region001	NART01000010.1.region001	0.108316	0.795101	0.863636	0.891684	0.807692	NRPS - NRPS	NRPS	Gilliamella	NRPS
	NARQ01000010.1.region001	NARX01000037.1.region001	0.00275566	0.994496	1	0.997244	1	NRPS - NRPS	NRPS	Gilliamella	NRPS
	NARQ01000010.1.region001	NARV01000046.1.region001	0.188955	0.657795	1	0.811045	0.952381	NRPS - NRPS	NRPS	Gilliamella	NRPS
	NARQ01000010.1.region001	c00026_NODE_26...region001	0.126916	0.762276	0.705882	0.873084	0.6	NRPS - NRPS	NRPS	Gilliamella	NRPS
	NARQ01000010.1.region001	NARR01000040.1.region001	0.00275566	0.994496	1	0.997244	1	NRPS - NRPS	NRPS	Gilliamella	NRPS
	NARQ01000010.1.region001	NARZ01000042.1.region001	0.24435	0.571007	1	0.75565	0.923077	NRPS - NRPS	NRPS	Gilliamella	NRPS
	NARQ01000010.1.region001	NARY01000105.1.region001	0.264659	0.540727	1	0.735341	0.923077	NRPS - NRPS	NRPS	Gilliamella	NRPS
	NARQ01000010.1.region001	NARW01000049.1.region001	0.235232	0.58487	1	0.764768	0.928571	NRPS - NRPS	NRPS	Gilliamella	NRPS
	NARP01000018.1.region001	QICT01000007.1.region001	0.0389747	0.92357	1	0.961025	0.964286	NRPS - NRPS	NRPS	Gilliamella	NRPS
	NARP01000018.1.region001	NARZ01000062.1.region001	0.0930123	0.822627	0.833333	0.906988	0.758621	NRPS - NRPS	NRPS	Gilliamella	NRPS
	NARP01000018.1.region001	NARW01000005.1.region001	0.0930123	0.822627	0.833333	0.906988	0.758621	NRPS - NRPS	NRPS	Gilliamella	NRPS
	NARP01000018.1.region001	NART01000010.1.region001	0	1	1	1	1	NRPS - NRPS	NRPS	Gilliamella	NRPS
	NARP01000018.1.region001	NARQ01000017.1.region001	0.0644623	0.875231	0.863636	0.935538	0.807692	NRPS - NRPS	NRPS	Gilliamella	NRPS
	NARP01000018.1.region001	NASA01000005.1.region001	0.0258398	0.948988	1	0.97416	1	NRPS - NRPS	NRPS	Gilliamella	NRPS
	NARP01000018.1.region001	NASB01000005.1.region001	0.0311757	0.93862	1	0.968824	1	NRPS - NRPS	NRPS	Gilliamella	NRPS
	NARP01000018.1.region001	NARX01000013.1.region001	0.0943844	0.82014	0.833333	0.905616	0.758621	NRPS - NRPS	NRPS	Gilliamella	NRPS
	NARP01000018.1.region001	NARV01000022.1.region001	0.0615555	0.880678	0.8	0.938444	0.75	NRPS - NRPS	NRPS	Gilliamella	NRPS
	NARP01000018.1.region001	NARR01000003.1.region001	0.0644623	0.875231	0.863636	0.935538	0.807692	NRPS - NRPS	NRPS	Gilliamella	NRPS
	NARP01000018.1.region001	NARY01000154.1.region001	0.0650767	0.874082	1	0.934923	1	NRPS - NRPS	NRPS	Gilliamella	NRPS
	NARP01000018.1.region001	NASC01000014.1.region001	0.0352113	0.930817	1	0.964789	1	NRPS - NRPS	NRPS	Gilliamella	NRPS
	NARP01000018.1.region001	QGLQ01000009.1.region001	0.0253263	0.949989	1	0.974674	1	NRPS - NRPS	NRPS	Gilliamella	NRPS
	NARO01000025.1.region001	NARX01000037.1.region001	0.00275566	0.994496	1	0.997244	1	NRPS - NRPS	NRPS	Gilliamella	NRPS
	NARO01000025.1.region001	NARV01000046.1.region001	0.188955	0.657795	1	0.811045	0.952381	NRPS - NRPS	NRPS	Gilliamella	NRPS
	NARO01000025.1.region001	c00026_NODE_26...region001	0.126916	0.762276	0.705882	0.873084	0.6	NRPS - NRPS	NRPS	Gilliamella	NRPS
	NARO01000025.1.region001	NARR01000040.1.region001	0.00275566	0.994496	1	0.997244	1	NRPS - NRPS	NRPS	Gilliamella	NRPS
	NARO01000025.1.region001	NARZ01000042.1.region001	0.24435	0.571007	1	0.75565	0.923077	NRPS - NRPS	NRPS	Gilliamella	NRPS
	NARO01000025.1.region001	NARQ01000010.1.region001	0	1	1	1	1	NRPS - NRPS	NRPS	Gilliamella	NRPS
	NARO01000025.1.region001	NARY01000105.1.region001	0.264659	0.540727	1	0.735341	0.923077	NRPS - NRPS	NRPS	Gilliamella	NRPS
	NARO01000025.1.region001	NARW01000049.1.region001	0.235232	0.58487	1	0.764768	0.928571	NRPS - NRPS	NRPS	Gilliamella	NRPS
	NARO01000015.1.region001	NARW01000005.1.region001	0.0047895	0.990444	1	0.995211	1	NRPS - NRPS	NRPS	Gilliamella	NRPS
	NARO01000015.1.region001	NART01000010.1.region001	0.108316	0.795101	0.863636	0.891684	0.807692	NRPS - NRPS	NRPS	Gilliamella	NRPS
	NARO01000015.1.region001	NARP01000018.1.region001	0.108316	0.795101	0.863636	0.891684	0.807692	NRPS - NRPS	NRPS	Gilliamella	NRPS
	NARO01000015.1.region001	NASA01000005.1.region001	0.103122	0.804391	0.863636	0.896878	0.807692	NRPS - NRPS	NRPS	Gilliamella	NRPS
	NARO01000015.1.region001	NASB01000005.1.region001	0.110992	0.790335	0.863636	0.889008	0.807692	NRPS - NRPS	NRPS	Gilliamella	NRPS
	NARO01000015.1.region001	NARX01000013.1.region001	0.00667074	0.986703	1	0.993329	1	NRPS - NRPS	NRPS	Gilliamella	NRPS
	NARO01000015.1.region001	NARV01000022.1.region001	0.0102465	0.979612	0.95	0.989753	0.956522	NRPS - NRPS	NRPS	Gilliamella	NRPS
	NARO01000015.1.region001	NARQ01000017.1.region001	0	1	1	1	1	NRPS - NRPS	NRPS	Gilliamella	NRPS
	NARO01000015.1.region001	NARR01000003.1.region001	0	1	1	1	1	NRPS - NRPS	NRPS	Gilliamella	NRPS
	NARO01000015.1.region001	NARY01000154.1.region001	0.0873187	0.832987	0.863636	0.912681	0.807692	NRPS - NRPS	NRPS	Gilliamella	NRPS
	NARO01000015.1.region001	NASC01000014.1.region001	0.110992	0.790335	0.863636	0.889008	0.807692	NRPS - NRPS	NRPS	Gilliamella	NRPS
	NARO01000015.1.region001	QGLQ01000009.1.region001	0.110929	0.790448	0.863636	0.889071	0.807692	NRPS - NRPS	NRPS	Gilliamella	NRPS
	NARO01000015.1.region001	QICT01000007.1.region001	0.120472	0.773569	0.703704	0.879528	0.636364	NRPS - NRPS	NRPS	Gilliamella	NRPS
	NARO01000015.1.region001	NARZ01000062.1.region001	0.0047895	0.990444	1	0.995211	1	NRPS - NRPS	NRPS	Gilliamella	NRPS
	NARN01000051.1.region001	NARX01000037.1.region001	0.24942	0.56337	1	0.75058	0.923077	NRPS - NRPS	NRPS	Gilliamella	NRPS
	NARN01000051.1.region001	NARR01000040.1.region001	0.24942	0.56337	1	0.75058	0.923077	NRPS - NRPS	NRPS	Gilliamella	NRPS
	NARN01000051.1.region001	NARZ01000042.1.region001	0	1	1	1	1	NRPS - NRPS	NRPS	Gilliamella	NRPS
	NARN01000051.1.region001	NARW01000049.1.region001	0.000280741	0.999439	1	0.999719	1	NRPS - NRPS	NRPS	Gilliamella	NRPS
	NARN01000051.1.region001	NARQ01000010.1.region001	0.218169	0.611259	1	0.781831	0.9375	NRPS - NRPS	NRPS	Gilliamella	NRPS
	NARN01000051.1.region001	NARY01000105.1.region001	0.168847	0.690816	1	0.831153	1	NRPS - NRPS	NRPS	Gilliamella	NRPS
	NARN01000051.1.region001	NARV01000046.1.region001	0.00452716	0.990966	1	0.995473	1	NRPS - NRPS	NRPS	Gilliamella	NRPS
	NARN01000051.1.region001	NARO01000025.1.region001	0.218169	0.611259	1	0.781831	0.9375	NRPS - NRPS	NRPS	Gilliamella	NRPS
	NARN01000011.1.region001	NASA01000005.1.region001	0.10259	0.805344	0.863636	0.89741	0.807692	NRPS - NRPS	NRPS	Gilliamella	NRPS
	NARN01000011.1.region001	NASB01000005.1.region001	0.109848	0.792371	0.863636	0.890152	0.807692	NRPS - NRPS	NRPS	Gilliamella	NRPS
	NARN01000011.1.region001	NARX01000013.1.region001	0.0114229	0.977285	1	0.988577	1	NRPS - NRPS	NRPS	Gilliamella	NRPS
	NARN01000011.1.region001	NARV01000022.1.region001	0.00596125	0.988113	0.95	0.994039	0.956522	NRPS - NRPS	NRPS	Gilliamella	NRPS
	NARN01000011.1.region001	NARQ01000017.1.region001	0.0047895	0.990444	1	0.995211	1	NRPS - NRPS	NRPS	Gilliamella	NRPS
	NARN01000011.1.region001	NARR01000003.1.region001	0.0047895	0.990444	1	0.995211	1	NRPS - NRPS	NRPS	Gilliamella	NRPS
	NARN01000011.1.region001	NARO01000015.1.region001	0.0047895	0.990444	1	0.995211	1	NRPS - NRPS	NRPS	Gilliamella	NRPS
	NARN01000011.1.region001	NARY01000154.1.region001	0.0871435	0.833307	0.863636	0.912856	0.807692	NRPS - NRPS	NRPS	Gilliamella	NRPS
	NARN01000011.1.region001	NASC01000014.1.region001	0.109848	0.792371	0.863636	0.890152	0.807692	NRPS - NRPS	NRPS	Gilliamella	NRPS
	NARN01000011.1.region001	QGLQ01000009.1.region001	0.110703	0.790848	0.863636	0.889297	0.807692	NRPS - NRPS	NRPS	Gilliamella	NRPS
	NARN01000011.1.region001	QICT01000007.1.region001	0.11994	0.774505	0.703704	0.88006	0.636364	NRPS - NRPS	NRPS	Gilliamella	NRPS
	NARN01000011.1.region001	NARZ01000062.1.region001	0	1	1	1	1	NRPS - NRPS	NRPS	Gilliamella	NRPS
	NARN01000011.1.region001	NARW01000005.1.region001	0	1	1	1	1	NRPS - NRPS	NRPS	Gilliamella	NRPS
	NARN01000011.1.region001	NART01000010.1.region001	0.107932	0.795785	0.863636	0.892068	0.807692	NRPS - NRPS	NRPS	Gilliamella	NRPS
	NARN01000011.1.region001	NARP01000018.1.region001	0.107932	0.795785	0.863636	0.892068	0.807692	NRPS - NRPS	NRPS	Gilliamella	NRPS
	NAHX01000210.1.region001	NASA01000005.1.region001	0.0256744	0.94931	0.32	0.974326	0.310345	NRPS - NRPS	NRPS	Gilliamella	NRPS
	NAHX01000210.1.region001	NASB01000005.1.region001	0.035826	0.929632	0.380952	0.964174	0.375	NRPS - NRPS	NRPS	Gilliamella	NRPS
	NAHX01000210.1.region001	QGLO01000004.1.region001	0.12162	0.771551	0.130435	0.87838	0.142857	NRPS - NRPS	NRPS	Gilliamella	NRPS
	NAHX01000210.1.region001	NARU01000059.1.region001	0.0710641	0.862922	0.75	0.928936	0.777778	NRPS - NRPS	NRPS	Gilliamella	NRPS
	NAHX01000210.1.region001	NARX01000013.1.region001	0.0629611	0.878042	0.333333	0.937039	0.333333	NRPS - NRPS	NRPS	Gilliamella	NRPS
	NAHX01000210.1.region001	NARV01000022.1.region001	0.0625416	0.878828	0.4	0.937458	0.391304	NRPS - NRPS	NRPS	Gilliamella	NRPS
	NAHX01000210.1.region001	NARQ01000017.1.region001	0.0629611	0.878042	0.363636	0.937039	0.36	NRPS - NRPS	NRPS	Gilliamella	NRPS
	NAHX01000210.1.region001	NARR01000003.1.region001	0.0629611	0.878042	0.363636	0.937039	0.36	NRPS - NRPS	NRPS	Gilliamella	NRPS
	NAHX01000210.1.region001	NARO01000015.1.region001	0.0629611	0.878042	0.363636	0.937039	0.36	NRPS - NRPS	NRPS	Gilliamella	NRPS
	NAHX01000210.1.region001	NARY01000154.1.region001	0.0657443	0.872834	0.380952	0.934256	0.375	NRPS - NRPS	NRPS	Gilliamella	NRPS
	NAHX01000210.1.region001	NASC01000014.1.region001	0.035826	0.929632	0.380952	0.964174	0.375	NRPS - NRPS	NRPS	Gilliamella	NRPS
	NAHX01000210.1.region001	QGLQ01000009.1.region001	0.0370885	0.927199	0.181818	0.962911	0.1875	NRPS - NRPS	NRPS	Gilliamella	NRPS
	NAHX01000210.1.region001	NASN01000043.1.region001	0.122906	0.769294	0.5	0.877094	0.538462	NRPS - NRPS	NRPS	Gilliamella	NRPS
	NAHX01000210.1.region001	QICT01000007.1.region001	0.0596074	0.884338	0.333333	0.940393	0.310345	NRPS - NRPS	NRPS	Gilliamella	NRPS
	NAHX01000210.1.region001	NARZ01000062.1.region001	0.0625416	0.878828	0.347826	0.937458	0.346154	NRPS - NRPS	NRPS	Gilliamella	NRPS
	NAHX01000210.1.region001	NARW01000005.1.region001	0.0625416	0.878828	0.190476	0.937458	0.2	NRPS - NRPS	NRPS	Gilliamella	NRPS
	NAHX01000210.1.region001	NARS01000048.1.region001	0.0710641	0.862922	0.75	0.928936	0.777778	NRPS - NRPS	NRPS	Gilliamella	NRPS
	NAHX01000210.1.region001	NART01000010.1.region001	0.0297038	0.941475	0.380952	0.970296	0.375	NRPS - NRPS	NRPS	Gilliamella	NRPS
	NAHX01000210.1.region001	NARP01000018.1.region001	0.0297038	0.941475	0.347826	0.970296	0.333333	NRPS - NRPS	NRPS	Gilliamella	NRPS
	NAHX01000210.1.region001	NARN01000011.1.region001	0.0625416	0.878828	0.363636	0.937458	0.36	NRPS - NRPS	NRPS	Gilliamella	NRPS
	NAHW01000004.1.region001	NAHX01000210.1.region001	0.283582	0.513255	0.333333	0.716418	0.321429	NRPS - NRPS	NRPS	Gilliamella	NRPS
	NAHW01000004.1.region001	QICT01000007.1.region001	0.0716767	0.861784	0.791667	0.928323	0.733333	NRPS - NRPS	NRPS	Gilliamella	NRPS
	NAHW01000004.1.region001	NARZ01000062.1.region001	0.065792	0.872745	0.695652	0.934208	0.607143	NRPS - NRPS	NRPS	Gilliamella	NRPS
	NAHW01000004.1.region001	NARW01000005.1.region001	0.111737	0.789012	0.64	0.888263	0.548387	NRPS - NRPS	NRPS	Gilliamella	NRPS
	NAHW01000004.1.region001	NART01000010.1.region001	0.035657	0.929957	0.809524	0.964343	0.76	NRPS - NRPS	NRPS	Gilliamella	NRPS
	NAHW01000004.1.region001	NARP01000018.1.region001	0.0341742	0.932819	0.826087	0.965826	0.785714	NRPS - NRPS	NRPS	Gilliamella	NRPS
	NAHW01000004.1.region001	NARN01000011.1.region001	0.0661548	0.872067	0.681818	0.933845	0.592593	NRPS - NRPS	NRPS	Gilliamella	NRPS
	NAHW01000004.1.region001	NASA01000005.1.region001	0.0452198	0.911605	0.791667	0.95478	0.758621	NRPS - NRPS	NRPS	Gilliamella	NRPS
	NAHW01000004.1.region001	NASB01000005.1.region001	0.0388596	0.923791	0.809524	0.96114	0.76	NRPS - NRPS	NRPS	Gilliamella	NRPS
	NAHW01000004.1.region001	QGLO01000004.1.region001	0.156756	0.711061	0.3	0.843244	0.304348	NRPS - NRPS	NRPS	Gilliamella	NRPS
	NAHW01000004.1.region001	NARX01000013.1.region001	0.103934	0.802934	0.68	0.896066	0.53125	NRPS - NRPS	NRPS	Gilliamella	NRPS
	NAHW01000004.1.region001	NARV01000022.1.region001	0.0585782	0.886275	0.65	0.941422	0.625	NRPS - NRPS	NRPS	Gilliamella	NRPS
	NAHW01000004.1.region001	NARQ01000017.1.region001	0.0664029	0.871604	0.681818	0.933597	0.592593	NRPS - NRPS	NRPS	Gilliamella	NRPS
	NAHW01000004.1.region001	NARR01000003.1.region001	0.0664029	0.871604	0.681818	0.933597	0.592593	NRPS - NRPS	NRPS	Gilliamella	NRPS
	NAHW01000004.1.region001	NARO01000015.1.region001	0.0664029	0.871604	0.681818	0.933597	0.592593	NRPS - NRPS	NRPS	Gilliamella	NRPS
	NAHW01000004.1.region001	NARY01000154.1.region001	0.0698228	0.86523	0.809524	0.930177	0.76	NRPS - NRPS	NRPS	Gilliamella	NRPS
	NAHW01000004.1.region001	NASC01000014.1.region001	0.0431687	0.915526	0.809524	0.956831	0.76	NRPS - NRPS	NRPS	Gilliamella	NRPS
	NAHW01000004.1.region001	QGLQ01000009.1.region001	0.0531962	0.896437	0.791667	0.946804	0.758621	NRPS - NRPS	NRPS	Gilliamella	NRPS
	NAHV01000008.1.region001	NAHW01000004.1.region001	0	1	1	1	1	NRPS - NRPS	NRPS	Gilliamella	NRPS
	NAHV01000008.1.region001	NAHX01000210.1.region001	0.238095	0.580499	0.380952	0.761905	0.375	NRPS - NRPS	NRPS	Gilliamella	NRPS
	NAHV01000008.1.region001	NASC01000014.1.region001	0.0431687	0.915526	0.809524	0.956831	0.76	NRPS - NRPS	NRPS	Gilliamella	NRPS
	NAHV01000008.1.region001	QGLQ01000009.1.region001	0.0395987	0.922371	0.809524	0.960401	0.76	NRPS - NRPS	NRPS	Gilliamella	NRPS
	NAHV01000008.1.region001	QICT01000007.1.region001	0.119057	0.77606	0.607143	0.880943	0.558824	NRPS - NRPS	NRPS	Gilliamella	NRPS
	NAHV01000008.1.region001	NARW01000005.1.region001	0.0661548	0.872067	0.681818	0.933845	0.592593	NRPS - NRPS	NRPS	Gilliamella	NRPS
	NAHV01000008.1.region001	NARS01000048.1.region001	0.292239	0.500925	0.285714	0.707761	0.291667	NRPS - NRPS	NRPS	Gilliamella	NRPS
	NAHV01000008.1.region001	NART01000010.1.region001	0.035657	0.929957	0.809524	0.964343	0.76	NRPS - NRPS	NRPS	Gilliamella	NRPS
	NAHV01000008.1.region001	NARP01000018.1.region001	0.035657	0.929957	0.809524	0.964343	0.76	NRPS - NRPS	NRPS	Gilliamella	NRPS
	NAHV01000008.1.region001	NARN01000011.1.region001	0.0661548	0.872067	0.681818	0.933845	0.592593	NRPS - NRPS	NRPS	Gilliamella	NRPS
	NAHV01000008.1.region001	NARZ01000062.1.region001	0.0661548	0.872067	0.681818	0.933845	0.592593	NRPS - NRPS	NRPS	Gilliamella	NRPS
	NAHV01000008.1.region001	NASA01000005.1.region001	0.0310815	0.938803	0.809524	0.968919	0.76	NRPS - NRPS	NRPS	Gilliamella	NRPS
	NAHV01000008.1.region001	NASB01000005.1.region001	0.0388596	0.923791	0.809524	0.96114	0.76	NRPS - NRPS	NRPS	Gilliamella	NRPS
	NAHV01000008.1.region001	NARU01000059.1.region001	0.292239	0.500925	0.285714	0.707761	0.291667	NRPS - NRPS	NRPS	Gilliamella	NRPS
	NAHV01000008.1.region001	NARX01000013.1.region001	0.0675132	0.869532	0.681818	0.932487	0.592593	NRPS - NRPS	NRPS	Gilliamella	NRPS
	NAHV01000008.1.region001	NARV01000022.1.region001	0.0585782	0.886275	0.65	0.941422	0.625	NRPS - NRPS	NRPS	Gilliamella	NRPS
	NAHV01000008.1.region001	NARQ01000017.1.region001	0.0664029	0.871604	0.681818	0.933597	0.592593	NRPS - NRPS	NRPS	Gilliamella	NRPS
	NAHV01000008.1.region001	NARO01000015.1.region001	0.0664029	0.871604	0.681818	0.933597	0.592593	NRPS - NRPS	NRPS	Gilliamella	NRPS
	NAHV01000008.1.region001	NARY01000154.1.region001	0.0698228	0.86523	0.809524	0.930177	0.76	NRPS - NRPS	NRPS	Gilliamella	NRPS
	NAHV01000008.1.region001	NARR01000003.1.region001	0.0664029	0.871604	0.681818	0.933597	0.592593	NRPS - NRPS	NRPS	Gilliamella	NRPS
	NAHU01000019.1.region001	NASA01000005.1.region001	0.0409221	0.919831	0.928571	0.959078	0.941176	NRPS - NRPS	NRPS	Gilliamella	NRPS
	NAHU01000019.1.region001	NASB01000005.1.region001	0.0495446	0.903365	0.928571	0.950455	0.941176	NRPS - NRPS	NRPS	Gilliamella	NRPS
	NAHU01000019.1.region001	QGLO01000004.1.region001	0.247103	0.566853	0.115385	0.752897	0.122807	NRPS - NRPS	NRPS	Gilliamella	NRPS
	NAHU01000019.1.region001	NARU01000059.1.region001	0.203769	0.633983	0.428571	0.796231	0.411765	NRPS - NRPS	NRPS	Gilliamella	NRPS
	NAHU01000019.1.region001	NARX01000013.1.region001	0.0756418	0.854438	0.764706	0.924358	0.714286	NRPS - NRPS	NRPS	Gilliamella	NRPS
	NAHU01000019.1.region001	NARV01000022.1.region001	0.0753893	0.854905	0.764706	0.924611	0.714286	NRPS - NRPS	NRPS	Gilliamella	NRPS
	NAHU01000019.1.region001	NARQ01000017.1.region001	0.0756418	0.854438	0.764706	0.924358	0.714286	NRPS - NRPS	NRPS	Gilliamella	NRPS
	NAHU01000019.1.region001	NARO01000015.1.region001	0.0756418	0.854438	0.764706	0.924358	0.714286	NRPS - NRPS	NRPS	Gilliamella	NRPS
	NAHU01000019.1.region001	NARY01000154.1.region001	0.0781365	0.849832	0.928571	0.921863	0.941176	NRPS - NRPS	NRPS	Gilliamella	NRPS
	NAHU01000019.1.region001	NARR01000003.1.region001	0.0756418	0.854438	0.764706	0.924358	0.714286	NRPS - NRPS	NRPS	Gilliamella	NRPS
	NAHU01000019.1.region001	NAHV01000008.1.region001	0	1	1	1	1	NRPS - NRPS	NRPS	Gilliamella	NRPS
	NAHU01000019.1.region001	NAHW01000004.1.region001	0	1	1	1	1	NRPS - NRPS	NRPS	Gilliamella	NRPS
	NAHU01000019.1.region001	NAHX01000210.1.region001	0.142857	0.734694	0.571429	0.857143	0.529412	NRPS - NRPS	NRPS	Gilliamella	NRPS
	NAHU01000019.1.region001	NASN01000043.1.region001	0.248205	0.565195	0.333333	0.751795	0.333333	NRPS - NRPS	NRPS	Gilliamella	NRPS
	NAHU01000019.1.region001	NASC01000014.1.region001	0.0495446	0.903365	0.928571	0.950455	0.941176	NRPS - NRPS	NRPS	Gilliamella	NRPS
	NAHU01000019.1.region001	QGLQ01000009.1.region001	0.0503233	0.901886	0.928571	0.949677	0.941176	NRPS - NRPS	NRPS	Gilliamella	NRPS
	NAHU01000019.1.region001	QICT01000007.1.region001	0.0624665	0.878969	0.583333	0.937533	0.533333	NRPS - NRPS	NRPS	Gilliamella	NRPS
	NAHU01000019.1.region001	NARZ01000062.1.region001	0.0753893	0.854905	0.764706	0.924611	0.714286	NRPS - NRPS	NRPS	Gilliamella	NRPS
	NAHU01000019.1.region001	NARW01000005.1.region001	0.0753893	0.854905	0.764706	0.924611	0.714286	NRPS - NRPS	NRPS	Gilliamella	NRPS
	NAHU01000019.1.region001	NARS01000048.1.region001	0.203769	0.633983	0.428571	0.796231	0.411765	NRPS - NRPS	NRPS	Gilliamella	NRPS
	NAHU01000019.1.region001	NART01000010.1.region001	0.0463111	0.909523	0.928571	0.953689	0.941176	NRPS - NRPS	NRPS	Gilliamella	NRPS
	NAHU01000019.1.region001	NARP01000018.1.region001	0.0463111	0.909523	0.928571	0.953689	0.941176	NRPS - NRPS	NRPS	Gilliamella	NRPS
	NAHU01000019.1.region001	NARN01000011.1.region001	0.0753893	0.854905	0.764706	0.924611	0.714286	NRPS - NRPS	NRPS	Gilliamella	NRPS
	NAHT01000017.1.region001	NAHW01000004.1.region001	0	1	0.958333	1	0.964286	NRPS - NRPS	NRPS	Gilliamella	NRPS
	NAHT01000017.1.region001	NAHX01000210.1.region001	0.294118	0.49827	0.32	0.705882	0.310345	NRPS - NRPS	NRPS	Gilliamella	NRPS
	NAHT01000017.1.region001	NASC01000014.1.region001	0.0431687	0.915526	0.809524	0.956831	0.76	NRPS - NRPS	NRPS	Gilliamella	NRPS
	NAHT01000017.1.region001	QGLQ01000009.1.region001	0.06799	0.868643	0.76	0.93201	0.733333	NRPS - NRPS	NRPS	Gilliamella	NRPS
	NAHT01000017.1.region001	QICT01000007.1.region001	0.0567038	0.889808	0.791667	0.943296	0.733333	NRPS - NRPS	NRPS	Gilliamella	NRPS
	NAHT01000017.1.region001	NARZ01000062.1.region001	0.065792	0.872745	0.695652	0.934208	0.607143	NRPS - NRPS	NRPS	Gilliamella	NRPS
	NAHT01000017.1.region001	NARW01000005.1.region001	0.113969	0.785051	0.692308	0.886031	0.545455	NRPS - NRPS	NRPS	Gilliamella	NRPS
	NAHT01000017.1.region001	NART01000010.1.region001	0.035657	0.929957	0.809524	0.964343	0.76	NRPS - NRPS	NRPS	Gilliamella	NRPS
	NAHT01000017.1.region001	NARP01000018.1.region001	0.0341742	0.932819	0.826087	0.965826	0.785714	NRPS - NRPS	NRPS	Gilliamella	NRPS
	NAHT01000017.1.region001	NARN01000011.1.region001	0.0661548	0.872067	0.681818	0.933845	0.592593	NRPS - NRPS	NRPS	Gilliamella	NRPS
	NAHT01000017.1.region001	NASA01000005.1.region001	0.0601382	0.88334	0.76	0.939862	0.733333	NRPS - NRPS	NRPS	Gilliamella	NRPS
	NAHT01000017.1.region001	NASB01000005.1.region001	0.0388596	0.923791	0.809524	0.96114	0.76	NRPS - NRPS	NRPS	Gilliamella	NRPS
	NAHT01000017.1.region001	QGLO01000004.1.region001	0.17329	0.68345	0.285714	0.82671	0.291667	NRPS - NRPS	NRPS	Gilliamella	NRPS
	NAHT01000017.1.region001	NARX01000013.1.region001	0.067127	0.870252	0.666667	0.932873	0.586207	NRPS - NRPS	NRPS	Gilliamella	NRPS
	NAHT01000017.1.region001	NARV01000022.1.region001	0.0585782	0.886275	0.65	0.941422	0.625	NRPS - NRPS	NRPS	Gilliamella	NRPS
	NAHT01000017.1.region001	NARQ01000017.1.region001	0.0664029	0.871604	0.681818	0.933597	0.592593	NRPS - NRPS	NRPS	Gilliamella	NRPS
	NAHT01000017.1.region001	NARR01000003.1.region001	0.0664029	0.871604	0.681818	0.933597	0.592593	NRPS - NRPS	NRPS	Gilliamella	NRPS
	NAHT01000017.1.region001	NARO01000015.1.region001	0.0664029	0.871604	0.681818	0.933597	0.592593	NRPS - NRPS	NRPS	Gilliamella	NRPS
	NAHT01000017.1.region001	NAHU01000019.1.region001	0	1	1	1	1	NRPS - NRPS	NRPS	Gilliamella	NRPS
	NAHT01000017.1.region001	NARY01000154.1.region001	0.0698228	0.86523	0.809524	0.930177	0.76	NRPS - NRPS	NRPS	Gilliamella	NRPS
	NAHT01000017.1.region001	NAHV01000008.1.region001	0	1	1	1	1	NRPS - NRPS	NRPS	Gilliamella	NRPS
	NAHS01000045.1.region001	NASN01000043.1.region001	0.163692	0.699411	0.6	0.836308	0.636364	NRPS - NRPS	NRPS	Gilliamella	NRPS
	NAHS01000045.1.region001	NASC01000014.1.region001	0.121944	0.770982	0.285714	0.878056	0.291667	NRPS - NRPS	NRPS	Gilliamella	NRPS
	NAHS01000045.1.region001	QICT01000007.1.region001	0.145316	0.730484	0.25	0.854684	0.241379	NRPS - NRPS	NRPS	Gilliamella	NRPS
	NAHS01000045.1.region001	NARZ01000062.1.region001	0.143219	0.734074	0.26087	0.856781	0.269231	NRPS - NRPS	NRPS	Gilliamella	NRPS
	NAHS01000045.1.region001	NARW01000005.1.region001	0.143219	0.734074	0.142857	0.856781	0.155556	NRPS - NRPS	NRPS	Gilliamella	NRPS
	NAHS01000045.1.region001	NARS01000048.1.region001	0.114526	0.784063	1	0.885474	1	NRPS - NRPS	NRPS	Gilliamella	NRPS
	NAHS01000045.1.region001	NART01000010.1.region001	0.114526	0.784063	0.285714	0.885474	0.291667	NRPS - NRPS	NRPS	Gilliamella	NRPS
	NAHS01000045.1.region001	NARP01000018.1.region001	0.114526	0.784063	0.26087	0.885474	0.259259	NRPS - NRPS	NRPS	Gilliamella	NRPS
	NAHS01000045.1.region001	NARN01000011.1.region001	0.143219	0.734074	0.272727	0.856781	0.28	NRPS - NRPS	NRPS	Gilliamella	NRPS
	NAHS01000045.1.region001	NASA01000005.1.region001	0.109701	0.792633	0.24	0.890299	0.241379	NRPS - NRPS	NRPS	Gilliamella	NRPS
	NAHS01000045.1.region001	NASB01000005.1.region001	0.121944	0.770982	0.285714	0.878056	0.291667	NRPS - NRPS	NRPS	Gilliamella	NRPS
	NAHS01000045.1.region001	QGLO01000004.1.region001	0.162556	0.701312	0.136364	0.837444	0.148936	NRPS - NRPS	NRPS	Gilliamella	NRPS
	NAHS01000045.1.region001	NARU01000059.1.region001	0.114526	0.784063	1	0.885474	1	NRPS - NRPS	NRPS	Gilliamella	NRPS
	NAHS01000045.1.region001	NARX01000013.1.region001	0.143657	0.733324	0.25	0.856343	0.259259	NRPS - NRPS	NRPS	Gilliamella	NRPS
	NAHS01000045.1.region001	NARV01000022.1.region001	0.143219	0.734074	0.3	0.856781	0.304348	NRPS - NRPS	NRPS	Gilliamella	NRPS
	NAHS01000045.1.region001	NARQ01000017.1.region001	0.143657	0.733324	0.272727	0.856343	0.28	NRPS - NRPS	NRPS	Gilliamella	NRPS
	NAHS01000045.1.region001	NARR01000003.1.region001	0.143657	0.733324	0.272727	0.856343	0.28	NRPS - NRPS	NRPS	Gilliamella	NRPS
	NAHS01000045.1.region001	NARO01000015.1.region001	0.143657	0.733324	0.272727	0.856343	0.28	NRPS - NRPS	NRPS	Gilliamella	NRPS
	NAHS01000045.1.region001	NAHT01000017.1.region001	0.0869565	0.833648	0.24	0.913043	0.241379	NRPS - NRPS	NRPS	Gilliamella	NRPS
	NAHS01000045.1.region001	NAHU01000019.1.region001	0.0869565	0.833648	0.428571	0.913043	0.411765	NRPS - NRPS	NRPS	Gilliamella	NRPS
	NAHS01000045.1.region001	NARY01000154.1.region001	0.14778	0.726279	0.285714	0.85222	0.291667	NRPS - NRPS	NRPS	Gilliamella	NRPS
	NAHS01000045.1.region001	QGLQ01000009.1.region001	0.122232	0.770476	0.136364	0.877768	0.145833	NRPS - NRPS	NRPS	Gilliamella	NRPS
	NAHS01000045.1.region001	NAHV01000008.1.region001	0.0869565	0.833648	0.285714	0.913043	0.291667	NRPS - NRPS	NRPS	Gilliamella	NRPS
	NAHS01000045.1.region001	NAHW01000004.1.region001	0.0869565	0.833648	0.25	0.913043	0.25	NRPS - NRPS	NRPS	Gilliamella	NRPS
	NAHS01000045.1.region001	NAHX01000210.1.region001	0.0869565	0.833648	0.75	0.913043	0.777778	NRPS - NRPS	NRPS	Gilliamella	NRPS
	NAHR01000008.1.region001	NARX01000013.1.region001	0.067127	0.870252	0.666667	0.932873	0.586207	NRPS - NRPS	NRPS	Gilliamella	NRPS
	NAHR01000008.1.region001	NARV01000022.1.region001	0.0585782	0.886275	0.65	0.941422	0.625	NRPS - NRPS	NRPS	Gilliamella	NRPS
	NAHR01000008.1.region001	NARQ01000017.1.region001	0.0664029	0.871604	0.681818	0.933597	0.592593	NRPS - NRPS	NRPS	Gilliamella	NRPS
	NAHR01000008.1.region001	NARR01000003.1.region001	0.0664029	0.871604	0.681818	0.933597	0.592593	NRPS - NRPS	NRPS	Gilliamella	NRPS
	NAHR01000008.1.region001	NARO01000015.1.region001	0.0664029	0.871604	0.681818	0.933597	0.592593	NRPS - NRPS	NRPS	Gilliamella	NRPS
	NAHR01000008.1.region001	NAHT01000017.1.region001	0	1	1	1	1	NRPS - NRPS	NRPS	Gilliamella	NRPS
	NAHR01000008.1.region001	NAHU01000019.1.region001	0	1	1	1	1	NRPS - NRPS	NRPS	Gilliamella	NRPS
	NAHR01000008.1.region001	NAHV01000008.1.region001	0	1	1	1	1	NRPS - NRPS	NRPS	Gilliamella	NRPS
	NAHR01000008.1.region001	NARY01000154.1.region001	0.0698228	0.86523	0.809524	0.930177	0.76	NRPS - NRPS	NRPS	Gilliamella	NRPS
	NAHR01000008.1.region001	NASC01000014.1.region001	0.0431687	0.915526	0.809524	0.956831	0.76	NRPS - NRPS	NRPS	Gilliamella	NRPS
	NAHR01000008.1.region001	QGLQ01000009.1.region001	0.06799	0.868643	0.76	0.93201	0.733333	NRPS - NRPS	NRPS	Gilliamella	NRPS
	NAHR01000008.1.region001	NAHW01000004.1.region001	0	1	0.958333	1	0.964286	NRPS - NRPS	NRPS	Gilliamella	NRPS
	NAHR01000008.1.region001	NAHX01000210.1.region001	0.294118	0.49827	0.32	0.705882	0.310345	NRPS - NRPS	NRPS	Gilliamella	NRPS
	NAHR01000008.1.region001	QICT01000007.1.region001	0.0567038	0.889808	0.791667	0.943296	0.733333	NRPS - NRPS	NRPS	Gilliamella	NRPS
	NAHR01000008.1.region001	NARZ01000062.1.region001	0.065792	0.872745	0.695652	0.934208	0.607143	NRPS - NRPS	NRPS	Gilliamella	NRPS
	NAHR01000008.1.region001	NARW01000005.1.region001	0.113969	0.785051	0.692308	0.886031	0.545455	NRPS - NRPS	NRPS	Gilliamella	NRPS
	NAHR01000008.1.region001	NART01000010.1.region001	0.035657	0.929957	0.809524	0.964343	0.76	NRPS - NRPS	NRPS	Gilliamella	NRPS
	NAHR01000008.1.region001	NARP01000018.1.region001	0.0341742	0.932819	0.826087	0.965826	0.785714	NRPS - NRPS	NRPS	Gilliamella	NRPS
	NAHR01000008.1.region001	NARN01000011.1.region001	0.0661548	0.872067	0.681818	0.933845	0.592593	NRPS - NRPS	NRPS	Gilliamella	NRPS
	NAHR01000008.1.region001	NASA01000005.1.region001	0.0601382	0.88334	0.76	0.939862	0.733333	NRPS - NRPS	NRPS	Gilliamella	NRPS
	NAHR01000008.1.region001	NASB01000005.1.region001	0.0388596	0.923791	0.809524	0.96114	0.76	NRPS - NRPS	NRPS	Gilliamella	NRPS
	NAHR01000008.1.region001	QGLO01000004.1.region001	0.17329	0.68345	0.285714	0.82671	0.291667	NRPS - NRPS	NRPS	Gilliamella	NRPS
	MZNI01000043.1.region001	NARZ01000042.1.region001	0.24435	0.571007	1	0.75565	0.923077	NRPS - NRPS	NRPS	Gilliamella	NRPS
	MZNI01000043.1.region001	NARQ01000010.1.region001	0	1	1	1	1	NRPS - NRPS	NRPS	Gilliamella	NRPS
	MZNI01000043.1.region001	NARY01000105.1.region001	0.264659	0.540727	1	0.735341	0.923077	NRPS - NRPS	NRPS	Gilliamella	NRPS
	MZNI01000043.1.region001	NARW01000049.1.region001	0.24435	0.571007	1	0.75565	0.923077	NRPS - NRPS	NRPS	Gilliamella	NRPS
	MZNI01000043.1.region001	NARV01000046.1.region001	0.24942	0.56337	1	0.75058	0.923077	NRPS - NRPS	NRPS	Gilliamella	NRPS
	MZNI01000043.1.region001	NARN01000051.1.region001	0.24435	0.571007	1	0.75565	0.923077	NRPS - NRPS	NRPS	Gilliamella	NRPS
	MZNI01000043.1.region001	NARX01000037.1.region001	0.00275566	0.994496	1	0.997244	1	NRPS - NRPS	NRPS	Gilliamella	NRPS
	MZNI01000043.1.region001	c00026_NODE_26...region001	0.126916	0.762276	1	0.873084	0.923077	NRPS - NRPS	NRPS	Gilliamella	NRPS
	MZNI01000043.1.region001	NARR01000040.1.region001	0.00275566	0.994496	1	0.997244	1	NRPS - NRPS	NRPS	Gilliamella	NRPS
	MZNI01000043.1.region001	NARO01000025.1.region001	0	1	1	1	1	NRPS - NRPS	NRPS	Gilliamella	NRPS
	MZNI01000013.1.region001	NARO01000015.1.region001	0	1	1	1	1	NRPS - NRPS	NRPS	Gilliamella	NRPS
	MZNI01000013.1.region001	NAHU01000019.1.region001	0.122643	0.769755	0.764706	0.877357	0.714286	NRPS - NRPS	NRPS	Gilliamella	NRPS
	MZNI01000013.1.region001	NAHV01000008.1.region001	0.168515	0.691367	0.681818	0.831485	0.592593	NRPS - NRPS	NRPS	Gilliamella	NRPS
	MZNI01000013.1.region001	NARY01000154.1.region001	0.0873187	0.832987	0.863636	0.912681	0.807692	NRPS - NRPS	NRPS	Gilliamella	NRPS
	MZNI01000013.1.region001	NASC01000014.1.region001	0.110992	0.790335	0.863636	0.889008	0.807692	NRPS - NRPS	NRPS	Gilliamella	NRPS
	MZNI01000013.1.region001	QGLQ01000009.1.region001	0.110929	0.790448	0.863636	0.889071	0.807692	NRPS - NRPS	NRPS	Gilliamella	NRPS
	MZNI01000013.1.region001	NARW01000005.1.region001	0.0047895	0.990444	1	0.995211	1	NRPS - NRPS	NRPS	Gilliamella	NRPS
	MZNI01000013.1.region001	NAHW01000004.1.region001	0.168515	0.691367	0.681818	0.831485	0.592593	NRPS - NRPS	NRPS	Gilliamella	NRPS
	MZNI01000013.1.region001	NAHX01000210.1.region001	0.297221	0.493899	0.363636	0.702779	0.36	NRPS - NRPS	NRPS	Gilliamella	NRPS
	MZNI01000013.1.region001	QICT01000007.1.region001	0.120472	0.773569	0.703704	0.879528	0.636364	NRPS - NRPS	NRPS	Gilliamella	NRPS
	MZNI01000013.1.region001	NARZ01000062.1.region001	0.0047895	0.990444	1	0.995211	1	NRPS - NRPS	NRPS	Gilliamella	NRPS
	MZNI01000013.1.region001	NART01000010.1.region001	0.108316	0.795101	0.863636	0.891684	0.807692	NRPS - NRPS	NRPS	Gilliamella	NRPS
	MZNI01000013.1.region001	NARP01000018.1.region001	0.108316	0.795101	0.863636	0.891684	0.807692	NRPS - NRPS	NRPS	Gilliamella	NRPS
	MZNI01000013.1.region001	NARN01000011.1.region001	0.0047895	0.990444	1	0.995211	1	NRPS - NRPS	NRPS	Gilliamella	NRPS
	MZNI01000013.1.region001	NARQ01000017.1.region001	0	1	1	1	1	NRPS - NRPS	NRPS	Gilliamella	NRPS
	MZNI01000013.1.region001	NAHR01000008.1.region001	0.168515	0.691367	0.681818	0.831485	0.592593	NRPS - NRPS	NRPS	Gilliamella	NRPS
	MZNI01000013.1.region001	NAHT01000017.1.region001	0.168515	0.691367	0.681818	0.831485	0.592593	NRPS - NRPS	NRPS	Gilliamella	NRPS
	MZNI01000013.1.region001	NASA01000005.1.region001	0.103122	0.804391	0.863636	0.896878	0.807692	NRPS - NRPS	NRPS	Gilliamella	NRPS
	MZNI01000013.1.region001	NASB01000005.1.region001	0.110992	0.790335	0.863636	0.889008	0.807692	NRPS - NRPS	NRPS	Gilliamella	NRPS
	MZNI01000013.1.region001	NARX01000013.1.region001	0.00667074	0.986703	1	0.993329	1	NRPS - NRPS	NRPS	Gilliamella	NRPS
	MZNI01000013.1.region001	NARV01000022.1.region001	0.0102465	0.979612	0.95	0.989753	0.956522	NRPS - NRPS	NRPS	Gilliamella	NRPS
	MZNI01000013.1.region001	NARR01000003.1.region001	0	1	1	1	1	NRPS - NRPS	NRPS	Gilliamella	NRPS
	MZNH01000376.1.region001	NARY01000050.1.region001	0.236611	0.582762	1	0.763389	1	NRPS - NRPS	NRPS	Gilliamella	NRPS
	MZNH01000376.1.region001	NARY01000051.1.region001	0.00533333	0.989362	1	0.994667	1	NRPS - NRPS	NRPS	Gilliamella	NRPS
	MZNH01000375.1.region001	MZNH01000376.1.region001	0.236611	0.582762	1	0.763389	1	NRPS - NRPS	NRPS	Gilliamella	NRPS
	MZNH01000375.1.region001	NARY01000050.1.region001	0	1	1	1	1	NRPS - NRPS	NRPS	Gilliamella	NRPS
	MZNH01000375.1.region001	NARY01000051.1.region001	0.231278	0.590933	1	0.768722	1	NRPS - NRPS	NRPS	Gilliamella	NRPS
	MZNH01000165.1.region001	NARZ01000039.1.region001	0.237771	0.580993	0.625	0.762229	0.625	NRPS - NRPS	NRPS	Gilliamella	NRPS
	MZNH01000165.1.region001	NARV01000114.1.region001	0.237771	0.580993	1	0.762229	1	NRPS - NRPS	NRPS	Gilliamella	NRPS
	MZNH01000165.1.region001	NARY01000084.1.region001	0.142698	0.734967	1	0.857302	1	NRPS - NRPS	NRPS	Gilliamella	NRPS
	MZNH01000165.1.region001	NARW01000035.1.region001	0.237771	0.580993	0.238095	0.762229	0.217391	NRPS - NRPS	NRPS	Gilliamella	NRPS
	MZNH01000045.1.region001	NARR01000040.1.region001	0.269682	0.533365	1	0.730318	0.923077	NRPS - NRPS	NRPS	Gilliamella	NRPS
	MZNH01000045.1.region001	MZNI01000043.1.region001	0.264659	0.540727	1	0.735341	0.923077	NRPS - NRPS	NRPS	Gilliamella	NRPS
	MZNH01000045.1.region001	NARZ01000042.1.region001	0.143712	0.733228	1	0.856288	1	NRPS - NRPS	NRPS	Gilliamella	NRPS
	MZNH01000045.1.region001	NARW01000049.1.region001	0.143712	0.733228	1	0.856288	1	NRPS - NRPS	NRPS	Gilliamella	NRPS
	MZNH01000045.1.region001	NARQ01000010.1.region001	0.264659	0.540727	1	0.735341	0.923077	NRPS - NRPS	NRPS	Gilliamella	NRPS
	MZNH01000045.1.region001	NARY01000105.1.region001	0.092973	0.822698	1	0.907027	1	NRPS - NRPS	NRPS	Gilliamella	NRPS
	MZNH01000045.1.region001	scf7180000000004.region002	0.287392	0.50781	0.916667	0.712608	0.846154	NRPS - NRPS	NRPS	Gilliamella	NRPS
	MZNH01000045.1.region001	NARV01000046.1.region001	0.148736	0.724651	1	0.851264	1	NRPS - NRPS	NRPS	Gilliamella	NRPS
	MZNH01000045.1.region001	NARN01000051.1.region001	0.143712	0.733228	1	0.856288	1	NRPS - NRPS	NRPS	Gilliamella	NRPS
	MZNH01000045.1.region001	NARO01000025.1.region001	0.264659	0.540727	1	0.735341	0.923077	NRPS - NRPS	NRPS	Gilliamella	NRPS
	MZNH01000045.1.region001	NARX01000037.1.region001	0.269682	0.533365	1	0.730318	0.923077	NRPS - NRPS	NRPS	Gilliamella	NRPS
	MZNH01000045.1.region001	c00026_NODE_26...region001	0.251832	0.559756	1	0.748168	0.923077	NRPS - NRPS	NRPS	Gilliamella	NRPS
	MZNG01000053.1.region001	NAHW01000004.1.region001	0.0292775	0.942302	0.375	0.970722	0.392857	NRPS - NRPS	NRPS	Gilliamella	NRPS
	MZNG01000053.1.region001	NAHX01000210.1.region001	0.0692775	0.866244	0.888889	0.930722	0.818182	NRPS - NRPS	NRPS	Gilliamella	NRPS
	MZNG01000053.1.region001	NASN01000043.1.region001	0.16044	0.704862	0.461538	0.83956	0.466667	NRPS - NRPS	NRPS	Gilliamella	NRPS
	MZNG01000053.1.region001	QICT01000007.1.region001	0.0458488	0.910405	0.375	0.954151	0.37931	NRPS - NRPS	NRPS	Gilliamella	NRPS
	MZNG01000053.1.region001	NARZ01000062.1.region001	0.0612664	0.881221	0.391304	0.938734	0.37037	NRPS - NRPS	NRPS	Gilliamella	NRPS
	MZNG01000053.1.region001	NARW01000005.1.region001	0.0612664	0.881221	0.214286	0.938734	0.217391	NRPS - NRPS	NRPS	Gilliamella	NRPS
	MZNG01000053.1.region001	NARS01000048.1.region001	0.0809615	0.844632	0.666667	0.919038	0.636364	NRPS - NRPS	NRPS	Gilliamella	NRPS
	MZNG01000053.1.region001	NART01000010.1.region001	0.00134615	0.99731	0.428571	0.998654	0.458333	NRPS - NRPS	NRPS	Gilliamella	NRPS
	MZNG01000053.1.region001	NARP01000018.1.region001	0.00134615	0.99731	0.391304	0.998654	0.407407	NRPS - NRPS	NRPS	Gilliamella	NRPS
	MZNG01000053.1.region001	NARU01000059.1.region001	0.0813462	0.843925	0.666667	0.918654	0.636364	NRPS - NRPS	NRPS	Gilliamella	NRPS
	MZNG01000053.1.region001	NARN01000011.1.region001	0.0612664	0.881221	0.409091	0.938734	0.384615	NRPS - NRPS	NRPS	Gilliamella	NRPS
	MZNG01000053.1.region001	NARQ01000017.1.region001	0.0615431	0.880701	0.409091	0.938457	0.384615	NRPS - NRPS	NRPS	Gilliamella	NRPS
	MZNG01000053.1.region001	NAHR01000008.1.region001	0.0292775	0.942302	0.36	0.970722	0.37931	NRPS - NRPS	NRPS	Gilliamella	NRPS
	MZNG01000053.1.region001	NAHS01000045.1.region001	0.185364	0.663631	0.666667	0.814636	0.636364	NRPS - NRPS	NRPS	Gilliamella	NRPS
	MZNG01000053.1.region001	NASA01000005.1.region001	0.0261988	0.948289	0.36	0.973801	0.37931	NRPS - NRPS	NRPS	Gilliamella	NRPS
	MZNG01000053.1.region001	NASB01000005.1.region001	0.0318359	0.937342	0.428571	0.968164	0.458333	NRPS - NRPS	NRPS	Gilliamella	NRPS
	MZNG01000053.1.region001	QGLO01000004.1.region001	0.159363	0.706671	0.12766	0.840637	0.137255	NRPS - NRPS	NRPS	Gilliamella	NRPS
	MZNG01000053.1.region001	NARX01000013.1.region001	0.0615431	0.880701	0.375	0.938457	0.357143	NRPS - NRPS	NRPS	Gilliamella	NRPS
	MZNG01000053.1.region001	NARV01000022.1.region001	0.0612664	0.881221	0.45	0.938734	0.416667	NRPS - NRPS	NRPS	Gilliamella	NRPS
	MZNG01000053.1.region001	NARR01000003.1.region001	0.0615431	0.880701	0.409091	0.938457	0.384615	NRPS - NRPS	NRPS	Gilliamella	NRPS
	MZNG01000053.1.region001	NARO01000015.1.region001	0.0615431	0.880701	0.409091	0.938457	0.384615	NRPS - NRPS	NRPS	Gilliamella	NRPS
	MZNG01000053.1.region001	NAHT01000017.1.region001	0.0292775	0.942302	0.36	0.970722	0.37931	NRPS - NRPS	NRPS	Gilliamella	NRPS
	MZNG01000053.1.region001	NAHU01000019.1.region001	0.0292775	0.942302	0.642857	0.970722	0.647059	NRPS - NRPS	NRPS	Gilliamella	NRPS
	MZNG01000053.1.region001	NAHV01000008.1.region001	0.0292775	0.942302	0.428571	0.970722	0.458333	NRPS - NRPS	NRPS	Gilliamella	NRPS
	MZNG01000053.1.region001	MZNI01000013.1.region001	0.0615431	0.880701	0.409091	0.938457	0.384615	NRPS - NRPS	NRPS	Gilliamella	NRPS
	MZNG01000053.1.region001	NARY01000154.1.region001	0.0640394	0.876022	0.428571	0.935961	0.458333	NRPS - NRPS	NRPS	Gilliamella	NRPS
	MZNG01000053.1.region001	NASC01000014.1.region001	0.0318359	0.937342	0.428571	0.968164	0.458333	NRPS - NRPS	NRPS	Gilliamella	NRPS
	MZNG01000053.1.region001	QGLQ01000009.1.region001	0.0253712	0.949901	0.204545	0.974629	0.229167	NRPS - NRPS	NRPS	Gilliamella	NRPS
	MZNF01000013.1.region001	NASB01000005.1.region001	0.0311757	0.93862	1	0.968824	1	NRPS - NRPS	NRPS	Gilliamella	NRPS
	MZNF01000013.1.region001	NARX01000013.1.region001	0.0654998	0.873291	0.863636	0.9345	0.807692	NRPS - NRPS	NRPS	Gilliamella	NRPS
	MZNF01000013.1.region001	NARV01000022.1.region001	0.0615555	0.880678	0.8	0.938444	0.75	NRPS - NRPS	NRPS	Gilliamella	NRPS
	MZNF01000013.1.region001	NARR01000003.1.region001	0.0644623	0.875231	0.863636	0.935538	0.807692	NRPS - NRPS	NRPS	Gilliamella	NRPS
	MZNF01000013.1.region001	NARO01000015.1.region001	0.0644623	0.875231	0.863636	0.935538	0.807692	NRPS - NRPS	NRPS	Gilliamella	NRPS
	MZNF01000013.1.region001	NAHT01000017.1.region001	0.0968852	0.815616	0.809524	0.903115	0.76	NRPS - NRPS	NRPS	Gilliamella	NRPS
	MZNF01000013.1.region001	NAHU01000019.1.region001	0.0289713	0.942897	0.928571	0.971029	0.941176	NRPS - NRPS	NRPS	Gilliamella	NRPS
	MZNF01000013.1.region001	NAHV01000008.1.region001	0.0968852	0.815616	0.809524	0.903115	0.76	NRPS - NRPS	NRPS	Gilliamella	NRPS
	MZNF01000013.1.region001	MZNI01000013.1.region001	0.0644623	0.875231	0.863636	0.935538	0.807692	NRPS - NRPS	NRPS	Gilliamella	NRPS
	MZNF01000013.1.region001	MZNG01000053.1.region001	0.207418	0.628187	0.428571	0.792582	0.458333	NRPS - NRPS	NRPS	Gilliamella	NRPS
	MZNF01000013.1.region001	NARY01000154.1.region001	0.0650767	0.874082	1	0.934923	1	NRPS - NRPS	NRPS	Gilliamella	NRPS
	MZNF01000013.1.region001	NASC01000014.1.region001	0.0352113	0.930817	1	0.964789	1	NRPS - NRPS	NRPS	Gilliamella	NRPS
	MZNF01000013.1.region001	QGLQ01000009.1.region001	0.0262936	0.948104	1	0.973706	1	NRPS - NRPS	NRPS	Gilliamella	NRPS
	MZNF01000013.1.region001	NAHW01000004.1.region001	0.0968852	0.815616	0.809524	0.903115	0.76	NRPS - NRPS	NRPS	Gilliamella	NRPS
	MZNF01000013.1.region001	NAHX01000210.1.region001	0.260727	0.546525	0.380952	0.739273	0.375	NRPS - NRPS	NRPS	Gilliamella	NRPS
	MZNF01000013.1.region001	QICT01000007.1.region001	0.0405919	0.920464	0.875	0.959408	0.827586	NRPS - NRPS	NRPS	Gilliamella	NRPS
	MZNF01000013.1.region001	NARZ01000062.1.region001	0.0640602	0.875983	0.863636	0.93594	0.807692	NRPS - NRPS	NRPS	Gilliamella	NRPS
	MZNF01000013.1.region001	NARW01000005.1.region001	0.0640602	0.875983	0.863636	0.93594	0.807692	NRPS - NRPS	NRPS	Gilliamella	NRPS
	MZNF01000013.1.region001	NARS01000048.1.region001	0.270147	0.532686	0.285714	0.729853	0.291667	NRPS - NRPS	NRPS	Gilliamella	NRPS
	MZNF01000013.1.region001	NART01000010.1.region001	0	1	1	1	1	NRPS - NRPS	NRPS	Gilliamella	NRPS
	MZNF01000013.1.region001	NARP01000018.1.region001	0	1	1	1	1	NRPS - NRPS	NRPS	Gilliamella	NRPS
	MZNF01000013.1.region001	NARU01000059.1.region001	0.269841	0.533132	0.285714	0.730159	0.291667	NRPS - NRPS	NRPS	Gilliamella	NRPS
	MZNF01000013.1.region001	NARN01000011.1.region001	0.0640602	0.875983	0.863636	0.93594	0.807692	NRPS - NRPS	NRPS	Gilliamella	NRPS
	MZNF01000013.1.region001	NARQ01000017.1.region001	0.0644623	0.875231	0.863636	0.935538	0.807692	NRPS - NRPS	NRPS	Gilliamella	NRPS
	MZNF01000013.1.region001	NAHR01000008.1.region001	0.0968852	0.815616	0.809524	0.903115	0.76	NRPS - NRPS	NRPS	Gilliamella	NRPS
	MZNF01000013.1.region001	NASA01000005.1.region001	0.0268315	0.947057	1	0.973168	1	NRPS - NRPS	NRPS	Gilliamella	NRPS
	MZNE01000046.1.region001	NARV01000022.1.region001	0.0792959	0.847696	0.428571	0.920704	0.4	NRPS - NRPS	NRPS	Gilliamella	NRPS
	MZNE01000046.1.region001	NARQ01000017.1.region001	0.0795672	0.847197	0.391304	0.920433	0.37037	NRPS - NRPS	NRPS	Gilliamella	NRPS
	MZNE01000046.1.region001	NARR01000003.1.region001	0.0795672	0.847197	0.391304	0.920433	0.37037	NRPS - NRPS	NRPS	Gilliamella	NRPS
	MZNE01000046.1.region001	NARO01000015.1.region001	0.0795672	0.847197	0.391304	0.920433	0.37037	NRPS - NRPS	NRPS	Gilliamella	NRPS
	MZNE01000046.1.region001	NAHT01000017.1.region001	0.0282513	0.944295	1	0.971749	1	NRPS - NRPS	NRPS	Gilliamella	NRPS
	MZNE01000046.1.region001	NAHU01000019.1.region001	0.0475643	0.907134	0.6	0.952436	0.611111	NRPS - NRPS	NRPS	Gilliamella	NRPS
	MZNE01000046.1.region001	MZNF01000013.1.region001	0.0196078	0.961169	0.409091	0.980392	0.44	NRPS - NRPS	NRPS	Gilliamella	NRPS
	MZNE01000046.1.region001	MZNG01000053.1.region001	0.0209276	0.958583	0.9	0.979072	0.916667	NRPS - NRPS	NRPS	Gilliamella	NRPS
	MZNE01000046.1.region001	NARY01000154.1.region001	0.0820145	0.842697	0.409091	0.917985	0.44	NRPS - NRPS	NRPS	Gilliamella	NRPS
	MZNE01000046.1.region001	NAHV01000008.1.region001	0.0475643	0.907134	0.409091	0.952436	0.44	NRPS - NRPS	NRPS	Gilliamella	NRPS
	MZNE01000046.1.region001	NAHW01000004.1.region001	0.0282513	0.944295	1	0.971749	1	NRPS - NRPS	NRPS	Gilliamella	NRPS
	MZNE01000046.1.region001	MZNI01000013.1.region001	0.0795672	0.847197	0.391304	0.920433	0.37037	NRPS - NRPS	NRPS	Gilliamella	NRPS
	MZNE01000046.1.region001	NAHX01000210.1.region001	0.08678	0.833971	0.8	0.91322	0.75	NRPS - NRPS	NRPS	Gilliamella	NRPS
	MZNE01000046.1.region001	NASN01000043.1.region001	0.176528	0.678106	0.428571	0.823472	0.4375	NRPS - NRPS	NRPS	Gilliamella	NRPS
	MZNE01000046.1.region001	NASC01000014.1.region001	0.0498858	0.902717	0.409091	0.950114	0.44	NRPS - NRPS	NRPS	Gilliamella	NRPS
	MZNE01000046.1.region001	QGLQ01000009.1.region001	0.0246057	0.951394	1	0.975394	1	NRPS - NRPS	NRPS	Gilliamella	NRPS
	MZNE01000046.1.region001	QICT01000007.1.region001	0.0443019	0.913359	1	0.955698	0.923077	NRPS - NRPS	NRPS	Gilliamella	NRPS
	MZNE01000046.1.region001	NARZ01000062.1.region001	0.0605726	0.882524	0.434783	0.939427	0.407407	NRPS - NRPS	NRPS	Gilliamella	NRPS
	MZNE01000046.1.region001	NARW01000005.1.region001	0.0605726	0.882524	0.238095	0.939427	0.23913	NRPS - NRPS	NRPS	Gilliamella	NRPS
	MZNE01000046.1.region001	NARS01000048.1.region001	0.0984163	0.812853	0.6	0.901584	0.583333	NRPS - NRPS	NRPS	Gilliamella	NRPS
	MZNE01000046.1.region001	NART01000010.1.region001	0.0196078	0.961169	0.409091	0.980392	0.44	NRPS - NRPS	NRPS	Gilliamella	NRPS
	MZNE01000046.1.region001	NARP01000018.1.region001	0	1	1	1	1	NRPS - NRPS	NRPS	Gilliamella	NRPS
	MZNE01000046.1.region001	NARN01000011.1.region001	0.0792959	0.847696	0.391304	0.920704	0.37037	NRPS - NRPS	NRPS	Gilliamella	NRPS
	MZNE01000046.1.region001	NAHR01000008.1.region001	0.0282513	0.944295	1	0.971749	1	NRPS - NRPS	NRPS	Gilliamella	NRPS
	MZNE01000046.1.region001	NAHS01000045.1.region001	0.201338	0.637862	0.6	0.798662	0.583333	NRPS - NRPS	NRPS	Gilliamella	NRPS
	MZNE01000046.1.region001	NASA01000005.1.region001	0.0250373	0.950552	1	0.974963	1	NRPS - NRPS	NRPS	Gilliamella	NRPS
	MZNE01000046.1.region001	NASB01000005.1.region001	0.0498858	0.902717	0.409091	0.950114	0.44	NRPS - NRPS	NRPS	Gilliamella	NRPS
	MZNE01000046.1.region001	QGLO01000004.1.region001	0.175471	0.679847	0.125	0.824529	0.134615	NRPS - NRPS	NRPS	Gilliamella	NRPS
	MZNE01000046.1.region001	NARU01000059.1.region001	0.0980392	0.813533	0.6	0.901961	0.583333	NRPS - NRPS	NRPS	Gilliamella	NRPS
	MZNE01000046.1.region001	NARX01000013.1.region001	0.0608439	0.882014	0.416667	0.939156	0.392857	NRPS - NRPS	NRPS	Gilliamella	NRPS
	MCIV01000905.1.region001	MZNE01000046.1.region001	0.290205	0.503809	0.409091	0.709795	0.44	NRPS - NRPS	NRPS	Gilliamella	NRPS
	MCIV01000905.1.region001	NASA01000005.1.region001	0.153334	0.716843	0.586207	0.846666	0.558824	NRPS - NRPS	NRPS	Gilliamella	NRPS
	MCIV01000905.1.region001	NASB01000005.1.region001	0.161831	0.702527	0.68	0.838169	0.655172	NRPS - NRPS	NRPS	Gilliamella	NRPS
	MCIV01000905.1.region001	NARY01000154.1.region001	0.187046	0.660894	0.68	0.812954	0.655172	NRPS - NRPS	NRPS	Gilliamella	NRPS
	MCIV01000905.1.region001	NARX01000013.1.region001	0.214224	0.617444	0.5	0.785776	0.457143	NRPS - NRPS	NRPS	Gilliamella	NRPS
	MCIV01000905.1.region001	NAHU01000019.1.region001	0.174751	0.681036	0.666667	0.825249	0.708333	NRPS - NRPS	NRPS	Gilliamella	NRPS
	MCIV01000905.1.region001	MZNI01000013.1.region001	0.21322	0.619023	0.535714	0.78678	0.484848	NRPS - NRPS	NRPS	Gilliamella	NRPS
	MCIV01000905.1.region001	MZNG01000053.1.region001	0.290205	0.503809	0.428571	0.709795	0.458333	NRPS - NRPS	NRPS	Gilliamella	NRPS
	MCIV01000905.1.region001	NARW01000005.1.region001	0.212995	0.619377	0.3125	0.787005	0.301887	NRPS - NRPS	NRPS	Gilliamella	NRPS
	MCIV01000905.1.region001	NAHW01000004.1.region001	0.0643374	0.875464	0.875	0.935663	0.857143	NRPS - NRPS	NRPS	Gilliamella	NRPS
	MCIV01000905.1.region001	QICT01000007.1.region001	0.179947	0.672486	0.607143	0.820053	0.558824	NRPS - NRPS	NRPS	Gilliamella	NRPS
	MCIV01000905.1.region001	NARZ01000062.1.region001	0.212995	0.619377	0.517241	0.787005	0.470588	NRPS - NRPS	NRPS	Gilliamella	NRPS
	MCIV01000905.1.region001	NART01000010.1.region001	0.158199	0.708629	0.68	0.841801	0.655172	NRPS - NRPS	NRPS	Gilliamella	NRPS
	MCIV01000905.1.region001	NARP01000018.1.region001	0.158199	0.708629	0.62963	0.841801	0.59375	NRPS - NRPS	NRPS	Gilliamella	NRPS
	MCIV01000905.1.region001	NARN01000011.1.region001	0.212995	0.619377	0.535714	0.787005	0.484848	NRPS - NRPS	NRPS	Gilliamella	NRPS
	MCIV01000905.1.region001	NARQ01000017.1.region001	0.21322	0.619023	0.535714	0.78678	0.484848	NRPS - NRPS	NRPS	Gilliamella	NRPS
	MCIV01000905.1.region001	NAHS01000045.1.region001	0.288136	0.506751	0.285714	0.711864	0.291667	NRPS - NRPS	NRPS	Gilliamella	NRPS
	MCIU01000053.1.region001	NAHW01000004.1.region001	0.283727	0.513048	0.3	0.716273	0.304348	NRPS - NRPS	NRPS	Gilliamella	NRPS
	MCIU01000053.1.region001	NAHR01000008.1.region001	0.283727	0.513048	0.285714	0.716273	0.291667	NRPS - NRPS	NRPS	Gilliamella	NRPS
	MCIU01000053.1.region001	NAHT01000017.1.region001	0.283727	0.513048	0.285714	0.716273	0.291667	NRPS - NRPS	NRPS	Gilliamella	NRPS
	MCIU01000053.1.region001	NASA01000005.1.region001	0.283055	0.51401	0.285714	0.716945	0.291667	NRPS - NRPS	NRPS	Gilliamella	NRPS
	MCIU01000053.1.region001	QGLO01000004.1.region001	0.00796055	0.984142	1	0.992039	1	NRPS - NRPS	NRPS	Gilliamella	NRPS
	LZGS01000018.1.region001	NZ_QGTI01000008.region001	0.228567	0.595109	0.727273	0.771433	0.723404	T1PKS.NRPS - T1PKS.NRPS.butyrolactone		Gilliamella	NRPS
	LZGS01000018.1.region001	NZ_CP009056.1.region001	0.228567	0.595109	0.631579	0.771433	0.641509	T1PKS.NRPS - T1PKS.NRPS.butyrolactone		Gilliamella	NRPS
	LZGR01000071.1.region001	LZGS01000018.1.region001	0.044781	0.912443	0.842105	0.955219	0.88	T1PKS.NRPS - T1PKS.NRPS	T1PKS.NRPS	Gilliamella	NRPS
	LZGR01000071.1.region001	NZ_QGTI01000008.region001	0.244567	0.570679	0.685714	0.755433	0.68	T1PKS.NRPS - T1PKS.NRPS.butyrolactone		Gilliamella	NRPS
	LZGR01000071.1.region001	NZ_CP009056.1.region001	0.244567	0.570679	0.6	0.755433	0.607143	T1PKS.NRPS - T1PKS.NRPS.butyrolactone		Gilliamella	NRPS
	LZGJ01000025.1.region001	NAHR01000008.1.region001	0.000783223	0.998434	1	0.999217	1	NRPS - NRPS	NRPS	Gilliamella	NRPS
	LZGJ01000025.1.region001	NAHT01000017.1.region001	0.000783223	0.998434	1	0.999217	1	NRPS - NRPS	NRPS	Gilliamella	NRPS
	LZGJ01000025.1.region001	MZNE01000046.1.region001	0.0282513	0.944295	1	0.971749	1	NRPS - NRPS	NRPS	Gilliamella	NRPS
	LZGJ01000025.1.region001	MZNF01000013.1.region001	0.0357524	0.929773	0.809524	0.964248	0.76	NRPS - NRPS	NRPS	Gilliamella	NRPS
	LZGJ01000025.1.region001	NASA01000005.1.region001	0.0607807	0.882133	0.777778	0.939219	0.69697	NRPS - NRPS	NRPS	Gilliamella	NRPS
	LZGJ01000025.1.region001	NASB01000005.1.region001	0.0386623	0.92417	0.809524	0.961338	0.76	NRPS - NRPS	NRPS	Gilliamella	NRPS
	LZGJ01000025.1.region001	NARY01000154.1.region001	0.0697839	0.865302	0.809524	0.930216	0.76	NRPS - NRPS	NRPS	Gilliamella	NRPS
	LZGJ01000025.1.region001	NARX01000013.1.region001	0.0671314	0.870244	0.666667	0.932869	0.586207	NRPS - NRPS	NRPS	Gilliamella	NRPS
	LZGJ01000025.1.region001	NARV01000022.1.region001	0.0585829	0.886266	0.65	0.941417	0.625	NRPS - NRPS	NRPS	Gilliamella	NRPS
	LZGJ01000025.1.region001	NARR01000003.1.region001	0.0664073	0.871595	0.681818	0.933593	0.592593	NRPS - NRPS	NRPS	Gilliamella	NRPS
	LZGJ01000025.1.region001	NARO01000015.1.region001	0.0664073	0.871595	0.681818	0.933593	0.592593	NRPS - NRPS	NRPS	Gilliamella	NRPS
	LZGJ01000025.1.region001	NAHU01000019.1.region001	0.000166113	0.999668	1	0.999834	1	NRPS - NRPS	NRPS	Gilliamella	NRPS
	LZGJ01000025.1.region001	NAHV01000008.1.region001	0.000845383	0.99831	1	0.999155	1	NRPS - NRPS	NRPS	Gilliamella	NRPS
	LZGJ01000025.1.region001	MZNI01000013.1.region001	0.0664073	0.871595	0.681818	0.933593	0.592593	NRPS - NRPS	NRPS	Gilliamella	NRPS
	LZGJ01000025.1.region001	NASC01000014.1.region001	0.0429714	0.915904	0.809524	0.957029	0.76	NRPS - NRPS	NRPS	Gilliamella	NRPS
	LZGJ01000025.1.region001	MCIV01000905.1.region001	0.24359	0.572156	0.6	0.75641	0.615385	NRPS - NRPS	NRPS	Gilliamella	NRPS
	LZGJ01000025.1.region001	QGLQ01000009.1.region001	0.168374	0.691602	0.6	0.831626	0.560976	NRPS - NRPS	NRPS	Gilliamella	NRPS
	LZGJ01000025.1.region001	NARW01000005.1.region001	0.210581	0.623182	0.555556	0.789419	0.465116	NRPS - NRPS	NRPS	Gilliamella	NRPS
	LZGJ01000025.1.region001	NAHW01000004.1.region001	0.000806957	0.998387	0.958333	0.999193	0.964286	NRPS - NRPS	NRPS	Gilliamella	NRPS
	LZGJ01000025.1.region001	NARP01000018.1.region001	0.034265	0.932644	0.826087	0.965735	0.785714	NRPS - NRPS	NRPS	Gilliamella	NRPS
	LZGJ01000025.1.region001	NARN01000011.1.region001	0.0661592	0.872059	0.681818	0.933841	0.592593	NRPS - NRPS	NRPS	Gilliamella	NRPS
	LZGJ01000025.1.region001	QICT01000007.1.region001	0.0566714	0.889869	0.791667	0.943329	0.733333	NRPS - NRPS	NRPS	Gilliamella	NRPS
	LZGJ01000025.1.region001	NARZ01000062.1.region001	0.0657964	0.872736	0.695652	0.934204	0.607143	NRPS - NRPS	NRPS	Gilliamella	NRPS
	LZGJ01000025.1.region001	NART01000010.1.region001	0.0357524	0.929773	0.809524	0.964248	0.76	NRPS - NRPS	NRPS	Gilliamella	NRPS
	LZGJ01000025.1.region001	NARQ01000017.1.region001	0.0664073	0.871595	0.681818	0.933593	0.592593	NRPS - NRPS	NRPS	Gilliamella	NRPS
	JAIM01000008.1.region001	QGLQ01000009.1.region001	0.224913	0.60076	0.541667	0.775087	0.490566	NRPS - NRPS	NRPS	Gilliamella	NRPS
	JAIM01000008.1.region001	NARW01000005.1.region001	0.26353	0.542388	0.44	0.73647	0.407407	NRPS - NRPS	NRPS	Gilliamella	NRPS
	CP029478.1.region003	scf7180000000004.region004	0.0590137	0.885455	0.978723	0.940986	0.925926	NRPS - NRPS	NRPS	Gilliamella	NRPS
	CP029478.1.region001	scf7180000000004.region003	0.214225	0.617443	0.967742	0.785775	0.853659	NRPS - NRPS	NRPS	Gilliamella	NRPS
	CP007445.1.region001	NAHT01000017.1.region001	0.113873	0.785221	0.76	0.886127	0.709677	NRPS - NRPS	NRPS	Gilliamella	NRPS
	CP007445.1.region001	MZNE01000046.1.region001	0.0443019	0.913359	1	0.955698	0.923077	NRPS - NRPS	NRPS	Gilliamella	NRPS
	CP007445.1.region001	NARX01000013.1.region001	0.0777198	0.850601	0.833333	0.92228	0.758621	NRPS - NRPS	NRPS	Gilliamella	NRPS
	CP007445.1.region001	LZGJ01000025.1.region001	0.259666	0.548094	0.527778	0.740334	0.52381	NRPS - NRPS	NRPS	Gilliamella	NRPS
	CP007445.1.region001	QGLQ01000009.1.region001	0.0591305	0.885235	0.894737	0.940869	0.840909	NRPS - NRPS	NRPS	Gilliamella	NRPS
	CP007445.1.region001	QICT01000007.1.region001	0.00459137	0.990838	1	0.995409	1	NRPS - NRPS	NRPS	Gilliamella	NRPS
	CP007445.1.region001	NARW01000005.1.region001	0.118066	0.777807	0.756098	0.881934	0.666667	NRPS - NRPS	NRPS	Gilliamella	NRPS
	CP007445.1.region001	NAHW01000004.1.region001	0.113873	0.785221	0.791667	0.886127	0.733333	NRPS - NRPS	NRPS	Gilliamella	NRPS
	CP007445.1.region001	NARP01000018.1.region001	0.0389747	0.92357	1	0.961025	0.964286	NRPS - NRPS	NRPS	Gilliamella	NRPS
	CP007445.1.region001	NAHR01000008.1.region001	0.113873	0.785221	0.76	0.886127	0.709677	NRPS - NRPS	NRPS	Gilliamella	NRPS
	CP007445.1.region001	NARZ01000062.1.region001	0.07615	0.853499	0.869565	0.92385	0.785714	NRPS - NRPS	NRPS	Gilliamella	NRPS
	CP007445.1.region001	NASA01000005.1.region001	0.0431522	0.915558	0.92	0.956848	0.9	NRPS - NRPS	NRPS	Gilliamella	NRPS
	CM004509.1.region002	NASA01000005.1.region001	0.0994133	0.811056	0.846154	0.900587	0.71875	NRPS - NRPS	NRPS	Gilliamella	NRPS
	CM004509.1.region002	NASB01000005.1.region001	0.110432	0.791331	0.863636	0.889568	0.807692	NRPS - NRPS	NRPS	Gilliamella	NRPS
	CM004509.1.region002	NARY01000154.1.region001	0.0852109	0.836839	0.863636	0.914789	0.807692	NRPS - NRPS	NRPS	Gilliamella	NRPS
	CM004509.1.region002	NARX01000013.1.region001	0.0123675	0.975418	0.958333	0.987632	0.962963	NRPS - NRPS	NRPS	Gilliamella	NRPS
	CM004509.1.region002	NARV01000022.1.region001	0.0127329	0.974696	0.95	0.987267	0.956522	NRPS - NRPS	NRPS	Gilliamella	NRPS
	CM004509.1.region002	NARR01000003.1.region001	0.00589004	0.988255	1	0.99411	1	NRPS - NRPS	NRPS	Gilliamella	NRPS
	CM004509.1.region002	NARO01000015.1.region001	0.00589004	0.988255	1	0.99411	1	NRPS - NRPS	NRPS	Gilliamella	NRPS
	CM004509.1.region002	NAHU01000019.1.region001	0.12257	0.769883	0.764706	0.87743	0.714286	NRPS - NRPS	NRPS	Gilliamella	NRPS
	CM004509.1.region002	NAHV01000008.1.region001	0.168448	0.691479	0.681818	0.831552	0.592593	NRPS - NRPS	NRPS	Gilliamella	NRPS
	CM004509.1.region002	MZNF01000013.1.region001	0.107694	0.796211	0.863636	0.892306	0.807692	NRPS - NRPS	NRPS	Gilliamella	NRPS
	CM004509.1.region002	MZNI01000013.1.region001	0.00589004	0.988255	1	0.99411	1	NRPS - NRPS	NRPS	Gilliamella	NRPS
	CM004509.1.region002	NASC01000014.1.region001	0.110432	0.791331	0.863636	0.889568	0.807692	NRPS - NRPS	NRPS	Gilliamella	NRPS
	CM004509.1.region002	QGLQ01000009.1.region001	0.0910235	0.826238	0.911111	0.908976	0.823529	NRPS - NRPS	NRPS	Gilliamella	NRPS
	CM004509.1.region002	NARW01000005.1.region001	0.00841134	0.983248	0.952381	0.991589	0.913043	NRPS - NRPS	NRPS	Gilliamella	NRPS
	CM004509.1.region002	NAHW01000004.1.region001	0.16655	0.694638	0.64	0.83345	0.548387	NRPS - NRPS	NRPS	Gilliamella	NRPS
	CM004509.1.region002	LZGJ01000025.1.region001	0.163071	0.700451	0.5	0.836929	0.418605	NRPS - NRPS	NRPS	Gilliamella	NRPS
	CM004509.1.region002	CP007445.1.region001	0.128994	0.758651	0.794872	0.871006	0.695652	NRPS - NRPS	NRPS	Gilliamella	NRPS
	CM004509.1.region002	QICT01000007.1.region001	0.119214	0.775784	0.8	0.880786	0.709677	NRPS - NRPS	NRPS	Gilliamella	NRPS
	CM004509.1.region002	NARZ01000062.1.region001	0.00770669	0.984646	1	0.992293	1	NRPS - NRPS	NRPS	Gilliamella	NRPS
	CM004509.1.region002	NART01000010.1.region001	0.107694	0.796211	0.863636	0.892306	0.807692	NRPS - NRPS	NRPS	Gilliamella	NRPS
	CM004509.1.region002	NARP01000018.1.region001	0.106731	0.79793	0.833333	0.893269	0.758621	NRPS - NRPS	NRPS	Gilliamella	NRPS
	CM004509.1.region002	NARN01000011.1.region001	0.0078271	0.984407	1	0.992173	1	NRPS - NRPS	NRPS	Gilliamella	NRPS
	CM004509.1.region002	NARQ01000017.1.region001	0.00589004	0.988255	1	0.99411	1	NRPS - NRPS	NRPS	Gilliamella	NRPS
	CM004509.1.region002	NAHR01000008.1.region001	0.16655	0.694638	0.615385	0.83345	0.53125	NRPS - NRPS	NRPS	Gilliamella	NRPS
	CM004509.1.region002	NAHT01000017.1.region001	0.16655	0.694638	0.615385	0.83345	0.53125	NRPS - NRPS	NRPS	Gilliamella	NRPS
	CM004509.1.region001	MZNI01000043.1.region001	0.194098	0.649478	1	0.805902	1	NRPS - NRPS	NRPS	Gilliamella	NRPS
	CM004509.1.region001	NARZ01000042.1.region001	0.250774	0.561339	1	0.749225	0.923077	NRPS - NRPS	NRPS	Gilliamella	NRPS
	CM004509.1.region001	NARW01000049.1.region001	0.242533	0.573756	1	0.757467	0.928571	NRPS - NRPS	NRPS	Gilliamella	NRPS
	CM004509.1.region001	NARQ01000010.1.region001	0.160319	0.705064	1	0.839681	1	NRPS - NRPS	NRPS	Gilliamella	NRPS
	CM004509.1.region001	NARN01000051.1.region001	0.224949	0.600705	1	0.775051	0.9375	NRPS - NRPS	NRPS	Gilliamella	NRPS
	CM004509.1.region001	NARY01000105.1.region001	0.268794	0.534662	1	0.731206	0.923077	NRPS - NRPS	NRPS	Gilliamella	NRPS
	CM004509.1.region001	NARX01000037.1.region001	0.19633	0.645886	1	0.80367	1	NRPS - NRPS	NRPS	Gilliamella	NRPS
	CM004509.1.region001	NARV01000046.1.region001	0.194653	0.648583	1	0.805347	0.952381	NRPS - NRPS	NRPS	Gilliamella	NRPS
	CM004509.1.region001	c00026_NODE_26...region001	0.131834	0.753712	0.705882	0.868166	0.6	NRPS - NRPS	NRPS	Gilliamella	NRPS
	CM004509.1.region001	NARO01000025.1.region001	0.160319	0.705064	1	0.839681	1	NRPS - NRPS	NRPS	Gilliamella	NRPS
	CM004509.1.region001	MZNH01000045.1.region001	0.268794	0.534662	1	0.731206	0.923077	NRPS - NRPS	NRPS	Gilliamella	NRPS
	CM004509.1.region001	NARR01000040.1.region001	0.19633	0.645886	1	0.80367	1	NRPS - NRPS	NRPS	Gilliamella	NRPS
	BGC0001033.1	NZ_ADZY03000327.region001	0.0351279	0.930978	0.909091	0.964872	0.928571	T1PKS.NRPS - T1PKS.NRPS	T1PKS.NRPS	mibig	NRPS
	BGC0001033.1	NZ_CP019655.1.region009	0.0100468	0.980007	1	0.989953	1	T1PKS.NRPS - transAT-PKS.T1PKS.prodigiosin.NRPS.phosphonate		mibig	NRPS
	BGC0001033.1	NZ_CP019651.1.region010	0.00236886	0.995268	1	0.997631	1	T1PKS.NRPS - transAT-PKS.T1PKS.prodigiosin.NRPS.phosphonate		mibig	NRPS
	BGC0001033.1	NZ_CH981376.1.region001	0.0520512	0.898607	1	0.947949	1	T1PKS.NRPS - transAT-PKS.T1PKS.prodigiosin.NRPS.phosphonate		mibig	NRPS
	BGC0001033.1	NZ_ADFW01000001.region003	0.0021017	0.995801	1	0.997898	1	T1PKS.NRPS - transAT-PKS.T1PKS.prodigiosin.NRPS.phosphonate		mibig	NRPS
	BGC0001033.1	NC_023134.1.region006	0.000296238	0.999408	1	0.999704	1	T1PKS.NRPS - transAT-PKS.T1PKS.prodigiosin.NRPS.phosphonate		mibig	NRPS
	BGC0000426.1	NC_023134.1.region008	0	1	0.0833333	1	0.0882353	NRPS - NRPS.phosphonate		mibig	NRPS
	NZ_MEIT01000090.region001	NZ_NAHF01000117.region001	0.0991908	0.811457	1	0.867746	1	terpene - terpene	terpene	Snodgrassella	terpene
	NZ_NAHH01000062.region001	c00005_NODE_9_...region001	0.104137	0.802571	1	0.861151	1	terpene - terpene	terpene	Snodgrassella	terpene
	NZ_MDVH01000046.region001	NZ_MEIK01000034.region001	0.111106	0.790133	1	0.851859	1	terpene - terpene	terpene	Snodgrassella	terpene
	NZ_AVQL01000447.region001	NZ_MEIK01000034.region001	0.113959	0.785068	1	0.848054	1	terpene - terpene	terpene	Snodgrassella	terpene
	NZ_NAHB01000058.region001	NZ_NAHE01000106.region001	0.0135739	0.973036	1	0.981901	1	terpene - terpene	terpene	Snodgrassella	terpene
	NZ_MEIT01000090.region001	c00010_NODE_20...region001	0.070573	0.863835	1	0.905903	1	terpene - terpene	terpene	Snodgrassella	terpene
	NZ_NAHH01000062.region001	NZ_NAHJ01000061.region001	0.0138486	0.972495	1	0.981535	1	terpene - terpene	terpene	Snodgrassella	terpene
	NZ_MEIM01000001.region002	NZ_NAHE01000106.region001	0.117627	0.778581	1	0.843163	1	terpene - terpene	terpene	Snodgrassella	terpene
	NZ_JFZV01000003.region001	c00005_NODE_9_...region001	0.0160105	0.968235	1	0.978653	1	terpene - terpene	terpene	Snodgrassella	terpene
	NZ_MEIT01000090.region001	NZ_NAHM01000043.region001	0.101335	0.807598	1	0.864886	1	terpene - terpene	terpene	Snodgrassella	terpene
	NZ_MDVI01000027.region001	NZ_NAHG01000142.region001	0.111434	0.789549	1	0.851421	1	terpene - terpene	terpene	Snodgrassella	terpene
	NZ_MEIJ01000027.region001	c00005_NODE_9_...region001	0.0999568	0.810078	1	0.866724	1	terpene - terpene	terpene	Snodgrassella	terpene
	NZ_MDVA01000006.region001	NZ_MEIP01000018.region001	0.00408755	0.991842	1	0.99455	1	terpene - terpene	terpene	Snodgrassella	terpene
	NZ_JFZV01000003.region001	NZ_NAHJ01000061.region001	0.110169	0.791799	1	0.853108	1	terpene - terpene	terpene	Snodgrassella	terpene
	NZ_MDVD01000044.region001	NZ_MEIS01000096.region001	0.0756194	0.854479	0.956522	0.918768	0.88	terpene - terpene	terpene	Snodgrassella	terpene
	NZ_MDVC01000050.region001	NZ_NAHE01000106.region001	0.123713	0.767879	1	0.843049	0.88	terpene - terpene	terpene	Snodgrassella	terpene
	NZ_JFZW01000002.region001	NZ_MEIP01000011.region001	0.0110293	0.978063	1	0.985294	1	terpene - terpene	terpene	Snodgrassella	terpene
	NZ_MEIO01000001.region001	NZ_MEIT01000090.region001	0.00591617	0.988203	1	0.992112	1	terpene - terpene	terpene	Snodgrassella	terpene
	NZ_MDVF01000002.region001	NZ_NAHN01000079.region001	0.166702	0.694385	0.842105	0.839836	0.7	terpene - terpene	terpene	Snodgrassella	terpene
	NZ_MDVE01000030.region001	NZ_NAHP01000077.region001	0.109317	0.793317	1	0.854244	1	terpene - terpene	terpene	Snodgrassella	terpene
	NZ_AVQL01000447.region001	NZ_MEIP01000011.region001	0.10496	0.801097	1	0.860054	1	terpene - terpene	terpene	Snodgrassella	terpene
	NZ_CP015820.1.region001	c00001_NODE_1_...region003	0.0620695	0.879714	1	0.917241	1	terpene - terpene	terpene	Bartonella	terpene
	NZ_MEIR01000080.region001	NZ_NAHP01000077.region001	0.156693	0.711166	0.947368	0.824158	0.714286	terpene - terpene	terpene	Snodgrassella	terpene
	NZ_MDVG01000079.region001	NZ_MEIT01000090.region001	0.00606238	0.987912	1	0.991917	1	terpene - terpene	terpene	Snodgrassella	terpene
	NZ_CP015625.1.region001	NZ_LXYS01000004.region001	0.0586344	0.886169	1	0.921821	1	terpene - terpene	terpene	Bartonella	terpene
	NZ_NAGY01000062.region001	NZ_NAHP01000077.region001	0.0174349	0.965434	1	0.976753	1	terpene - terpene	terpene	Snodgrassella	terpene
	NZ_MDVH01000046.region001	NZ_MVDP01000064.region001	0.107547	0.796473	1	0.856604	1	terpene - terpene	terpene	Snodgrassella	terpene
	NZ_MEIU01000001.region001	NZ_MVDP01000064.region001	0.0998552	0.810261	1	0.86686	1	terpene - terpene	terpene	Snodgrassella	terpene
	NZ_MDVB01000011.region001	NZ_NAHA01000090.region001	0.133644	0.750574	1	0.831809	0.85	terpene - terpene	terpene	Snodgrassella	terpene
	NZ_NAGX01000179.region001	NZ_NAHH01000062.region001	0.0256159	0.949424	1	0.965845	1	terpene - terpene	terpene	Snodgrassella	terpene
	NZ_MDVA01000006.region001	NZ_NAHC01000079.region001	0.106381	0.798555	1	0.858159	1	terpene - terpene	terpene	Snodgrassella	terpene
	NZ_MEIS01000096.region001	NZ_NAGZ01000117.region001	0.141895	0.736345	0.956522	0.837786	0.769231	terpene - terpene	terpene	Snodgrassella	terpene
	NZ_MEIP01000025.region001	NZ_NAHA01000090.region001	0.111549	0.789345	1	0.851268	1	terpene - terpene	terpene	Snodgrassella	terpene
	NZ_MEIP01000018.region001	NZ_NAHC01000079.region001	0.105442	0.800233	1	0.85941	1	terpene - terpene	terpene	Snodgrassella	terpene
	NZ_MDVC01000050.region001	NZ_MDVJ01000033.region001	0.103496	0.803719	1	0.870005	0.88	terpene - terpene	terpene	Snodgrassella	terpene
	NZ_MEIM01000001.region002	NZ_MEIN01000004.region001	0.115986	0.781481	1	0.845352	1	terpene - terpene	terpene	Snodgrassella	terpene
	NZ_MEIW01000006.region001	NZ_NAHH01000062.region001	0.0161488	0.967963	1	0.978468	1	terpene - terpene	terpene	Snodgrassella	terpene
	NZ_NAHJ01000061.region001	NZ_NAHK01000125.region001	0.0171628	0.965969	1	0.977116	1	terpene - terpene	terpene	Snodgrassella	terpene
	NZ_MDVD01000044.region001	NZ_NAHL01000094.region001	0.118125	0.777704	1	0.8505	0.88	terpene - terpene	terpene	Snodgrassella	terpene
	NZ_MEIK01000034.region001	NZ_MEIP01000013.region001	0.11088	0.790534	1	0.85216	1	terpene - terpene	terpene	Snodgrassella	terpene
	NZ_MEIL01000029.region002	NZ_MEIR01000080.region001	0.181512	0.669923	0.956522	0.784963	0.769231	terpene - terpene	terpene	Snodgrassella	terpene
	NZ_NAGW01000087.region001	NZ_NAHC01000079.region001	0.00262417	0.994759	1	0.996501	1	terpene - terpene	terpene	Snodgrassella	terpene
	NZ_MEII01000018.region001	NZ_MEIP01000025.region001	0.102849	0.80488	1	0.862868	1	terpene - terpene	terpene	Snodgrassella	terpene
	NZ_NAHC01000079.region001	NZ_NAHH01000062.region001	0.0166491	0.966979	1	0.977801	1	terpene - terpene	terpene	Snodgrassella	terpene
	NZ_NAHL01000094.region001	NZ_NAHQ01000090.region001	4.16334e-17	1	1	1	1	terpene - terpene	terpene	Snodgrassella	terpene
	NZ_MDVC01000050.region001	NZ_MEIN01000004.region001	0.118556	0.776944	1	0.849926	0.88	terpene - terpene	terpene	Snodgrassella	terpene
	NZ_MDVF01000002.region001	NZ_MEIP01000011.region001	0.00400654	0.992003	1	0.994658	1	terpene - terpene	terpene	Snodgrassella	terpene
	NZ_MEIN01000004.region001	NZ_MEIX01000038.region001	0.00113668	0.997728	1	0.998484	1	terpene - terpene	terpene	Snodgrassella	terpene
	NZ_MEIO01000001.region001	NZ_NAHM01000043.region001	0.103266	0.804133	1	0.862312	1	terpene - terpene	terpene	Snodgrassella	terpene
	NZ_MDUY01000020.region001	NZ_MEIP01000013.region001	0.0102398	0.979625	1	0.986347	1	terpene - terpene	terpene	Snodgrassella	terpene
	NZ_MEIK01000034.region001	NZ_MEIW01000006.region001	0.134636	0.748855	0.956522	0.840413	0.875	terpene - terpene	terpene	Snodgrassella	terpene
	NZ_NAHG01000142.region001	NZ_NAHP01000077.region001	0.0182872	0.96376	1	0.975617	1	terpene - terpene	terpene	Snodgrassella	terpene
	NZ_NAHD01000075.region001	NZ_NXEN01000019.region001	0.0652838	0.873694	1	0.915733	0.958333	terpene - terpene	terpene	Snodgrassella	terpene
	NZ_JFZW01000002.region001	NZ_NAHO01000037.region001	0.104595	0.80175	1	0.86054	1	terpene - terpene	terpene	Snodgrassella	terpene
	NZ_MDVE01000030.region001	NZ_MEIX01000038.region001	0.105809	0.799578	1	0.858922	1	terpene - terpene	terpene	Snodgrassella	terpene
	NZ_MEIN01000004.region001	NZ_MVDP01000064.region001	0.0166256	0.967025	1	0.977833	1	terpene - terpene	terpene	Snodgrassella	terpene
	NZ_MDVG01000079.region001	NZ_NAHM01000043.region001	0.100928	0.80833	1	0.865429	1	terpene - terpene	terpene	Snodgrassella	terpene
	NZ_MEIO01000001.region001	NZ_NXEN01000019.region001	0.144723	0.731499	1	0.809814	0.958333	terpene - terpene	terpene	Snodgrassella	terpene
	NZ_MDUY01000020.region001	NZ_MEIW01000006.region001	0.127683	0.760937	0.956522	0.849683	0.875	terpene - terpene	terpene	Snodgrassella	terpene
	NZ_NAHF01000117.region001	NZ_QGLS01000009.region001	0.0127192	0.974723	1	0.983041	1	terpene - terpene	terpene	Snodgrassella	terpene
	NZ_MEIR01000080.region001	NZ_MEIX01000038.region001	0.140602	0.738564	0.956522	0.839509	0.769231	terpene - terpene	terpene	Snodgrassella	terpene
	NZ_MDVE01000030.region001	NZ_MVDP01000064.region001	0.105777	0.799635	1	0.858964	1	terpene - terpene	terpene	Snodgrassella	terpene
	NZ_MDVG01000079.region001	NZ_NXEN01000019.region001	0.142486	0.73533	1	0.812796	0.958333	terpene - terpene	terpene	Snodgrassella	terpene
	NZ_AVQL01000447.region001	NZ_MDVF01000002.region001	0.106179	0.798915	1	0.858427	1	terpene - terpene	terpene	Snodgrassella	terpene
	NZ_MEIX01000038.region001	NZ_NAHC01000079.region001	0.0177516	0.964812	1	0.976331	1	terpene - terpene	terpene	Snodgrassella	terpene
	NZ_MEIP01000013.region001	NZ_NAGY01000062.region001	0.111549	0.789345	1	0.851268	1	terpene - terpene	terpene	Snodgrassella	terpene
	NZ_MDVB01000011.region001	NZ_MDVC01000050.region001	0.0116898	0.976757	1	0.984414	1	terpene - terpene	terpene	Snodgrassella	terpene
	NZ_MEIV01000015.region001	NZ_NAHF01000117.region001	0.0673031	0.869923	0.956522	0.93019	0.875	terpene - terpene	terpene	Snodgrassella	terpene
	NZ_MDVJ01000033.region001	c00002_NODE_2_...region001	0.106099	0.799059	1	0.858534	1	terpene - terpene	terpene	Snodgrassella	terpene
	NZ_MEIV01000015.region001	c00010_NODE_20...region001	0.148177	0.725603	0.956522	0.822359	0.875	terpene - terpene	terpene	Snodgrassella	terpene
	NZ_MDVJ01000033.region001	NZ_NAGY01000062.region001	0.110833	0.790618	1	0.852223	1	terpene - terpene	terpene	Snodgrassella	terpene
	NZ_NAHB01000058.region001	NZ_NAHF01000117.region001	0.0135739	0.973036	1	0.981901	1	terpene - terpene	terpene	Snodgrassella	terpene
	NZ_MDVA01000006.region001	NZ_MEIL01000029.region002	0.112457	0.787733	1	0.850057	1	terpene - terpene	terpene	Snodgrassella	terpene
	NZ_NAHH01000062.region001	NZ_NAHK01000125.region001	0.0155495	0.969143	1	0.979267	1	terpene - terpene	terpene	Snodgrassella	terpene
	NZ_MEIM01000001.region002	NZ_NAHF01000117.region001	0.117627	0.778581	1	0.843163	1	terpene - terpene	terpene	Snodgrassella	terpene
	NZ_MEIV01000015.region001	NZ_NAHM01000043.region001	0.023823	0.952922	1	0.968236	1	terpene - terpene	terpene	Snodgrassella	terpene
	NZ_MDVF01000002.region001	NZ_NAHB01000058.region001	0.106095	0.799066	1	0.85854	1	terpene - terpene	terpene	Snodgrassella	terpene
	NZ_NAHB01000058.region001	c00010_NODE_20...region001	0.102107	0.806212	1	0.863857	1	terpene - terpene	terpene	Snodgrassella	terpene
	NZ_MEIM01000001.region002	c00010_NODE_20...region001	0.109674	0.792681	1	0.853768	1	terpene - terpene	terpene	Snodgrassella	terpene
	NZ_NAHB01000058.region001	NZ_NAHM01000043.region001	0.0181694	0.963991	1	0.975774	1	terpene - terpene	terpene	Snodgrassella	terpene
	NZ_MEIP01000011.region001	NZ_NAHN01000079.region001	0.165266	0.69678	0.842105	0.84175	0.7	terpene - terpene	terpene	Snodgrassella	terpene
	NZ_MDVA01000006.region001	NZ_MEIQ01000053.region001	0.0180522	0.964221	1	0.97593	1	terpene - terpene	terpene	Snodgrassella	terpene
	NZ_MEII01000018.region001	NZ_NAHJ01000061.region001	0.0175517	0.965205	1	0.976598	1	terpene - terpene	terpene	Snodgrassella	terpene
	NZ_JFZV01000003.region001	NZ_NAHK01000125.region001	0.136713	0.745264	1	0.817715	1	terpene - terpene	terpene	Snodgrassella	terpene
	NZ_MDVC01000050.region001	NZ_NAHF01000117.region001	0.123713	0.767879	1	0.843049	0.88	terpene - terpene	terpene	Snodgrassella	terpene
	NZ_MEIM01000001.region002	NZ_NAHM01000043.region001	0.121325	0.77207	1	0.838234	1	terpene - terpene	terpene	Snodgrassella	terpene
	NZ_MDVF01000002.region001	NZ_NAHI01000044.region001	0.111478	0.789471	1	0.851363	1	terpene - terpene	terpene	Snodgrassella	terpene
	NZ_MVDP01000064.region001	NZ_NAHN01000079.region001	0.0696826	0.86549	0.842105	0.969195	0.7	terpene - terpene	terpene	Snodgrassella	terpene
	NZ_MEIP01000018.region001	NZ_MEIQ01000053.region001	0.0166123	0.967051	1	0.97785	1	terpene - terpene	terpene	Snodgrassella	terpene
	NZ_MDVC01000050.region001	c00010_NODE_20...region001	0.100126	0.809774	1	0.874499	0.88	terpene - terpene	terpene	Snodgrassella	terpene
	NZ_JFZW01000002.region001	NZ_MEIP01000018.region001	0.0110293	0.978063	1	0.985294	1	terpene - terpene	terpene	Snodgrassella	terpene
	NZ_MDVI01000027.region001	NZ_NAHN01000079.region001	0.164062	0.698792	0.842105	0.843356	0.7	terpene - terpene	terpene	Snodgrassella	terpene
	NZ_MEII01000018.region001	NZ_NAHQ01000090.region001	0.0201409	0.960124	1	0.973145	1	terpene - terpene	terpene	Snodgrassella	terpene
	NZ_MDVG01000079.region001	NZ_MEIO01000001.region001	0.0081911	0.983685	1	0.989079	1	terpene - terpene	terpene	Snodgrassella	terpene
	NZ_MEIO01000001.region001	NZ_MEIU01000001.region001	0.00710494	0.985841	1	0.990527	1	terpene - terpene	terpene	Snodgrassella	terpene
	NZ_NAHK01000125.region001	NZ_NAHN01000079.region001	0.0259066	0.948858	1	0.965458	1	terpene - terpene	terpene	Snodgrassella	terpene
	NZ_MEIL01000029.region002	NZ_QGLS01000009.region001	0.113768	0.785407	1	0.848309	1	terpene - terpene	terpene	Snodgrassella	terpene
	NZ_MDVG01000079.region001	NZ_MEIU01000001.region001	0.00668469	0.986675	1	0.991087	1	terpene - terpene	terpene	Snodgrassella	terpene
	NZ_NAHD01000075.region001	c00002_NODE_2_...region001	0.0162403	0.967783	1	0.978346	1	terpene - terpene	terpene	Snodgrassella	terpene
	NZ_CP015625.1.region001	NZ_LXYT01000002.region001	0.0584434	0.886529	1	0.922076	1	terpene - terpene	terpene	Bartonella	terpene
	NZ_MEIO01000001.region001	c00002_NODE_2_...region001	0.10091	0.808363	1	0.865454	1	terpene - terpene	terpene	Snodgrassella	terpene
	NZ_MDVH01000046.region001	NZ_NAGW01000087.region001	0.112322	0.787973	1	0.850238	1	terpene - terpene	terpene	Snodgrassella	terpene
	NZ_AVQL01000447.region001	NZ_NAGW01000087.region001	0.0126475	0.974865	1	0.983137	1	terpene - terpene	terpene	Snodgrassella	terpene
	NZ_MEIU01000001.region001	NZ_NAGW01000087.region001	0.103762	0.803243	1	0.861651	1	terpene - terpene	terpene	Snodgrassella	terpene
	NZ_JFZV01000003.region001	NZ_MDVI01000027.region001	4.16334e-17	1	1	1	1	terpene - terpene	terpene	Snodgrassella	terpene
	NZ_MDVA01000006.region001	NZ_NAHD01000075.region001	0.105163	0.800734	1	0.859783	1	terpene - terpene	terpene	Snodgrassella	terpene
	NZ_MDVD01000044.region001	NZ_NAHG01000142.region001	0.130394	0.756215	1	0.836142	0.85	terpene - terpene	terpene	Snodgrassella	terpene
	NZ_MDVH01000046.region001	c00005_NODE_9_...region001	0.0160105	0.968235	1	0.978653	1	terpene - terpene	terpene	Snodgrassella	terpene
	NZ_AVQL01000447.region001	c00005_NODE_9_...region001	0.101283	0.807692	1	0.864956	1	terpene - terpene	terpene	Snodgrassella	terpene
	NZ_MEIS01000096.region001	NZ_NAHA01000090.region001	0.153998	0.71572	0.947368	0.827752	0.714286	terpene - terpene	terpene	Snodgrassella	terpene
	NZ_MEIP01000018.region001	NZ_NAHD01000075.region001	0.10489	0.801222	1	0.860147	1	terpene - terpene	terpene	Snodgrassella	terpene
	NZ_MDVC01000050.region001	NZ_MEII01000018.region001	0.120604	0.773337	1	0.847194	0.88	terpene - terpene	terpene	Snodgrassella	terpene
	NZ_MEIM01000001.region002	NZ_MEIO01000001.region001	0.105392	0.800323	1	0.859477	1	terpene - terpene	terpene	Snodgrassella	terpene
	NZ_MEIU01000001.region001	c00005_NODE_9_...region001	0.0713134	0.862459	1	0.904915	1	terpene - terpene	terpene	Snodgrassella	terpene
	NZ_NAHJ01000061.region001	NZ_NAHL01000094.region001	0.0188951	0.962567	1	0.974806	1	terpene - terpene	terpene	Snodgrassella	terpene
	NZ_MEIK01000034.region001	NZ_MEIP01000025.region001	0.11088	0.790534	1	0.85216	1	terpene - terpene	terpene	Snodgrassella	terpene
	NZ_MEIL01000029.region002	NZ_MEIT01000090.region001	0.102132	0.806166	1	0.863824	1	terpene - terpene	terpene	Snodgrassella	terpene
	NZ_NAGW01000087.region001	NZ_NAHD01000075.region001	0.0159434	0.968367	1	0.978742	1	terpene - terpene	terpene	Snodgrassella	terpene
	NZ_MDVI01000027.region001	NZ_MEIP01000011.region001	0.0102398	0.979625	1	0.986347	1	terpene - terpene	terpene	Snodgrassella	terpene
	NZ_MDUZ01000009.region001	NZ_NAHP01000077.region001	0.100377	0.809322	1	0.866164	1	terpene - terpene	terpene	Snodgrassella	terpene
	NZ_MDVE01000030.region001	NZ_MEIR01000080.region001	0.15001	0.722484	0.956522	0.826966	0.769231	terpene - terpene	terpene	Snodgrassella	terpene
	NZ_MDUY01000020.region001	NZ_MEIP01000025.region001	0.0102398	0.979625	1	0.986347	1	terpene - terpene	terpene	Snodgrassella	terpene
	NZ_CP007446.1.region002	NZ_NAHP01000077.region001	0.0159097	0.968434	1	0.978787	1	terpene - terpene	terpene	Snodgrassella	terpene
	NZ_NAHF01000117.region001	NZ_NXEN01000019.region001	0.0670333	0.870427	1	0.9134	0.958333	terpene - terpene	terpene	Snodgrassella	terpene
	NZ_JFZW01000002.region001	NZ_NAHP01000077.region001	0.108538	0.794704	1	0.855282	1	terpene - terpene	terpene	Snodgrassella	terpene
	NZ_MEIN01000004.region001	NZ_NAGW01000087.region001	0.0200566	0.960289	1	0.973258	1	terpene - terpene	terpene	Snodgrassella	terpene
	NZ_MEIX01000038.region001	NZ_NAGX01000179.region001	4.16334e-17	1	1	1	1	terpene - terpene	terpene	Snodgrassella	terpene
	NZ_MEIU01000001.region001	NZ_QGLS01000009.region001	0.0975318	0.814449	1	0.869958	1	terpene - terpene	terpene	Snodgrassella	terpene
	NZ_MEIX01000038.region001	NZ_NAHD01000075.region001	0.0152821	0.969669	1	0.979624	1	terpene - terpene	terpene	Snodgrassella	terpene
	NZ_MEIP01000013.region001	NZ_NAGZ01000117.region001	0.105442	0.800233	1	0.85941	1	terpene - terpene	terpene	Snodgrassella	terpene
	NZ_MDVB01000011.region001	NZ_MDVE01000030.region001	0.119487	0.775303	1	0.850684	0.85	terpene - terpene	terpene	Snodgrassella	terpene
	NZ_MDVA01000006.region001	NZ_MDVH01000046.region001	0.0079038	0.984255	1	0.989462	1	terpene - terpene	terpene	Snodgrassella	terpene
	NZ_MEIJ01000027.region001	NZ_NAGY01000062.region001	0.0251587	0.950316	1	0.966455	1	terpene - terpene	terpene	Snodgrassella	terpene
	NZ_MEIT01000090.region001	NZ_NAHH01000062.region001	0.098497	0.812708	1	0.868671	1	terpene - terpene	terpene	Snodgrassella	terpene
	NZ_MDVJ01000033.region001	NZ_NAGZ01000117.region001	0.107716	0.79617	1	0.856378	1	terpene - terpene	terpene	Snodgrassella	terpene
	NZ_MEIP01000011.region001	NZ_NAHI01000044.region001	0.109923	0.792238	1	0.853436	1	terpene - terpene	terpene	Snodgrassella	terpene
	NZ_MDVA01000006.region001	NZ_MEIM01000001.region002	0.11273	0.787248	1	0.849693	1	terpene - terpene	terpene	Snodgrassella	terpene
	NZ_MDVF01000002.region001	NZ_NAHC01000079.region001	0.107424	0.796691	1	0.856768	1	terpene - terpene	terpene	Snodgrassella	terpene
	NZ_MDUZ01000009.region001	NZ_MEIQ01000053.region001	0.0689508	0.866853	1	0.908066	1	terpene - terpene	terpene	Snodgrassella	terpene
	NZ_MEIK01000034.region001	NZ_NAHJ01000061.region001	0.118205	0.777562	1	0.842393	1	terpene - terpene	terpene	Snodgrassella	terpene
	NZ_MVDP01000064.region001	NZ_NAHI01000044.region001	0.0199893	0.960421	1	0.973348	1	terpene - terpene	terpene	Snodgrassella	terpene
	NZ_NXEN01000019.region001	c00010_NODE_20...region001	0.147068	0.727493	1	0.806687	0.958333	terpene - terpene	terpene	Snodgrassella	terpene
	NZ_MEIL01000029.region002	NZ_NAHM01000043.region001	0.119393	0.775469	1	0.840809	1	terpene - terpene	terpene	Snodgrassella	terpene
	NZ_MDVI01000027.region001	NZ_NAHI01000044.region001	0.109711	0.792614	1	0.853718	1	terpene - terpene	terpene	Snodgrassella	terpene
	NZ_MEIP01000011.region001	NZ_NAHO01000037.region001	0.103747	0.80327	1	0.861671	1	terpene - terpene	terpene	Snodgrassella	terpene
	NZ_MEII01000018.region001	NZ_NAHK01000125.region001	0.0261868	0.948312	1	0.965084	1	terpene - terpene	terpene	Snodgrassella	terpene
	NZ_JFZV01000003.region001	NZ_NAHL01000094.region001	0.105035	0.800962	1	0.859953	1	terpene - terpene	terpene	Snodgrassella	terpene
	NZ_MDUZ01000009.region001	NZ_MEIX01000038.region001	0.0972308	0.814992	1	0.870359	1	terpene - terpene	terpene	Snodgrassella	terpene
	NZ_MVDP01000064.region001	NZ_NAHO01000037.region001	0.0170268	0.966236	1	0.977298	1	terpene - terpene	terpene	Snodgrassella	terpene
	NZ_MDUY01000020.region001	NZ_NAHJ01000061.region001	0.110169	0.791799	1	0.853108	1	terpene - terpene	terpene	Snodgrassella	terpene
	NZ_MEIK01000034.region001	NZ_NAHQ01000090.region001	0.117117	0.779483	1	0.843844	1	terpene - terpene	terpene	Snodgrassella	terpene
	NZ_MEIL01000029.region002	NZ_NXEN01000019.region001	0.158894	0.707459	1	0.790919	0.958333	terpene - terpene	terpene	Snodgrassella	terpene
	NZ_JFZW01000002.region001	NZ_MEIQ01000053.region001	0.0163519	0.967564	1	0.978197	1	terpene - terpene	terpene	Snodgrassella	terpene
	NZ_MDVI01000027.region001	NZ_NAHO01000037.region001	0.105035	0.800962	1	0.859953	1	terpene - terpene	terpene	Snodgrassella	terpene
	NZ_NAHE01000106.region001	NZ_NAHJ01000061.region001	0.0152116	0.969808	1	0.979718	1	terpene - terpene	terpene	Snodgrassella	terpene
	NZ_MEIO01000001.region001	NZ_MEIV01000015.region001	0.119638	0.775037	0.956522	0.86041	0.875	terpene - terpene	terpene	Snodgrassella	terpene
	NZ_NAHK01000125.region001	NZ_NAHO01000037.region001	0.0287565	0.943314	1	0.961658	1	terpene - terpene	terpene	Snodgrassella	terpene
	NZ_CP007446.1.region002	NZ_MEIX01000038.region001	0.00113668	0.997728	1	0.998484	1	terpene - terpene	terpene	Snodgrassella	terpene
	NZ_MEIN01000004.region001	NZ_QGLS01000009.region001	0.0113659	0.977397	1	0.984845	1	terpene - terpene	terpene	Snodgrassella	terpene
	NZ_MDUY01000020.region001	NZ_NAHQ01000090.region001	0.10911	0.793685	1	0.85452	1	terpene - terpene	terpene	Snodgrassella	terpene
	NZ_JFZW01000002.region001	NZ_MEIX01000038.region001	0.107138	0.797202	1	0.857149	1	terpene - terpene	terpene	Snodgrassella	terpene
	NZ_NAHF01000117.region001	c00002_NODE_2_...region001	0.0163246	0.967617	1	0.978234	1	terpene - terpene	terpene	Snodgrassella	terpene
	NZ_NAHE01000106.region001	NZ_NAHQ01000090.region001	0.0199625	0.960473	1	0.973383	1	terpene - terpene	terpene	Snodgrassella	terpene
	NZ_MDVG01000079.region001	NZ_MEIV01000015.region001	0.117331	0.779104	0.956522	0.863486	0.875	terpene - terpene	terpene	Snodgrassella	terpene
	NZ_CP007446.1.region002	NZ_MVDP01000064.region001	0.0166256	0.967025	1	0.977833	1	terpene - terpene	terpene	Snodgrassella	terpene
	NZ_MDVE01000030.region001	NZ_QGLS01000009.region001	0.103734	0.803293	1	0.861688	1	terpene - terpene	terpene	Snodgrassella	terpene
	NZ_CP015625.1.region001	NZ_LXYU01000002.region001	0.0580077	0.887349	1	0.922656	1	terpene - terpene	terpene	Bartonella	terpene
	NZ_NAHI01000044.region001	NZ_QGLS01000009.region001	0.0112184	0.977689	1	0.985042	1	terpene - terpene	terpene	Snodgrassella	terpene
	NZ_MEIR01000080.region001	NZ_QGLS01000009.region001	0.140573	0.738615	0.956522	0.839548	0.769231	terpene - terpene	terpene	Snodgrassella	terpene
	NZ_MEIW01000006.region001	NZ_NAGW01000087.region001	0.0166382	0.967	1	0.977816	1	terpene - terpene	terpene	Snodgrassella	terpene
	NZ_NAGY01000062.region001	NZ_QGLS01000009.region001	0.017726	0.964862	1	0.976365	1	terpene - terpene	terpene	Snodgrassella	terpene
	NZ_NAGX01000179.region001	c00005_NODE_9_...region001	0.12968	0.757456	1	0.827093	1	terpene - terpene	terpene	Snodgrassella	terpene
	NZ_MDVF01000002.region001	NZ_MDVG01000079.region001	0.0787099	0.848775	1	0.895053	1	terpene - terpene	terpene	Snodgrassella	terpene
	NZ_NAGX01000179.region001	NZ_NAHJ01000061.region001	0.0297821	0.941323	1	0.96029	1	terpene - terpene	terpene	Snodgrassella	terpene
	NZ_MDVA01000006.region001	NZ_NAHE01000106.region001	0.106381	0.798555	1	0.858159	1	terpene - terpene	terpene	Snodgrassella	terpene
	NZ_NAHM01000043.region001	c00005_NODE_9_...region001	0.104518	0.801887	1	0.860642	1	terpene - terpene	terpene	Snodgrassella	terpene
	NZ_MEIS01000096.region001	NZ_NAHB01000058.region001	0.138364	0.742416	0.956522	0.842493	0.769231	terpene - terpene	terpene	Snodgrassella	terpene
	NZ_MEIW01000006.region001	c00005_NODE_9_...region001	0.14695	0.727694	0.956522	0.823994	0.875	terpene - terpene	terpene	Snodgrassella	terpene
	NZ_MEIP01000011.region001	NZ_MEIP01000018.region001	4.16334e-17	1	1	1	1	terpene - terpene	terpene	Snodgrassella	terpene
	NZ_MEIP01000018.region001	NZ_NAHE01000106.region001	0.105442	0.800233	1	0.85941	1	terpene - terpene	terpene	Snodgrassella	terpene
	NZ_MDVC01000050.region001	NZ_MEIJ01000027.region001	0.120604	0.773337	1	0.847194	0.88	terpene - terpene	terpene	Snodgrassella	terpene
	NZ_MDVF01000002.region001	NZ_MEIL01000029.region002	0.113624	0.785663	1	0.848502	1	terpene - terpene	terpene	Snodgrassella	terpene
	NZ_MEIN01000004.region001	NZ_MEIT01000090.region001	0.0969834	0.815439	1	0.870689	1	terpene - terpene	terpene	Snodgrassella	terpene
	NZ_NAHC01000079.region001	c00005_NODE_9_...region001	0.101857	0.80666	1	0.86419	1	terpene - terpene	terpene	Snodgrassella	terpene
	NZ_MDVD01000044.region001	NZ_NAHN01000079.region001	0.189029	0.657674	0.842105	0.817339	0.590909	terpene - terpene	terpene	Snodgrassella	terpene
	NZ_MEIL01000029.region002	NZ_MEIU01000001.region001	0.102426	0.80564	1	0.863432	1	terpene - terpene	terpene	Snodgrassella	terpene
	NZ_NAGW01000087.region001	NZ_NAHE01000106.region001	0.00262417	0.994759	1	0.996501	1	terpene - terpene	terpene	Snodgrassella	terpene
	NZ_MDVI01000027.region001	NZ_MEIP01000018.region001	0.0102398	0.979625	1	0.986347	1	terpene - terpene	terpene	Snodgrassella	terpene
	NZ_MEII01000018.region001	NZ_MEIS01000096.region001	0.162657	0.701143	0.956522	0.810103	0.769231	terpene - terpene	terpene	Snodgrassella	terpene
	NZ_MDVE01000030.region001	NZ_MEIT01000090.region001	0.07393	0.857606	1	0.901427	1	terpene - terpene	terpene	Snodgrassella	terpene
	NZ_MDVG01000079.region001	NZ_NAHH01000062.region001	0.0980948	0.813433	1	0.869207	1	terpene - terpene	terpene	Snodgrassella	terpene
	NZ_MEIR01000080.region001	NZ_MEIT01000090.region001	0.106757	0.797883	0.956522	0.884636	0.769231	terpene - terpene	terpene	Snodgrassella	terpene
	NZ_MEIL01000029.region002	c00002_NODE_2_...region001	0.149005	0.724193	0.958333	0.815216	0.958333	terpene - terpene	terpene	Snodgrassella	terpene
	NZ_MDVH01000046.region001	NZ_MDVI01000027.region001	4.16334e-17	1	1	1	1	terpene - terpene	terpene	Snodgrassella	terpene
	NZ_AVQL01000447.region001	NZ_MDVI01000027.region001	0.106564	0.798228	1	0.857915	1	terpene - terpene	terpene	Snodgrassella	terpene
	NZ_MEIP01000013.region001	NZ_NAHA01000090.region001	0.111549	0.789345	1	0.851268	1	terpene - terpene	terpene	Snodgrassella	terpene
	NZ_MDVA01000006.region001	NZ_MDVJ01000033.region001	0.0079038	0.984255	1	0.989462	1	terpene - terpene	terpene	Snodgrassella	terpene
	NZ_JFZV01000003.region001	NZ_NAGZ01000117.region001	0.107716	0.79617	1	0.856378	1	terpene - terpene	terpene	Snodgrassella	terpene
	NZ_MEIV01000015.region001	NZ_NAHH01000062.region001	0.0161488	0.967963	1	0.978468	1	terpene - terpene	terpene	Snodgrassella	terpene
	NZ_MEIJ01000027.region001	NZ_NAGZ01000117.region001	0.0195185	0.961344	1	0.973975	1	terpene - terpene	terpene	Snodgrassella	terpene
	NZ_MDVJ01000033.region001	NZ_NAHA01000090.region001	0.110833	0.790618	1	0.852223	1	terpene - terpene	terpene	Snodgrassella	terpene
	NZ_NAHB01000058.region001	NZ_NAHH01000062.region001	4.16334e-17	1	1	1	1	terpene - terpene	terpene	Snodgrassella	terpene
	NZ_MDVI01000027.region001	NZ_NAHC01000079.region001	0.107716	0.79617	1	0.856378	1	terpene - terpene	terpene	Snodgrassella	terpene
	NZ_MDVA01000006.region001	NZ_MEIN01000004.region001	0.105565	0.800014	1	0.859247	1	terpene - terpene	terpene	Snodgrassella	terpene
	NZ_JFZV01000003.region001	NZ_NAHG01000142.region001	0.111434	0.789549	1	0.851421	1	terpene - terpene	terpene	Snodgrassella	terpene
[truncated: 3,631 more rows]
[truncated: 131 more columns]

## Sheet: Fig. 4
Fig. 4d	Group	Melissococcus plutonius CFU/gut
	W8136_1	1.12956e+08
	W8136_2	2.29846e+08
	W8136_3	7.81854e+07
	W8136_4	9.32711e+07
	W8136_5	3.9559e+07
	G14384-G12_1	2.33493e+08
	G14384-G12_2	1.45996e+08
	G14384-G12_3	2.89928e+08
	G14384-G12_4	1.13114e+08
	G14384-G12_5	6.7756e+08
	W8126 _1	7.12395e+07
	W8126 _2	3.76411e+07
	W8126 _3	2.65671e+07
	W8126 _4	3.27375e+07
	W8126 _5	3.28802e+07
	B14384-H2_1	1.18352e+07
	B14384-H2_2	6.71449e+06
	B14384-H2_3	1.51205e+06
	B14384-H2_4	6.1243e+06
	B14384-H2_5	4.91409e+06
	MF_1	5.12527e+08
	MF_2	2.01805e+08
	MF_3	1.05695e+08
	MF_4	1.66459e+08
	MF_5	7.46085e+07
Fig. 4f	Time	Absorbance(mAU)
	0	100.78
	0.18	97.72
	0.37	98.11
	0.55	94.62
	0.73	85.93
	0.92	78.05
	1.1	74.08
	1.28	74.01
	1.47	73.84
	1.65	68.58
	1.83	63.04
	2.02	59.61
	2.2	59.06
	2.38	59.59
	2.57	56.85
	2.75	53.3
	2.93	50.61
	3.12	49.69
	3.3	49.82
	3.48	49.04
	3.67	46.92
	3.85	44.74
	4.03	43.68
	4.22	43.69
	4.4	43.79
	4.58	42.41
	4.77	40.92
	4.95	39.99
	5.13	39.91
	5.32	40.14
	5.5	39.51
	5.68	38.64
	5.87	37.97
	6.05	37.84
	6.23	37.94
	6.42	37.96
	6.6	37.61
	6.78	38.61
	6.97	38.44
	7.15	38.34
	7.33	38.49
	7.52	41.59
	7.7	40.33
	7.88	39.66
	8.07	39.6
	8.25	39.97
	8.43	40.41
	8.62	40.93
	8.8	41.54
	8.98	42.15
	9.17	42.84
	9.35	43.64
	9.53	44.51
	9.72	45.55
	9.9	46.71
	10.08	48.01
	10.27	49.47
	10.45	50.99
	10.63	52.69
	10.82	54.58
	11	56.55
	11.18	58.75
	11.37	61.11
	11.55	63.59
	11.73	66.25
	11.92	68.97
	12.1	71.89
	12.28	75.01
	12.47	78.25
	12.65	81.82
	12.83	85.5
	13.02	89.2
	13.2	93.03
	13.38	96.77
	13.57	100.58
	13.75	104.52
	13.93	108.38
	14.12	112.39
	14.3	116.33
	14.48	120.11
	14.67	123.91
	14.85	127.46
	15.03	130.95
	15.22	134.42
	15.4	137.68
	15.58	141.01
	15.77	144.18
	15.95	147.11
	16.13	149.83
	16.32	152.32
	16.5	154.56
	16.68	156.59
	16.87	158.33
	17.05	159.87
	17.23	161.11
	17.42	162
	17.6	162.62
	17.78	162.92
	17.97	162.95
	18.15	162.74
	18.33	162.18
	18.52	161.3
	18.7	160
	18.88	158.55
	19.07	156.79
	19.25	154.87
	19.43	152.71
	19.62	150.1
	19.8	147.4
	19.98	144.42
	20.17	141.3
	20.35	138.12
	20.53	134.74
	20.72	131.3
	20.9	127.99
	21.08	124.34
	21.27	120.67
	21.45	116.8
	21.63	112.86
	21.82	109.04
	22	105.18
	22.18	101.41
	22.37	97.75
	22.55	94.03
	22.73	90.39
	22.92	86.74
	23.1	83.08
	23.28	79.83
	23.47	76.41
	23.65	73.2
	23.83	70.12
	24.02	66.99
	24.2	64.09
	24.38	61.18
	24.57	58.37
	24.75	55.74
	24.93	53.22
	25.12	50.92
	25.3	48.76
	25.48	46.64
	25.67	44.66
	25.85	42.76
	26.03	40.92
	26.22	39.31
	26.4	37.75
	26.58	36.32
	26.77	35.02
	26.95	33.73
	27.13	32.54
	27.32	31.38
	27.5	30.31
	27.68	29.36
	27.87	28.46
	28.05	27.67
	28.23	26.96
	28.42	26.27
	28.6	25.65
	28.78	25.04
	28.97	24.51
	29.15	24.05
	29.33	23.63
	29.52	23.26
	29.7	22.95
	29.88	22.66
	30.07	22.4
	30.25	22.16
	30.43	21.94
	30.62	21.77
	30.8	21.59
	30.98	21.45
	31.17	21.32
	31.35	21.22
	31.53	21.14
	31.72	21.11
	31.9	21.1
	32.08	21.09
	32.27	21.06
	32.45	21.03
	32.63	20.96
	32.82	20.91
	33	20.84
	33.18	20.79
	33.37	20.74
	33.55	20.68
	33.73	20.63
	33.92	20.58
	34.1	20.55
	34.28	20.48
	34.47	20.41
	34.65	20.34
	34.83	20.26
	35.02	20.19
	35.2	20.09
	35.38	20.02
	35.57	19.94
	35.75	19.85
	35.93	19.78
	36.12	19.7
	36.3	19.63
	36.48	19.57
	36.67	19.52
	36.85	19.48
	37.03	19.47
	37.22	19.46
	37.4	19.47
	37.58	19.5
	37.77	19.54
	37.95	19.61
	38.13	19.7
	38.32	19.84
	38.5	20.03
	38.68	20.25
	38.87	20.52
	39.05	20.85
	39.23	21.23
	39.42	21.67
	39.6	22.19
	39.78	22.76
	39.97	23.4
	40.15	24.1
	40.33	24.87
	40.52	25.77
	40.7	26.85
	40.88	28.3
	41.07	30.21
	41.25	32.75
	41.43	36.02
	41.62	40.52
	41.8	46.41
	41.98	54.39
	42.17	64.91
	42.35	77.8
	42.53	93.45
	42.72	110.95
	42.9	129.27
	43.08	149.15
	43.27	168.98
	43.45	189.29
	43.63	209.82
	43.82	229.71
	44	249.39
	44.18	268.93
	44.37	288.08
	44.55	308.07
	44.73	327.8
	44.92	347.78
	45.1	367.59
	45.28	386.15
	45.47	404
	45.65	420.6
	45.83	435.9
	46.02	451.1
	46.2	465.26
	46.38	479.48
	46.57	493.5
	46.75	506.68
	46.93	519.3
	47.12	531.04
	47.3	541.87
	47.48	552.64
	47.67	562.04
	47.85	570.85
	48.03	578.88
	48.22	585.34
	48.4	591.35
	48.58	596.08
	48.77	600.1
	48.95	603.82
	49.13	606.27
	49.32	608.27
	49.5	609.26
	49.68	609.45
	49.87	609.36
	50.05	608.2
	50.23	607.09
	50.42	605.89
	50.6	603.93
	50.78	602.28
	50.97	600.23
	51.15	597.85
	51.33	596.11
	51.52	594.38
	51.7	592.77
	51.88	591.74
	52.07	590.38
	52.25	589.52
	52.43	588.59
	52.62	587.59
	52.8	587.38
	52.98	587.72
	53.17	587.48
	53.35	588.18
	53.53	587.78
	53.72	587.96
	53.9	588.52
	54.08	589.13
	54.27	590.35
	54.45	591.65
	54.63	593.3
	54.82	595.64
	55	597.66
	55.18	600.17
	55.37	602.48
	55.55	604.96
	55.73	607.9
	55.92	610.82
	56.1	613.78
	56.28	617.36
	56.47	620.42
	56.65	624.15
	56.83	627.89
	57.02	631.51
	57.2	635.6
	57.38	639.83
	57.57	643.86
	57.75	648.57
	57.93	653.1
	58.12	658
	58.3	662.94
	58.48	667.41
	58.67	672.52
	58.85	677.62
	59.03	682.39
	59.22	688
	59.4	693.16
	59.58	698.69
	59.77	704.57
	59.95	709.91
	60.13	715.93
	60.32	721.96
	60.5	727.62
	60.68	734.31
	60.87	740.41
	61.05	746.83
	61.23	753.6
	61.42	759.36
	61.6	753.52
	61.78	745.95
	61.97	749.53
	62.15	776.85
	62.33	784.35
	62.52	793.96
	62.7	800.85
	62.88	805.22
	63.07	811.11
	63.25	817.55
	63.43	823.13
	63.62	830.78
	63.8	837.52
	63.98	844.83
	64.17	852.78
	64.35	859.53
	64.53	867.57
	64.72	875.57
	64.9	882.24
	65.08	891.28
	65.27	899.27
	65.45	907.48
	65.63	916.34
	65.82	923.58
	66	931.99
	66.18	940.18
	66.37	947.01
	66.55	956.23
	66.73	964.63
	66.92	973.32
	67.1	983.1
	67.28	990.45
	67.47	976.69
	67.65	968.01
	67.83	932.35
	68.02	999.93
	68.2	1020.29
	68.38	1030.77
	68.57	1043.55
	68.75	1049.08
	68.93	1056.25
	69.12	1063.73
	69.3	1070.11
	69.48	1080.13
	69.67	1088.67
	69.85	1097.77
	70.03	1108.81
	70.22	1117.25
	70.4	1127.48
	70.58	1138.53
	70.77	1147.52
	70.95	1159.85
	71.13	1171.44
	71.32	1182.6
	71.5	1196.08
	71.68	1206.23
	71.87	1217.05
	72.05	1229.63
	72.23	1238.39
	72.42	1251.57
	72.6	1263.09
	72.78	1273.89
	72.97	1287.09
	73.15	1296.31
	73.33	1305.88
	73.52	1317.73
	73.7	1325.15
	73.88	1337.27
	74.07	1348.08
	74.25	1356.8
	74.43	1368.71
	74.62	1376.31
	74.8	1385.02
	74.98	1395.07
	75.17	1401.21
	75.35	1414.05
	75.53	1424.81
	75.72	1435.2
	75.9	1450.17
	76.08	1460.55
	76.27	1473.17
	76.45	1486.56
	76.63	1494.53
	76.82	1510.19
	77	1523.87
	77.18	1534.76
	77.37	1551.02
	77.55	1560.09
	77.73	1570.32
	77.92	1582.95
	78.1	1587.43
	78.28	1601.94
	78.47	1614.58
	78.65	1623.76
	78.83	1639.59
	79.02	1647.34
	79.2	1655.87
	79.38	1665.8
	79.57	1665.63
	79.75	1675.75
	79.93	1684.36
	80.12	1686.3
	80.3	1697.15
	80.48	1698.83
	80.67	1701.3
	80.85	1707.83
	81.03	1704.5
	81.22	1713.57
	81.4	1722.55
	81.58	1727.85
	81.77	1745.37
	81.95	1754.33
	82.13	1753.81
	82.32	1767.65
	82.5	1770.51
	82.68	1786.84
	82.87	1806.83
	83.05	1812.75
	83.23	1832.43
	83.42	1838.59
	83.6	1844.94
	83.78	1855.9
	83.97	1852.28
	84.15	1864.5
	84.33	1874.35
	84.52	1876.98
	84.7	1892.31
	84.88	1895.17
	85.07	1898.39
	85.25	1907.51
	85.43	1903.36
	85.62	1918.31
	85.8	1928.01
	85.98	1933.56
	86.17	1949.37
	86.35	1952.13
	86.53	1959.74
	86.72	1967.64
	86.9	1965.09
	87.08	1981.45
	87.27	1987.73
	87.45	1992.26
	87.63	2006.22
	87.82	2005.67
	88	2009.38
	88.18	2014.01
	88.37	2006.08
	88.55	2014.18
	88.73	2017.72
	88.92	2011.67
	89.1	2015.37
	89.28	2003.97
	89.47	1994.78
	89.65	1986.9
	89.83	1967.33
	90.02	1962.17
	90.2	1952.58
	90.38	1938.54
	90.57	1935.12
	90.75	1918.7
	90.93	1906.7
	91.12	1896.07
	91.3	1875.94
	91.48	1869.63
	91.67	1857.78
	91.85	1837.05
	92.03	1827.56
	92.22	1801.69
	92.4	1777.02
	92.58	1755.55
	92.77	1726.46
	92.95	1708.5
	93.13	1690.14
	93.32	1663.54
	93.5	1651.19
	93.68	1628.57
	93.87	1607.64
	94.05	1593.89
	94.23	1577.68
	94.42	1572.7
	94.6	1572.11
	94.78	1566.91
	94.97	1577.57
	95.15	1588.36
	95.33	1600.11
	95.52	1614.65
	95.7	1627.37
	95.88	1645.8
	96.07	1663.56
	96.25	1678.49
	96.43	1704.07
	96.62	1725.52
	96.8	1743.61
	96.98	1773.14
	97.17	1796.54
	97.35	1825.48
	97.53	1860.63
	97.72	1891.19
	97.9	1935.33
	98.08	1972.24
	98.27	2012.56
	98.45	2051.33
	98.63	2086.34
	98.82	2128.56
	99	2165.69
	99.18	2197.74
	99.37	2243.74
	99.55	2279.15
	99.73	2314.97
	99.92	2350.92
	100.1	2378.81
	100.28	2410.11
	100.47	2441.73
	100.65	2456.23
	100.83	2486.56
	101.02	2511.7
	101.2	2530.21
	101.38	2553.83
	101.57	2575.18
	101.75	2591.56
	101.93	2605.38
	102.12	2601.27
	102.3	2573.68
	102.48	2534.79
	102.67	2490.07
	102.85	2436.89
	103.03	2373.52
	103.22	2312.53
	103.4	2256.87
	103.58	2212.25
	103.77	2177.68
	103.95	2152.96
	104.13	2135.2
	104.32	2127.72
	104.5	2125.73
	104.68	2126.76
	104.87	2130.49
	105.05	2132.74
	105.23	2139.99
	105.42	2146.38
	105.6	2152.41
	105.78	2159.08
	105.97	2165.53
	106.15	2172.8
	106.33	2185.69
	106.52	2198.03
	106.7	2216.04
	106.88	2229.37
	107.07	2240.62
	107.25	2254.2
	107.43	2271.37
	107.62	2293.6
	107.8	2315.06
	107.98	2320.28
	108.17	2328.1
	108.35	2342.97
	108.53	2359.03
	108.72	2385.64
	108.9	2412.47
	109.08	2421.26
	109.27	2424.3
	109.45	2425.66
	109.63	2426.97
	109.82	2422.48
	110	2411.72
	110.18	2408.22
	110.37	2407.9
	110.55	2408.29
	110.73	2411.62
	110.92	2413.55
	111.1	2416.62
	111.28	2417.09
	111.47	2416.01
	111.65	2410.2
	111.83	2396.98
	112.02	2371.32
	112.2	2311.14
	112.38	2210.19
	112.57	2089.21
	112.75	1988.91
	112.93	1904.46
	113.12	1835.78
	113.3	1780.86
	113.48	1738.82
	113.67	1706
	113.85	1676.48
	114.03	1653
	114.22	1629.08
	114.4	1603.72
	114.58	1581.94
	114.77	1555.01
	114.95	1523.42
	115.13	1481.76
	115.32	1424.61
	115.5	1361.56
	115.68	1293.5
	115.87	1233.22
	116.05	1184.65
	116.23	1151.2
	116.42	1128.51
	116.6	1096.44
	116.78	1055.46
	116.97	1009.27
	117.15	963.87
	117.33	925.71
	117.52	892.64
	117.7	866.48
	117.88	846.45
	118.07	828.33
	118.25	814.85
	118.43	802.79
	118.62	792.94
	118.8	786.58
	118.98	781.72
	119.17	779.73
	119.35	780.05
	119.53	780.99
	119.72	784.97
	119.9	789.59
	120.08	795.13
	120.27	801.49
	120.45	806.87
	120.63	812.51
	120.82	817.59
	121	821.74
	121.18	826.83
	121.37	830.6
	121.55	834.18
	121.73	837.32
	121.92	838.87
	122.1	839.81
	122.28	839.43
	122.47	837.65
	122.65	835.32
	122.83	831
	123.02	825.25
	123.2	817.95
	123.38	808.12
	123.57	796.74
	123.75	784.22
	123.93	769.5
	124.12	753.73
	124.3	736.6
	124.48	717.8
	124.67	698.93
	124.85	679.91
	125.03	660.15
	125.22	640.94
	125.4	620.52
	125.58	599.73
	125.77	579.31
	125.95	558.33
	126.13	538.18
	126.32	518.93
	126.5	500.3
	126.68	483.29
	126.87	466.44
	127.05	450.47
	127.23	435.85
	127.42	421.61
	127.6	409.34
	127.78	398.26
	127.97	388.44
	128.15	380.52
	128.33	373.17
	128.52	367.23
	128.7	362.58
	128.88	358.75
	129.07	356.51
	129.25	355.07
	129.43	354.62
	129.62	355.21
	129.8	356.15
	129.98	358.09
	130.17	360.36
	130.35	362.96
	130.53	366.09
	130.72	368.91
	130.9	371.68
	131.08	374.3
	131.27	376.48
	131.45	378.68
	131.63	380.47
	131.82	381.88
	132	383.21
	132.18	383.93
	132.37	384.33
	132.55	384.62
	132.73	384.48
	132.92	384.38
	133.1	384.22
	133.28	383.95
	133.47	383.92
	133.65	383.76
	133.83	383.79
	134.02	384.12
	134.2	384.63
	134.38	385.86
	134.57	387.65
	134.75	390.16
	134.93	393.77
	135.12	397.89
	135.3	402.78
	135.48	408.34
	135.67	414.27
	135.85	420.96
	136.03	427.87
	136.22	435.08
	136.4	442.28
	136.58	448.63
	136.77	454.58
	136.95	459.84
	137.13	464.25
	137.32	468.41
	137.5	471.71
	137.68	474.31
	137.87	476.38
	138.05	477.47
	138.23	478
	138.42	478.02
	138.6	477.42
	138.78	476.63
	138.97	475.59
	139.15	474.14
	139.33	472.74
	139.52	471.11
	139.7	469.46
	139.88	468.1
	140.07	466.74
	140.25	465.75
	140.43	465.13
	140.62	464.66
	140.8	464.94
	140.98	465.45
	141.17	466.5
	141.35	468.14
	141.53	469.91
	141.72	472.81
	141.9	476.2
	142.08	480.22
	142.27	485.23
	142.45	490.55
	142.63	496.69
	142.82	503.57
	143	511.36
	143.18	521.21
	143.37	532.41
	143.55	545.36
	143.73	561.65
	143.92	579.57
	144.1	601.94
	144.28	628.86
	144.47	660.48
	144.65	700.59
	144.83	748.28
	145.02	806.21
	145.2	875.52
	145.38	950.81
	145.57	1039.05
	145.75	1132.38
	145.93	1231.7
	146.12	1341.88
	146.3	1451
	146.48	1560.54
	146.67	1664.56
	146.85	1752.43
	147.03	1830.61
	147.22	1896.41
	147.4	1951.79
	147.58	2000.42
	147.77	2038.2
	147.95	2068.14
	148.13	2091.85
	148.32	2109.27
	148.5	2123.51
	148.68	2133.75
	148.87	2142.69
	149.05	2150.21
	149.23	2154.58
	149.42	2158.68
	149.6	2161.09
	149.78	2163.67
	149.97	2164.47
	150.15	2165.54
	150.33	2164.58
	150.52	2162.74
	150.7	2160.14
	150.88	2157.28
	151.07	2153.68
	151.25	2148.77
	151.43	2142.72
	151.62	2135.04
	151.8	2126.55
	151.98	2115.01
	152.17	2101.56
	152.35	2085.26
	152.53	2065.3
	152.72	2042.1
	152.9	2014.43
	153.08	1982.27
	153.27	1944.98
	153.45	1898.75
	153.63	1847.88
	153.82	1788.05
	154	1721.49
	154.18	1652.67
	154.37	1577.97
	154.55	1501.76
	154.73	1425.68
	154.92	1343.09
	155.1	1263.35
	155.28	1181.1
	155.47	1100.65
	155.65	1026.25
	155.83	954.2
	156.02	887.88
	156.2	827.1
	156.38	766.12
	156.57	710.65
	156.75	657.03
	156.93	605.59
	157.12	560.63
	157.3	518.88
	157.48	481.47
	157.67	448.52
	157.85	415.35
	158.03	385.92
	158.22	357.64
	158.4	331.46
	158.58	309.23
	158.77	288.7
	158.95	270.18
	159.13	253.99
	159.32	237.78
	159.5	223.39
	159.68	209.87
	159.87	197.34
	160.05	189.96
	160.23	188.82
	160.42	186.42
	160.6	182
	160.78	170.65
	160.97	158.98
	161.15	149.65
	161.33	143.2
	161.52	138.23
	161.7	133.87
	161.88	129.95
	162.07	126.5
	162.25	122.96
	162.43	119.71
	162.62	116.62
	162.8	113.63
	162.98	111.12
	163.17	108.76
	163.35	106.56
	163.53	104.7
	163.72	102.79
	163.9	101.07
	164.08	99.41
	164.27	97.76
	164.45	96.31
	164.63	94.91
	164.82	93.61
	165	92.46
	165.18	91.26
	165.37	90.13
	165.55	89.04
	165.73	87.96
	165.92	87.02
	166.1	86.13
	166.28	85.31
	166.47	84.64
	166.65	83.93
	166.83	83.3
	167.02	82.75
	167.2	82.25
	167.38	81.9
	167.57	81.64
	167.75	81.49
	167.93	81.46
	168.12	81.5
	168.3	81.69
	168.48	81.99
	168.67	82.44
	168.85	83.05
	169.03	83.82
	169.22	84.76
	169.4	85.82
	169.58	87.07
	169.77	88.49
	169.95	89.99
	170.13	92.8
	170.32	93.85
	170.5	98.34
	170.68	105.43
	170.87	104.83
	171.05	106.2
	171.23	108.03
	171.42	110.12
	171.6	112.33
	171.78	114.52
	171.97	116.74
	172.15	119.02
	172.33	121.26
	172.52	122.85
	172.7	123.46
	172.88	124.56
	173.07	125.73
	173.25	127.01
	173.43	129.24
	173.62	131.32
	173.8	132.8
	173.98	134.29
	174.17	135.88
	174.35	137.51
	174.53	139.1
	174.72	140.72
	174.9	142.28
	175.08	143.85
	175.27	145.49
	175.45	147.2
	175.63	148.95

## Sheet: Suppl Fig. 10
Suppl Fig. 1	Bacteria	CFU/gut
	MF_1	Under detect limitation
	MF_2	Under detect limitation
	MF_3	Under detect limitation
	MF_4	Under detect limitation
	MF_5	Under detect limitation
	MF_6	Under detect limitation
	G. apis_W8126_1	7500000
	G. apis_W8126_2	13600000
	G. apis_W8126_3	32900000
	G. apis_W8126_4	19500000
	G. apis_W8126_5	68800000
	G. apis_W8126_6	26100000
	G. apis_B14384H2_1	12700000
	G. apis_B14384H2_2	36900000
	G. apis_B14384H2_3	12100000
	G. apis_B14384H2_4	13800000
	G. apis_B14384H2_5	17600000
	G. apis_B14384H2_6	54700000
	G. apicola_W8136_1	7800000
	G. apicola_W8136_2	23700000
	G. apicola_W8136_3	9300000
	G. apicola_W8136_4	25200000
	G. apicola_W8136_5	22400000
	G. apicola_W8136_6	6200000
	G. apicola_G14384-G12_1	33100000
	G. apicola_G14384-G12_2	38300000
	G. apicola_G14384-G12_3	11200000
	G. apicola_G14384-G12_4	8300000
	G. apicola_G14384-G12_5	6700000
	G. apicola_G14384-G12_6	53300000
